# Supplementary material for: Pyroptosis-related lncRNAs: A novel prognosis signature of colorectal cancer
Source: Front Oncol. 2022 Nov 30;12:983895. doi: 10.3389/fonc.2022.983895 (PMC9748486; doi:10.3389/fonc.2022.983895)
Supplement: Supplementary Table 3 — PRLs identified by Spearman analysis. [file DataSheet_1.csv]

	symbol	logFC	AveExpr	t	PValue	FDR	B	direction
CDKN2B-AS1	CDKN2B-AS1	-5.88352618464318	6.95198810094196	-25.2255949903897	1.58417622487765e-100	3.08439110983679e-97	218.653455250085	Down
AC016027.1	AC016027.1	-2.25843950435983	8.04899432251655	-23.1887318967032	8.00820309186839e-89	7.79598570993388e-86	191.801423909248	Down
LINC02023	LINC02023	-4.61902563839735	3.75589909659659	-22.9250615778246	2.57508656756478e-87	1.67123118234954e-84	188.297519939509	Down
PVT1	PVT1	2.4779403545285	10.991679946585	21.9038515865439	1.6723728207385e-81	8.14027470494467e-79	175.013437573167	Up
HAND2-AS1	HAND2-AS1	-4.70466434649039	6.07813852164782	-20.8290663217164	1.93361934367242e-75	7.52951372426041e-73	161.117212406194	Down
NKAIN3-IT1	NKAIN3-IT1	-3.82486742140598	3.8941408434477	-19.756334679552	1.84252963502625e-69	5.97900866566017e-67	147.40612594664	Down
LINC00092	LINC00092	-2.76265772252721	4.71827475899824	-19.644476894587	7.65544224755433e-69	2.1293065794269e-66	145.9883268265	Down
MIR1-1HG-AS1	MIR1-1HG-AS1	-3.63860083655203	4.68130492613273	-19.161020799663	3.5116306728326e-66	8.54643115000634e-64	139.903514174694	Down
MEF2C-AS1	MEF2C-AS1	-3.02608135436855	4.11007272607603	-18.9651858116488	4.14803840827286e-65	8.97358975656362e-63	137.437561537013	Down
EPCAM-DT	EPCAM-DT	-2.63193504653702	7.2301538695042	-18.8192268721247	2.59889195931145e-64	5.06004264477938e-62	135.611788906025	Down
AL356489.2	AL356489.2	-3.44139017930214	3.89043868299982	-18.7519560063956	6.04531593938561e-64	1.07002092127125e-61	134.777754663734	Down
AC004947.1	AC004947.1	-3.25000297615149	3.32363331831202	-18.7029696348169	1.117189368316e-63	1.81263975009271e-61	134.151941019204	Down
AP000866.2	AP000866.2	-2.24276281536425	6.84117022103034	-18.2795336070054	2.20648308883023e-61	3.3046327491942e-59	128.909067403084	Down
ADAMTS9-AS1	ADAMTS9-AS1	-3.55403218725789	5.1219309591983	-18.1419852733244	1.21747743732884e-60	1.69316326462803e-58	127.217060907438	Down
MBNL1-AS1	MBNL1-AS1	-2.45135625763395	8.80189208414359	-18.1217483028731	1.56467900179736e-60	1.99874120648136e-58	126.928573112757	Down
ADAMTS9-AS2	ADAMTS9-AS2	-2.97162272470558	4.78814740581045	-18.1178313775119	1.64251973824868e-60	1.99874120648136e-58	126.923091020576	Down
B3GALT5-AS1	B3GALT5-AS1	-4.48808275829157	5.41830510022501	-17.9707444654282	1.01416452262032e-59	1.16151666208339e-57	125.099293318508	Down
AC036108.3	AC036108.3	-2.76361368299648	5.63067977787813	-17.9016837580804	2.37958967899317e-59	2.57392283611095e-57	124.261653773813	Down
AL357054.4	AL357054.4	-2.47214050545153	6.6008479067457	-17.196308823372	1.34419890983729e-55	1.377450146028e-53	115.660082497079	Down
PDE9A-AS1	PDE9A-AS1	-3.05689309796338	3.85991269047919	-17.1618543253401	2.0427351780957e-55	1.98860269587616e-53	115.266447705249	Down
AC008494.3	AC008494.3	-1.65158191522253	5.43332199531628	-17.1428884207601	2.57155038635023e-55	2.38419457248757e-53	115.038088627428	Down
DPP10-AS1	DPP10-AS1	-4.77866159255051	4.48030502595545	-16.9192287640696	3.85351978678877e-54	3.41036501130806e-52	112.330589308136	Down
AC103740.1	AC103740.1	-2.51208237132698	6.46772794142101	-16.8145402878296	1.36129749258034e-53	1.15236792089301e-51	111.068898868458	Down
AL645568.1	AL645568.1	-1.6472526077817	6.33909955941819	-16.692726434119	5.88714176686943e-53	4.77594375837283e-51	109.628414553202	Down
AC005180.2	AC005180.2	-3.14249371092135	3.77936601871954	-16.6519336563104	9.60353793086468e-53	7.47923534055742e-51	109.156600071756	Down
LINC02185	LINC02185	-2.58424632233571	2.74479613849569	-16.5685924814767	2.60578057079164e-52	1.95132875820435e-50	108.147500195492	Down
BVES-AS1	BVES-AS1	-2.84323726390268	3.05779399608636	-16.3952517243623	2.06328459996225e-51	1.48785745041723e-49	106.106809077199	Down
SNHG15	SNHG15	1.59061789133875	12.0762936033637	16.3531650144528	3.40499600232978e-51	2.36768829162003e-49	105.529620531962	Up
LINC01537	LINC01537	-2.49167499413173	3.76501982868613	-16.0509771074762	1.22137740841246e-49	8.20007522130708e-48	102.061352019134	Down
LINC02577	LINC02577	5.29489950834391	7.04123170871512	16.0273321690086	1.61416141221673e-49	1.04759075652866e-47	101.747959860954	Up
AL391807.1	AL391807.1	-2.61559905745183	2.73998683027735	-15.9604448398079	3.54866833728523e-49	2.22879266215947e-47	100.994549387719	Down
IL6R-AS1	IL6R-AS1	-2.33699056600264	3.40978521158703	-15.6141899419984	2.04368005757195e-47	1.24345158502893e-45	96.981099624443	Down
CASC19	CASC19	4.1012220452173	6.97890184866264	15.5737538367174	3.27186626880828e-47	1.93040109859689e-45	96.4829523388821	Up
LINC01140	LINC01140	-2.28332998606857	5.41853241038471	-15.5032053131355	7.42626457656591e-47	4.25262856781583e-45	95.6791263354083	Down
AC012085.2	AC012085.2	-3.59670489464567	3.62243470343838	-15.4802221498418	9.69551382887366e-47	5.393475835662e-45	95.4277731817663	Down
SFTA1P	SFTA1P	-2.84146866458955	3.97560897564656	-15.3497783627517	4.38759949796336e-46	2.37296006181518e-44	93.9344934368389	Down
MIR3150BHG	MIR3150BHG	-2.69704434965286	4.73541687086081	-15.2785793597216	9.975874717241e-46	5.24946704715358e-44	93.1070295067573	Down
AL109615.3	AL109615.3	4.00106030964774	7.55711248457827	15.1154064535038	6.50701350181845e-45	3.24850135590783e-43	91.2503877923787	Up
SNHG1	SNHG1	1.54336960799046	12.8994336800721	15.1176042463068	6.34513789677287e-45	3.24850135590783e-43	91.1486299012993	Up
LINC00294	LINC00294	-1.14061517580053	10.4331765319845	-15.0691929674062	1.10470923532662e-44	5.37717220295232e-43	90.601669044735	Down
MIR22HG	MIR22HG	-1.82299296282346	10.7625648465603	-15.0471878647873	1.42094407027999e-44	6.74775147520765e-43	90.3335514263425	Down
AC016727.1	AC016727.1	-1.05814147807518	7.65457718937182	-15.0268785597182	1.79229333072174e-44	8.30855979741722e-43	90.1922608754462	Down
RBMS3-AS3	RBMS3-AS3	-2.37337059278921	2.64690459200266	-14.9346117535029	5.13602686562104e-44	2.32554518775911e-42	89.2163380926912	Down
AC126178.1	AC126178.1	-2.82051624171593	3.30231966227581	-14.8502673343433	1.34069072598113e-43	5.93255646246652e-42	88.2656891198993	Down
LINC01354	LINC01354	-2.58248028837136	3.50048023315397	-14.7703156501537	3.32051980443921e-43	1.43667823538737e-41	87.3666226024042	Down
LINC01013	LINC01013	-2.47525410212625	3.74508034609454	-14.6984519428184	7.48682617941772e-43	3.16888055898398e-41	86.5587374723366	Down
FGF14-AS2	FGF14-AS2	-2.42005114081567	5.28351487877543	-14.6819327130472	9.02268404573132e-43	3.73769485894444e-41	86.3396512135944	Down
AL691432.2	AL691432.2	-1.2453218213323	9.15941539665149	-14.6409717465027	1.43242354156748e-42	5.81026799048309e-41	85.7918102106737	Down
AL391845.2	AL391845.2	3.37839290798466	4.98027899890513	14.6217896545886	1.77817822370423e-42	7.06553673786152e-41	85.6969440686155	Up
MAFG-DT	MAFG-DT	2.69577620137399	9.62238079069287	14.6048374652406	2.15233100187079e-42	8.38117692128485e-41	85.4756852089338	Up
AC022893.2	AC022893.2	-2.50878812974251	2.78189400755382	-14.5722510203953	3.1058949323181e-42	1.18572106533791e-40	85.1543035599281	Down
MIR4435-2HG	MIR4435-2HG	1.45007111496119	11.1565793190293	14.3753064398256	2.82357508267745e-41	1.05721167037942e-39	82.8348211959457	Up
CHL1-AS2	CHL1-AS2	-2.49495372565536	2.65361247783918	-14.3368045821998	4.33898895683635e-41	1.59396443376611e-39	82.5423828372568	Down
CYP1B1-AS1	CYP1B1-AS1	-1.98999215234802	5.63168122553069	-14.27829839819	8.32543177424133e-41	3.00178067860146e-39	81.8475089386368	Down
CADM3-AS1	CADM3-AS1	-2.866231766036	4.27309166771674	-14.2515454233693	1.12101931240101e-40	3.96840836589958e-39	81.5716762715912	Down
LIFR-AS1	LIFR-AS1	-2.35084574777446	4.09735622223357	-14.2212384345115	1.56972997846371e-40	5.45761476440865e-39	81.2534195810896	Down
ZNF667-AS1	ZNF667-AS1	-1.93311041149797	7.70658970188128	-14.160917013725	3.06430794508166e-40	1.04670308229368e-38	80.4849105385472	Down
LINC00461	LINC00461	-2.55470140064125	3.10199666547338	-14.1194563807817	4.84858160400021e-40	1.62761868672214e-38	80.1488525384991	Down
AC144831.1	AC144831.1	-2.14039824237718	6.49505273531905	-14.1122639062026	5.24992403328815e-40	1.73247493098509e-38	79.9847733815598	Down
CRNDE	CRNDE	3.89289181794936	8.73290016868357	14.0916980936251	6.58956603598795e-40	2.13831417867809e-38	79.8446752928685	Up
AL135905.1	AL135905.1	-1.77770224262647	7.40174937699625	-14.0861037070067	7.00959421219054e-40	2.23732457887459e-38	79.6760933353157	Down
DIRC3	DIRC3	-2.39808837892488	4.25924072011342	-14.0311441519828	1.28534366618656e-39	4.0363937388149e-38	79.1633285094438	Down
ZNF582-AS1	ZNF582-AS1	-1.92394535737941	5.45724938891984	-14.0055298271668	1.70431584382736e-39	5.2671475363998e-38	78.8580415263607	Down
AC007099.1	AC007099.1	4.63580084222076	5.7030397379255	13.9965935045733	1.88048305035947e-39	5.72078202976546e-38	78.8082281578615	Up
LINC01977	LINC01977	3.24794641218863	6.14437401827246	13.9869060964976	2.0920023929976e-39	6.26635178333282e-38	78.700410644915	Up
AC040168.1	AC040168.1	-2.41132019814137	3.2741214319936	-13.9786555239966	2.29073451588926e-39	6.75766682187331e-38	78.6099000658208	Down
AC103923.1	AC103923.1	-1.97073602510656	4.32684692326544	-13.9653898317322	2.65043542219098e-39	7.70208621941168e-38	78.4534255187582	Down
TMEM147-AS1	TMEM147-AS1	1.57066757686465	10.5320241519014	13.9536442603981	3.01559719047621e-39	8.63436430861349e-38	78.2148365497555	Up
LINC02595	LINC02595	2.77783289073055	4.74432463290867	13.8980937732793	5.54795931190208e-39	1.54312525432477e-37	77.7367616322606	Up
AC006333.1	AC006333.1	-1.33595458398186	9.73999347047291	-13.9087174023286	4.93793600339858e-39	1.39335672443725e-37	77.6779299223056	Down
AC107959.1	AC107959.1	-1.74824139204357	5.4551834222689	-13.8593556429039	8.48035166071901e-39	2.32552742019999e-37	77.2708923207793	Down
TRHDE-AS1	TRHDE-AS1	-2.87828857148755	2.93949486822481	-13.7890450145577	1.82872620234245e-38	4.94518043883437e-37	76.5503747096719	Down
SNHG17	SNHG17	1.87784951340129	12.7510803422932	13.680164309699	5.98499060294537e-38	1.59627078136091e-36	75.1909247041609	Up
AC021683.1	AC021683.1	-2.92395597532229	4.51946415314927	-13.5304638702819	3.02839485176947e-37	7.96795240053398e-36	73.7235117540388	Down
JAZF1-AS1	JAZF1-AS1	-2.16140569088645	2.7628643777483	-13.2935533979488	3.85825188727832e-36	1.00160218993745e-34	71.2619505034317	Down
LINC01352	LINC01352	-2.13178104282706	3.10131612612344	-13.2808328311849	4.41985887193243e-36	1.13229805574374e-34	71.1238187223328	Down
AC135012.3	AC135012.3	-2.56195265770636	5.56183302840657	-13.206764467373	9.7362341349052e-36	2.46187634554031e-34	70.2524383744366	Down
MCPH1-AS1	MCPH1-AS1	-1.50703300723624	6.10808831484236	-13.1669421663962	1.48704403289587e-35	3.71189068211316e-34	69.8413843939848	Down
AC022034.1	AC022034.1	-2.40845985309801	6.32587521813886	-13.1465979618575	1.84570883230106e-35	4.5488545525192e-34	69.5899010551328	Down
LINC00582	LINC00582	-2.39520407029262	3.50597145794281	-13.1243665088232	2.33673222033235e-35	5.68702204123385e-34	69.4616448679665	Down
ZNF790-AS1	ZNF790-AS1	-1.72600391777405	4.9868358540537	-13.0985825718115	3.07111195118515e-35	7.29201825482619e-34	69.1611946216513	Down
CRIM1-DT	CRIM1-DT	-1.47295410561932	6.46636621693034	-13.1019007754173	2.9650317297789e-35	7.12705775046854e-34	69.1444491044066	Down
ECI2-DT	ECI2-DT	-1.88114567312162	4.14849121315532	-12.9963096885918	9.05094762081401e-35	2.12315602623191e-33	68.1161987145909	Down
LINC00460	LINC00460	4.83634813690508	6.66189113742986	12.9564046669443	1.37798611865701e-34	3.19397496788714e-33	67.7295365777823	Up
DLGAP1-AS2	DLGAP1-AS2	1.85591694248725	10.4403472704194	12.9523502177598	1.43804842298059e-34	3.2939767994626e-33	67.5286467834955	Up
AC106881.1	AC106881.1	-1.9743372394857	4.55236131524448	-12.9158905347366	2.10977094279743e-34	4.77642328561233e-33	67.2609947127272	Down
VAC14-AS1	VAC14-AS1	2.62370797711366	6.13369360694651	12.9081004475718	2.2896296015945e-34	5.12403314287873e-33	67.2281793752414	Up
LINC02381	LINC02381	-1.81403284335987	7.06313754624823	-12.883202186663	2.97328782764909e-34	6.57839931867362e-33	66.8209009417507	Down
SNHG16	SNHG16	1.11855774384606	12.1269171216549	12.8426593964786	4.54697461719409e-34	9.94714559514257e-33	66.3129919881445	Up
A2M-AS1	A2M-AS1	-1.6847726653922	6.04070895723808	-12.8273038704868	5.3395394147646e-34	1.15512036006074e-32	66.2866027438127	Down
GAS1RR	GAS1RR	-2.52767552970118	3.74460820038281	-12.8005475532969	7.06273472802771e-34	1.49468962124673e-32	66.0746405786686	Down
AC009831.1	AC009831.1	-1.23232752172857	6.44297780533089	-12.8040262540992	6.81065595928439e-34	1.45718100579414e-32	66.044551556972	Down
LINC01135	LINC01135	-1.78628572592504	4.23700166661614	-12.7946839145648	7.50882749009706e-34	1.55528586417223e-32	66.0202135377288	Down
AC120049.1	AC120049.1	-1.86160473090677	5.37550057763076	-12.7826127919394	8.51739774675806e-34	1.74561825399347e-32	65.8477195029136	Down
HAGLR	HAGLR	-2.77674661180571	10.035849784302	-12.7954996055183	7.44513115284716e-34	1.55528586417223e-32	65.796992000866	Down
AC244100.2	AC244100.2	-1.9400691031173	4.23077270976239	-12.7001690363818	2.01043279563041e-33	4.07740901363793e-32	65.0400679983025	Down
CASC18	CASC18	-2.30163136835352	3.48958717236133	-12.6767980792075	2.56301926606982e-33	5.14453454746179e-32	64.8127599366197	Down
LPP-AS2	LPP-AS2	-1.06315267299429	7.95519625311356	-12.6487238565366	3.42988429475494e-33	6.81427012437537e-32	64.3815454837625	Down
LINC01016	LINC01016	-2.16638566846047	3.20798551175271	-12.6297556823016	4.17512007668307e-33	8.21106948414337e-32	64.3403080054851	Down
ELFN1-AS1	ELFN1-AS1	4.13215688375425	9.62812122996898	12.5183946796292	1.31941484174973e-32	2.56890069688672e-31	63.1721325887092	Up
FOXP4-AS1	FOXP4-AS1	1.9986971011084	8.3424567251979	12.4611303203151	2.37832162617293e-32	4.58474475857296e-31	62.5611765600715	Up
AL512306.3	AL512306.3	-2.04547725035427	2.9449052214977	-12.4532674579358	2.57839197059051e-32	4.92169526150953e-31	62.5478402622341	Down
LINC02397	LINC02397	-2.40941228928003	3.69151021772308	-12.4263064447398	3.40035210811731e-32	6.36585149471578e-31	62.2438525746855	Down
LINC01197	LINC01197	-1.85152928215369	5.76469163595703	-12.4279300705032	3.34419374332982e-32	6.32150021190598e-31	62.1906389339463	Down
AC016596.1	AC016596.1	-1.56031096698806	4.68792831339438	-12.4208985175791	3.59425833933733e-32	6.66478189208551e-31	62.1796132551928	Down
EPB41L4A-DT	EPB41L4A-DT	-1.95906139585177	5.44053638371042	-12.4056618715167	4.20178313532558e-32	7.7178035513952e-31	61.9781827098793	Down
LINC02716	LINC02716	-2.16401386688728	3.14207306208574	-12.373058788474	5.86660559905208e-32	1.06750290666864e-30	61.7269955333896	Down
UBXN10-AS1	UBXN10-AS1	-2.3282311793131	5.35640509615368	-12.3083198605623	1.13632444503062e-31	2.04854045784687e-30	60.9801178281603	Down
LINC01588	LINC01588	-1.20433834457849	8.55446373595177	-12.2783126782654	1.54262381764025e-31	2.75549410361979e-30	60.5784414652027	Down
AC104825.1	AC104825.1	-1.47948728550046	7.59795961302343	-12.2291970673927	2.5416337945634e-31	4.49869181637721e-30	60.1105997743583	Down
AL359711.2	AL359711.2	-1.56542416495576	5.56256020188564	-12.2189447676493	2.82038678175506e-31	4.85955138413903e-30	60.099837114207	Down
VPS9D1-AS1	VPS9D1-AS1	2.21216771895012	10.6887684832972	12.2265232369457	2.6115748392867e-31	4.5808434343164e-30	60.0850470887745	Up
ATP2B1-AS1	ATP2B1-AS1	-1.1191551417047	7.18951263580553	-12.2222173209033	2.7282536449228e-31	4.74277664880776e-30	60.0706397151466	Down
AC012313.5	AC012313.5	-1.38123548904062	6.21816650103518	-12.1537679624895	5.45839124233537e-31	9.32235767440962e-30	59.4187930070529	Down
SNHG20	SNHG20	1.00184952419871	9.99214830078394	12.0259470134586	1.97958621140274e-30	3.35152552487054e-29	58.0609316341436	Up
FAM222A-AS1	FAM222A-AS1	3.10581735262274	6.84586150756638	11.9925757088276	2.76708313227362e-30	4.60471013550149e-29	57.9370028820462	Up
SNHG12	SNHG12	1.22981995944882	11.1643702891941	12.0075211450939	2.38185492670835e-30	3.9978202950872e-29	57.8430156905048	Up
SUCLG2-AS1	SUCLG2-AS1	-1.40425253988122	6.13894822606582	-11.8282064494159	1.42752553757257e-29	2.35541713699474e-28	56.1860775723645	Down
AC007637.1	AC007637.1	-1.72645403041229	5.82515683640478	-11.7151292495903	4.37569446004332e-29	7.15922446529778e-28	55.0792305759499	Down
RTCA-AS1	RTCA-AS1	-1.39880597622252	4.91957499053774	-11.6052102969647	1.29111114138784e-28	2.07751520023316e-27	54.0693683010789	Down
SNHG4	SNHG4	1.58887277761202	9.6666359489864	11.6133699748927	1.1917385188252e-28	1.93359574679389e-27	54.0327182747416	Up
CPNE8-AS1	CPNE8-AS1	-1.85074680935343	4.11346924527135	-11.5967969210353	1.40220243257165e-28	2.2377771608336e-27	54.0080997478243	Down
MIR17HG	MIR17HG	2.23539223125316	8.56756643947679	11.5346400855127	2.57695792531856e-28	4.07913583788231e-27	53.3543170400836	Up
CAPN10-DT	CAPN10-DT	1.09806578558148	8.67484959723671	11.5105793582439	3.25957683931624e-28	5.11806137592638e-27	53.0638831536201	Up
LINC01550	LINC01550	-2.37864852299135	5.38603779015961	-11.5045790005724	3.45612644552153e-28	5.38326255154434e-27	53.0305746211947	Down
LINC01711	LINC01711	2.47660547075539	4.13482900453791	11.4328249926288	6.94993893667814e-28	1.07393104045336e-26	52.4828299261206	Up
AC026469.1	AC026469.1	-1.84044740602647	3.58909725615197	-11.4263584296019	7.40048864239245e-28	1.13454735328647e-26	52.3846965471645	Down
AC100791.2	AC100791.2	2.68363247433029	4.33965558066551	11.4100143326805	8.67285767249615e-28	1.31922296002734e-26	52.2639719401565	Up
LINC00702	LINC00702	-2.28374850639103	6.30294186967976	-11.3851705123579	1.10349179663939e-27	1.66550273492782e-26	51.8349494239303	Down
LINC02798	LINC02798	-2.05174096380409	3.60693871087466	-11.2773888684086	3.12468905736839e-27	4.67982276515096e-26	50.9523178630755	Down
FAM30A	FAM30A	-2.87550613032232	7.06862015283024	-11.2254442907751	5.14778959977414e-27	7.65095141279409e-26	50.259679973418	Down
AP005230.1	AP005230.1	2.79735102271864	4.43003420571058	11.1595880174417	9.67208504324234e-27	1.41590598339796e-25	49.8833966620578	Up
AC133644.1	AC133644.1	-2.06473952825615	4.01601619373095	-11.1600158130923	9.63262021640385e-27	1.41590598339796e-25	49.8197013861428	Down
LINC01018	LINC01018	-2.50081770923396	3.76621509495931	-11.1327828212041	1.24936283324435e-26	1.81530554949757e-25	49.555654209128	Down
MRGPRF-AS1	MRGPRF-AS1	-2.02525225539274	3.11876078878849	-11.1202278391482	1.40829791169797e-26	2.03107854375996e-25	49.4839796624733	Down
ZNF710-AS1	ZNF710-AS1	-1.24667694333283	9.58437259413673	-11.1161789901726	1.46371770140047e-26	2.09548409163729e-25	49.175713421711	Down
LINC01133	LINC01133	-1.80538510644865	10.8430170248132	-11.1144839169255	1.48755803174553e-26	2.11406969913033e-25	49.1123540128157	Down
CARMN	CARMN	-2.25928523138061	7.60148734324503	-11.0682975493223	2.30874023164455e-26	3.25733132682024e-25	48.7664166825077	Down
AC026336.2	AC026336.2	2.64412660346978	3.45838789959903	11.0025877673635	4.30554631912241e-26	5.9877847738081e-25	48.4104570413509	Up
PCBP1-AS1	PCBP1-AS1	-0.702617344776318	10.8188877523276	-11.0065651189211	4.14646015840826e-26	5.80802728663373e-25	48.1203175985427	Ns
LINC02731	LINC02731	-1.87040613994952	4.65681033750464	-10.9688532934968	5.92304921600824e-26	8.17884881104116e-25	47.9985285041986	Down
BX664727.3	BX664727.3	-1.88638509622573	3.1079351289443	-10.8201387594337	2.39694550722173e-25	3.2635334982942e-24	46.6905838380166	Down
SNHG3	SNHG3	1.23812899786708	12.4971507381001	10.8497210050039	1.81698461406604e-25	2.49131622787788e-24	46.6546120200786	Up
SCAT1	SCAT1	2.79937584735263	5.53946649592539	10.7831356743419	3.38704835411705e-25	4.57957162879576e-24	46.3785957255409	Up
RFPL1S	RFPL1S	-1.78148003665491	3.85615188509266	-10.7365725624939	5.22719029212638e-25	6.97078047860963e-24	45.8923108139035	Down
MELTF-AS1	MELTF-AS1	1.59415529186173	8.39600697982035	10.7406350235989	5.03326485959314e-25	6.75845978043299e-24	45.8374425666761	Up
LEF1-AS1	LEF1-AS1	1.96176466334104	5.3095859023585	10.6976481345433	7.50517727016228e-25	9.94053071088841e-24	45.5949600788608	Up
ABALON	ABALON	1.5463187069799	7.52569099263681	10.6749650734219	9.26234429457976e-25	1.21849894199641e-23	45.2832871133996	Up
AL158837.1	AL158837.1	-1.80868681039245	4.64245421894518	-10.672352245036	9.48933472032293e-25	1.23998219466233e-23	45.2610419217282	Down
MIR3936HG	MIR3936HG	-0.97622464171573	8.35449526029308	-10.6281380231226	1.42853975140642e-24	1.85424459732553e-23	44.6912425185372	Ns
DDX11-AS1	DDX11-AS1	1.33302766097775	7.06878346743959	10.5647080399251	2.56358854311396e-24	3.30550125393568e-23	44.2917908751727	Up
AP000229.1	AP000229.1	-1.82026379968791	3.9186928769248	-10.5546848299338	2.81112321281938e-24	3.60082690484167e-23	44.2269990826162	Down
WDFY3-AS2	WDFY3-AS2	-1.22010169416321	7.03667539230931	-10.5134835055559	4.10345567529589e-24	5.22184849660203e-23	43.6992039959107	Down
AC099329.2	AC099329.2	-1.80842636720029	3.69378115088656	-10.4801320268567	5.5691305230903e-24	6.99554653448827e-23	43.5619592903905	Down
LINC01232	LINC01232	1.35917192672125	9.79609240470644	10.4827598352923	5.4368529937278e-24	6.87373557064157e-23	43.3910326497326	Up
AC007541.1	AC007541.1	-1.39294812735409	5.39804041696796	-10.4685583567727	6.19077869970069e-24	7.72656803097259e-23	43.3814969537911	Down
AC010247.2	AC010247.2	-1.83274574249691	4.14114871878882	-10.4577091007809	6.83586839797853e-24	8.47734762475426e-23	43.3365283590738	Down
AL137060.3	AL137060.3	1.65743832154762	5.79655896301436	10.440843140345	7.9735609600598e-24	9.76385106241285e-23	43.2488929059279	Up
LINC00877	LINC00877	-1.81751397168222	4.6407581279455	-10.4494562368013	7.37086796540042e-24	9.0829619801485e-23	43.2358211539149	Down
LINC01798	LINC01798	-1.8666706331682	3.0123158033157	-10.4370902152525	8.25123327831085e-24	1.00407194955445e-22	43.2018120789479	Down
AL157895.2	AL157895.2	-1.98843329574158	4.17459877375907	-10.4356139773002	8.36306888044313e-24	1.01135994473433e-22	43.1278782025602	Down
LINC00698	LINC00698	2.16974053736203	3.62320276249567	10.4253982005627	9.179313827661e-24	1.10321753225037e-22	43.1215787738712	Up
AC087477.2	AC087477.2	-1.44179229846341	5.41846695394107	-10.3995959383648	1.16100986431266e-23	1.38680135326182e-22	42.7548727588861	Down
PSMG3-AS1	PSMG3-AS1	-1.15233077436078	9.24518561198889	-10.3855529651346	1.31913023985368e-23	1.56606498597263e-22	42.4498999716706	Down
AC087482.1	AC087482.1	-2.16701686187076	3.86345571034985	-10.3244013925313	2.29684191083825e-23	2.71027345478913e-22	42.1388995468567	Down
KRT7-AS	KRT7-AS	2.27752297008507	4.36875224162052	10.3012679499196	2.83122766763927e-23	3.30083848436746e-22	42.0129728507612	Up
NPSR1-AS1	NPSR1-AS1	3.84585624948453	5.3589047767654	10.2939167487735	3.02560211042931e-23	3.50645673155111e-22	41.9425398873665	Up
SENCR	SENCR	-1.46670370732277	5.14766240759648	-10.3038121404429	2.76688483961663e-23	3.245255893213e-22	41.9153558673316	Down
AC027601.1	AC027601.1	2.32573899113066	7.91314514946142	10.268590314448	3.8023123262971e-23	4.38053378656832e-22	41.6303941350071	Up
FIRRE	FIRRE	4.13643224340331	6.6070609961927	10.2241346598584	5.67297002513276e-23	6.45922376545818e-22	41.3268779912432	Up
AF186192.1	AF186192.1	-1.97879592101277	3.08440477691329	-10.2165180368175	6.07472612153538e-23	6.87644869687755e-22	41.2249477218573	Down
AP002026.1	AP002026.1	-1.07306993558255	7.21273042979535	-10.2310548279055	5.3308640196343e-23	6.10540720366352e-22	41.1591892493878	Down
MIR9-3HG	MIR9-3HG	-1.79311125657493	5.00055164229887	-10.2048001942115	6.74858164957984e-23	7.59508004146355e-22	41.0266843321724	Down
AC009159.3	AC009159.3	-1.58073315008434	3.84031993456601	-10.1732122454027	8.95734139596084e-23	9.96568211310614e-22	40.8232825180999	Down
GIHCG	GIHCG	-1.30640029848723	6.8596769201103	-10.1917123371993	7.58918027438343e-23	8.49203103116353e-22	40.8205888461902	Down
ID2-AS1	ID2-AS1	-1.58314024639031	6.7299138777054	-10.1576209940333	1.02984378196908e-22	1.13282816016599e-21	40.5131504891352	Down
KCNJ2-AS1	KCNJ2-AS1	-1.33673309057899	7.47905887846776	-10.1607636322279	1.00129847498121e-22	1.10768643794796e-21	40.5124580625137	Down
AC110619.1	AC110619.1	-2.15825762816893	4.67237904035962	-10.114598408276	1.51223610694508e-22	1.64487357554306e-21	40.2313127816685	Down
MROCKI	MROCKI	-1.35399700427998	7.44924026222774	-10.1199253739502	1.44207795483116e-22	1.57737403261588e-21	40.1514777481903	Down
AP001160.3	AP001160.3	-0.876421168659249	7.03217071856379	-10.1038726473868	1.6639318609988e-22	1.79981962964703e-21	40.0547166364272	Ns
AC016705.2	AC016705.2	-2.27376045619645	4.92681992443792	-10.0885139708033	1.90777926541785e-22	2.05218023744119e-21	39.9779321840284	Down
AC105942.1	AC105942.1	-1.36325751243827	8.72038801467631	-10.0699340560651	2.25055345637291e-22	2.40759757118574e-21	39.6553554045435	Down
AC090152.1	AC090152.1	-1.95571637950498	7.49217037245803	-10.0367699599146	3.02091864100074e-22	3.21405934099915e-21	39.398675092887	Down
LINC01704	LINC01704	1.60042764371838	2.65524308691061	9.99377024600418	4.42024600098872e-22	4.67729291517665e-21	39.3031597757165	Up
NR2F2-AS1	NR2F2-AS1	-1.5097341070213	5.33972046459301	-9.97138945262456	5.38618266139581e-22	5.66859331985819e-21	38.9646999817324	Down
AC008764.6	AC008764.6	1.12660492415559	7.46822391776585	9.95130376811405	6.42973883357461e-22	6.73048468224181e-21	38.7968834553723	Up
CASC16	CASC16	-1.69922117071741	4.30971634539597	-9.93952016644542	7.13283523577976e-22	7.42654021607657e-21	38.7446196428856	Down
AC005256.1	AC005256.1	3.18507878565673	4.3131439294733	9.91857593291729	8.57572682736415e-22	8.83435985866561e-21	38.64889297268	Up
AC092376.2	AC092376.2	-1.60995817250966	5.16167421965002	-9.92147957071161	8.35961362655586e-22	8.65753602707674e-21	38.5373159244449	Down
ARHGEF26-AS1	ARHGEF26-AS1	-2.08187111464762	3.96470970196129	-9.91097750622787	9.16783710479827e-22	9.39462044370643e-21	38.495999376433	Down
LINC00930	LINC00930	-2.16781250074061	3.40895173989721	-9.90257048359566	9.870278826945e-22	1.00090796229489e-20	38.451370450525	Down
VLDLR-AS1	VLDLR-AS1	-1.88083169118782	4.9164441045061	-9.90956621106829	9.28219431228041e-22	9.46200645340835e-21	38.4371638717626	Down
HHIP-AS1	HHIP-AS1	-1.54061493429956	6.35136284842753	-9.89204839750051	1.08250550533461e-21	1.09204052792046e-20	38.2127277633523	Down
C5orf66-AS1	C5orf66-AS1	-1.98618152825749	4.94432087968068	-9.88028228186329	1.20014778345055e-21	1.20447821359702e-20	38.1817372583154	Down
AL590004.3	AL590004.3	3.08235828790016	5.68603403106768	9.83912595631118	1.72046528886894e-21	1.709054039504e-20	37.9678892294411	Up
LINC01215	LINC01215	-1.82049229639196	5.1070241474224	-9.84071920880942	1.69667968380732e-21	1.69406940737069e-20	37.8326929736857	Down
BX470102.1	BX470102.1	1.87366451823962	8.26842371625827	9.82896482306584	1.88013158278237e-21	1.85818080795801e-20	37.7299682337349	Up
PRR26	PRR26	-1.11320600196789	10.2576693162237	-9.80104042220167	2.39859533507445e-21	2.35861874615654e-20	37.2678976163294	Down
LINC00494	LINC00494	-2.12371160683501	4.4219366950147	-9.76963232192839	3.15249644388787e-21	3.08437717399482e-20	37.2486719465969	Down
LINC01356	LINC01356	2.28296813438163	6.82802351325363	9.73953389561118	4.0939031449513e-21	3.9854147116101e-20	37.0730148831413	Up
AC091182.1	AC091182.1	-1.62465524553685	5.62289247376417	-9.72914897970181	4.47953024216067e-21	4.33912705546608e-20	36.8501261339254	Down
HEXA-AS1	HEXA-AS1	-1.22722197619179	5.58107544785248	-9.71820564966893	4.92488442650367e-21	4.7469059299023e-20	36.779179313056	Down
MIR503HG	MIR503HG	2.42983356963795	7.07709558516678	9.70102115474457	5.71434379670799e-21	5.45383694715218e-20	36.7362633138721	Up
AL451042.2	AL451042.2	-1.12255875685059	6.32966347649638	-9.70440588576627	5.54951517882365e-21	5.32261381929539e-20	36.6203340978739	Down
DLG1-AS1	DLG1-AS1	-1.56552898204161	4.71615094022919	-9.69002505105198	6.28404580536728e-21	5.93933843837384e-20	36.5801224263664	Down
ZNF793-AS1	ZNF793-AS1	-1.90044737223895	5.42566987189759	-9.69503613927233	6.01776124107276e-21	5.71540543237496e-20	36.5568931414133	Down
LINC00858	LINC00858	4.52471667066413	6.58486142970238	9.64633087639866	9.16003522509373e-21	8.57432143425842e-20	36.3147283758515	Up
AL049597.2	AL049597.2	-1.1307703656288	6.6315294297016	-9.66893955398291	7.53849253764688e-21	7.09055312598961e-20	36.2986418559326	Down
LINC00592	LINC00592	1.61786200124331	2.64384097651301	9.62231943434709	1.12615379235313e-20	1.04910116445528e-19	36.1143148611239	Up
AL590226.1	AL590226.1	-1.6206252896724	3.69917533826819	-9.60796665257312	1.27390262923236e-20	1.18108972338829e-19	35.939561472834	Down
LINC00689	LINC00689	-1.82758097002479	3.61094816926706	-9.5701639770338	1.76141233835306e-20	1.62534114823384e-19	35.6145383632679	Down
FENDRR	FENDRR	-1.8206044283925	10.627627310702	-9.53890653432605	2.3009461754025e-20	2.1131802846739e-19	35.0048642166303	Down
LINC01186	LINC01186	1.80369541049348	5.38496835968382	9.48520064164208	3.63603013689602e-20	3.27747716506322e-19	34.9630120819115	Up
TRG-AS1	TRG-AS1	-1.49537532229428	6.84582286682135	-9.51171470889419	2.90152448323049e-20	2.65223857692477e-19	34.9359925990058	Down
AC005165.1	AC005165.1	-1.70496556065385	5.08019580800791	-9.48972296831806	3.49886038514693e-20	3.18330895788835e-19	34.8513088602443	Down
AL158163.1	AL158163.1	-1.25998546730107	5.52230855667018	-9.48779198780955	3.55679158454907e-20	3.22096428610095e-19	34.8278348605279	Down
MAGI2-AS3	MAGI2-AS3	-1.53259243479284	9.15298166767323	-9.47501704656509	3.96472757033855e-20	3.55729243292588e-19	34.518629581888	Down
MNX1-AS1	MNX1-AS1	1.6469819552636	9.15906620589956	9.44976296883518	4.912364067032e-20	4.3873269901428e-19	34.4365904169371	Up
SLC16A1-AS1	SLC16A1-AS1	1.41759712389059	8.96102835215249	9.44541375067813	5.09684305426012e-20	4.53130293454085e-19	34.3964761853237	Up
GRIK1-AS1	GRIK1-AS1	-1.49659497822415	2.55226397434363	-9.41418009209255	6.63923317497027e-20	5.84913438536974e-19	34.369350920394	Down
AL356599.1	AL356599.1	-1.12010060095294	6.93254570082393	-9.43056551126391	5.77989556260763e-20	5.11520757290776e-19	34.2647386761377	Down
AC012213.3	AC012213.3	1.6102922514789	4.16401411830235	9.4000845043307	7.47893997944185e-20	6.50066791963093e-19	34.257277047593	Up
RNF139-AS1	RNF139-AS1	1.0462117435386	8.2520892367662	9.40619723252723	7.1025988846295e-20	6.22917118395209e-19	34.0928838125159	Up
GAS6-AS1	GAS6-AS1	2.42461054193145	10.4265777371564	9.40375503223252	7.25065278998836e-20	6.33050268255935e-19	34.015471711327	Up
AC093627.7	AC093627.7	-1.75176094413263	3.26302559774698	-9.36981536887886	9.65408495128827e-20	8.280397973638e-19	33.960717804403	Down
LINC00472	LINC00472	-1.69280556849713	3.66952327213141	-9.36438257298137	1.01060618857538e-19	8.63004495243972e-19	33.8964492247462	Down
LINC00996	LINC00996	-1.61829144709027	6.56187727202885	-9.38341148657205	8.60883005592426e-20	7.44950760839313e-19	33.8738466467627	Down
AC022364.1	AC022364.1	-0.962943008466739	7.06711270955585	-9.37589775714099	9.17178786425516e-20	7.90153582818797e-19	33.8095411484083	Ns
LRRK2-DT	LRRK2-DT	-1.73002870695535	3.73331571424445	-9.34196968228968	1.22029944820666e-19	1.03752097190322e-18	33.7052582991297	Down
LINC02861	LINC02861	-1.32695740014772	4.31794849318715	-9.32615272879869	1.39368112359307e-19	1.17978136853727e-18	33.5607831926758	Down
AF287957.1	AF287957.1	-1.60745654687797	3.84562628916449	-9.3182108427492	1.48972404207098e-19	1.25562454974554e-18	33.508229037366	Down
RUSC1-AS1	RUSC1-AS1	1.12697250893741	9.89590188604893	9.31382961393189	1.54548295004241e-19	1.29700659643645e-18	33.2362105920025	Up
AC036176.1	AC036176.1	-1.17447961160866	6.08331006861142	-9.29816040066295	1.76234878804795e-19	1.47265797868213e-18	33.221920840507	Down
AC023510.2	AC023510.2	-1.69167654266567	2.98989591070062	-9.22467223115747	3.25518213613341e-19	2.69695302938373e-18	32.7811120081347	Down
POC1B-AS1	POC1B-AS1	0.88329215292565	8.91820645003417	9.25286371966121	2.57357790725837e-19	2.14134879719318e-18	32.7733682231469	Ns
AL353150.1	AL353150.1	2.01695123232246	6.6835760595759	9.22144000116983	3.34394450294135e-19	2.74711390178347e-18	32.728883508192	Up
AL109615.2	AL109615.2	1.92633636241668	3.26112684524672	9.21367005824306	3.56724423228475e-19	2.91824559674723e-18	32.7136659426119	Up
LINC00865	LINC00865	-1.65820519623846	7.09096189399805	-9.22290810949524	3.30333466052458e-19	2.72525109493277e-18	32.5117398201163	Down
AC022784.1	AC022784.1	2.38257857795067	4.21019113902478	9.18668098134288	4.46382835429181e-19	3.62128075241923e-18	32.4932830204038	Up
CD44-AS1	CD44-AS1	1.88409663563902	5.52722561173427	9.18316266889542	4.59605520824842e-19	3.71307862674675e-18	32.4637473997217	Up
LINC02223	LINC02223	2.42750504503841	3.58208929929974	9.1735212818163	4.97860447155696e-19	4.00551359757083e-18	32.3855259899753	Up
ZNF571-AS1	ZNF571-AS1	-1.42142103438823	5.5566496614443	-9.19119244874078	4.29977385338989e-19	3.50278648223854e-18	32.3577475155229	Down
CCDC13-AS1	CCDC13-AS1	-1.41023711189223	3.97770290501784	-9.14131373790746	6.49976026543134e-19	5.18648903147329e-18	32.0596608737496	Down
AC022613.1	AC022613.1	-2.35072690299116	7.14246822250949	-9.16538350392109	5.32590284834615e-19	4.26729746737859e-18	32.0143030787756	Down
MAMDC2-AS1	MAMDC2-AS1	-1.40780016562105	5.00204041190045	-9.09086913021522	9.85427026140511e-19	7.83112824447174e-18	31.5805713361371	Down
AL359853.1	AL359853.1	-1.60889092782089	3.29814917023777	-9.0738552227948	1.13346196902142e-18	8.89859053905122e-18	31.5402397099852	Down
AL160313.2	AL160313.2	-1.44898744125874	3.08577996357056	-9.06836038362858	1.18581977416532e-18	9.23516440119948e-18	31.5147576773454	Down
AC018647.1	AC018647.1	-1.49682222753296	3.60479404930063	-9.06498502628914	1.21916143662155e-18	9.45700126335523e-18	31.4570963195244	Down
PRDM16-DT	PRDM16-DT	-1.9343810960123	5.49457289220431	-9.07203771463966	1.15052183555491e-18	8.99624905150767e-18	31.3699588321966	Down
AC023157.2	AC023157.2	-0.919775255937234	7.99329928177278	-9.08196364099552	1.06035279410392e-18	8.35962180057241e-18	31.3436047888483	Ns
AC026401.3	AC026401.3	0.984074424081431	10.3047368770551	9.08194481706806	1.06051699267662e-18	8.35962180057241e-18	31.3104327852259	Ns
AC104794.4	AC104794.4	2.31172636153698	3.40661436926096	9.03709719986602	1.53259348794276e-18	1.17018020432336e-17	31.2799031960468	Up
AL391056.1	AL391056.1	2.49846406911945	8.07746913819042	9.03953705843598	1.50225282722735e-18	1.15153002150065e-17	31.1875107285113	Up
ALOX12-AS1	ALOX12-AS1	-0.60397851331123	8.21845311958075	-9.05787881715917	1.29241902589059e-18	9.98547556908327e-18	31.1507701065302	Ns
AC006111.2	AC006111.2	1.35274185155558	5.8534693251509	9.02439514408778	1.7006189178202e-18	1.29340040351403e-17	31.1435175450817	Up
AC092718.4	AC092718.4	1.10111803573082	9.58951849224955	9.04635265592183	1.42061174831635e-18	1.09325338892172e-17	31.0605651339534	Up
AC022915.2	AC022915.2	-1.50043784923111	2.53604533962966	-8.99037068691313	2.24588609614599e-18	1.69486055395203e-17	30.9061595345175	Down
LINC00892	LINC00892	-1.51096212772012	4.9151715300746	-8.99038983927331	2.24553504848547e-18	1.69486055395203e-17	30.7725074080848	Down
AC245884.8	AC245884.8	1.39958872193746	6.86412037513104	8.98463841255557	2.35343206891842e-18	1.76916302632593e-17	30.7628171663619	Up
AL139089.1	AL139089.1	1.35770965224436	7.36313455075376	8.95255851763117	3.05633788565165e-18	2.27995780205508e-17	30.4649886871072	Up
AL354836.1	AL354836.1	1.19503198325527	7.9649735609622	8.95856711845251	2.91049320028988e-18	2.17951163883246e-17	30.4617839521827	Up
SPATA3-AS1	SPATA3-AS1	1.9007423259999	6.68841156455335	8.9138323103575	4.18598883359606e-18	3.11073292328684e-17	30.2367827040379	Up
AL445423.1	AL445423.1	-1.48809733090053	2.58557740777451	-8.89751604626438	4.77762797483248e-18	3.53689797224291e-17	30.1630365364701	Down
AP002478.1	AP002478.1	2.49835726785747	4.08154115744282	8.87389654826926	5.78337243898213e-18	4.26523717374932e-17	29.973795925675	Up
AC129507.2	AC129507.2	-1.44448938063066	6.27500942552399	-8.86666264926855	6.13137222765653e-18	4.50482329330085e-17	29.6897067945156	Down
LINC00922	LINC00922	1.88488132005237	3.7478657558567	8.8278009064971	8.38706211012793e-18	6.09313803299219e-17	29.6103552300293	Up
MIR133A1HG	MIR133A1HG	-1.94746512973663	2.9295927990729	-8.82919084847912	8.29376587043836e-18	6.04792589878033e-17	29.584691343052	Down
AC016737.1	AC016737.1	1.44442837806835	5.90730622921943	8.81917740934744	8.98953438352398e-18	6.5065514664391e-17	29.5049246203555	Up
AP003486.1	AP003486.1	-0.837536816141638	9.58714779374344	-8.84010912347552	7.59573590962131e-18	5.55973602106492e-17	29.3332333585737	Ns
STXBP5-AS1	STXBP5-AS1	-1.02008499644263	7.76656798428611	-8.80014663164785	1.04747287197689e-17	7.55344326570004e-17	29.0923004011711	Down
SERTAD4-AS1	SERTAD4-AS1	-1.50866067802917	7.06799943978517	-8.79696867240621	1.07453612163588e-17	7.72000674843192e-17	29.0852246758674	Down
AL645933.3	AL645933.3	-1.11735146469898	7.80540058311737	-8.76371475798135	1.4026716155056e-17	1.00404471889316e-16	28.7986385781557	Down
LINC01996	LINC01996	2.75866750413359	4.57589121201073	8.71045916986947	2.14581285086356e-17	1.5192354984114e-16	28.6851492824839	Up
AC009126.1	AC009126.1	-0.746974087864533	6.93340001444646	-8.73895292735045	1.70967607846422e-17	1.21931843398162e-16	28.6740125372872	Ns
Z97989.1	Z97989.1	-1.03412774769476	6.29617130425273	-8.73237015226515	1.80191072304382e-17	1.28040882400231e-16	28.6468301750902	Down
ST20-AS1	ST20-AS1	-0.733248199726964	8.81053207751279	-8.69898747838035	2.35097997857755e-17	1.65846305010525e-16	28.256207978689	Ns
AL596244.1	AL596244.1	-1.06208916022537	8.26465572182653	-8.69470816083972	2.43238250891047e-17	1.709692687671e-16	28.2348890102225	Down
SAP30-DT	SAP30-DT	-0.976319265565563	6.97783181544651	-8.68434578882544	2.64122398153933e-17	1.84980686764643e-16	28.2277754276342	Ns
AC079145.1	AC079145.1	1.74563718588976	4.19211555558919	8.64171456544068	3.70362667925283e-17	2.56617834324031e-16	28.1562464449235	Up
AL031985.3	AL031985.3	0.971867023006249	8.64287646983806	8.65933252448426	3.2212132697185e-17	2.24792194843797e-16	28.0301104893474	Ns
AC009121.3	AC009121.3	1.54184615057873	5.14885079778519	8.62575744753992	4.20182545258437e-17	2.9010475731141e-16	28.0296353214367	Up
AC027237.5	AC027237.5	1.04496072816681	6.04545661729126	8.61237755949329	4.67019625503931e-17	3.21302901362599e-16	27.8565506223412	Up
CLDN10-AS1	CLDN10-AS1	2.59542812208703	3.90218260002202	8.60223195878716	5.0594162141582e-17	3.46855048203028e-16	27.8426739043249	Up
LINC00324	LINC00324	-1.0989823261395	8.61024700578968	-8.64665155910497	3.56166564015292e-17	2.47662964334919e-16	27.8426408544124	Down
AL033527.3	AL033527.3	1.73785824273688	5.69156505926138	8.55028973940215	7.61348167122747e-17	5.14703083815274e-16	27.4345104084559	Up
AC090114.2	AC090114.2	-0.816342795370151	9.99725116302632	-8.58526831014956	5.78304826733194e-17	3.95073507947203e-16	27.316514200118	Ns
STX18-AS1	STX18-AS1	0.704057217772776	8.57420729145243	8.55918862061158	7.09964136123284e-17	4.8332173882239e-16	27.2413319680284	Ns
SNHG32	SNHG32	0.965558894088556	13.7874408378537	8.55589775408171	7.28554072344699e-17	4.94249051865899e-16	27.0195193979389	Ns
AC104109.2	AC104109.2	-0.894869938332556	5.85014073832576	-8.49544503880764	1.1696764469467e-16	7.85296566277663e-16	26.8484013085718	Ns
AC009133.1	AC009133.1	-0.73109577038632	10.5423263589257	-8.51442074145193	1.00844366428886e-16	6.79390939228514e-16	26.7525636321631	Ns
AC008556.1	AC008556.1	-1.15898039114087	5.46565287140967	-8.479538443101	1.3242631719736e-16	8.86027627433881e-16	26.7391964845639	Down
LRRC8C-DT	LRRC8C-DT	-1.16574179816261	5.01661435963216	-8.46597088325118	1.4719488697435e-16	9.8146727718856e-16	26.6652997005344	Down
EXTL3-AS1	EXTL3-AS1	1.69239685986411	5.48352309600133	8.44067699043898	1.79202091722256e-16	1.19080707366291e-15	26.5974828003631	Up
LINC02043	LINC02043	1.64055603179464	3.44813141910007	8.43216071205896	1.91455639572465e-16	1.26790520492377e-15	26.5378544184301	Up
LINC01644	LINC01644	-1.82471013317719	3.04076005702564	-8.42939593432268	1.95608952861664e-16	1.29101908888698e-15	26.4791357896063	Down
HECW2-AS1	HECW2-AS1	-1.46450800473692	5.32036414937088	-8.4083698915562	2.30246070846934e-16	1.50939090888546e-15	26.1837771191997	Down
SMIM2-AS1	SMIM2-AS1	-1.74575853690342	8.88367788191572	-8.41856647486516	2.12751935924192e-16	1.39941898393379e-15	26.046316671456	Down
AC010503.5	AC010503.5	-0.946649045531743	11.2183006061346	-8.3978393268365	2.49804625347573e-16	1.6321127703078e-15	25.8318815211643	Ns
AC104823.1	AC104823.1	4.37128739122259	6.22145619748161	8.33365767032848	4.09870112822426e-16	2.66895354403098e-15	25.7843266299446	Up
AL021578.1	AL021578.1	1.73104504167459	5.52483635476036	8.30786736532731	4.99677721550382e-16	3.22285842097568e-15	25.5901144120719	Up
AC021016.1	AC021016.1	-0.770143598178821	8.1846683977646	-8.32688383293072	4.31783643912829e-16	2.80227584899426e-15	25.4160788014482	Ns
INHBA-AS1	INHBA-AS1	1.6766698667281	4.0177866006894	8.28216557086434	6.08453750022366e-16	3.89690608978141e-15	25.4078405161625	Up
ST7-OT4	ST7-OT4	1.72683461595841	3.99793325281817	8.26939894903632	6.70868705428228e-16	4.26856656689137e-15	25.3115561366334	Up
SGMS1-AS1	SGMS1-AS1	-0.744098512209671	8.72658542473528	-8.30780967541403	4.99898943571985e-16	3.22285842097568e-15	25.2444983403171	Ns
EMSLR	EMSLR	2.25989039364394	9.08343246687842	8.2887627835178	5.78484373595261e-16	3.71719166795371e-15	25.2327169023426	Up
LINC01569	LINC01569	1.08022746995627	8.88837769312695	8.27285176012773	6.53390227215111e-16	4.17098613897646e-15	25.0573453306684	Up
PPP3CB-AS1	PPP3CB-AS1	-0.57186323628283	9.17552999834471	-8.25743593341346	7.3507340305229e-16	4.66184988841305e-15	24.8511159220468	Ns
BBOX1-AS1	BBOX1-AS1	3.61597727084172	7.53002816499965	8.20776913975304	1.07308706352304e-15	6.71800807935488e-15	24.822915316988	Up
AC026356.1	AC026356.1	1.38980297646768	6.8488596341505	8.21754234563327	9.96245479673796e-16	6.27731375056596e-15	24.8080699891894	Up
SOCS2-AS1	SOCS2-AS1	-1.04022197233547	7.27069484457919	-8.2303393421992	9.03790361107118e-16	5.71324621128428e-15	24.7282704553697	Down
SH3PXD2A-AS1	SH3PXD2A-AS1	2.15000288664604	8.79424844843357	8.20911979467783	1.06212900885692e-15	6.67085542014331e-15	24.6517205418557	Up
LEMD1-AS1	LEMD1-AS1	1.90708990084999	3.53183375626694	8.17421796522275	1.38413677824852e-15	8.55528351507897e-15	24.5958192612661	Up
AC007773.1	AC007773.1	1.40489895713488	6.10380017287313	8.16848690521195	1.44552457919787e-15	8.90644416360208e-15	24.5013670088537	Up
LINC02532	LINC02532	-1.66080866381555	5.78592607209039	-8.17510326511478	1.37488627516909e-15	8.52517062979049e-15	24.3782945453068	Down
FZD4-DT	FZD4-DT	-1.16296459717964	4.82356617507005	-8.15715434076857	1.5749301163934e-15	9.64273250508787e-15	24.3505446641643	Down
LINC01511	LINC01511	2.52952773382675	3.87943166261642	8.13772024465702	1.82398119601874e-15	1.102885524425e-14	24.3240466291069	Up
AC008124.1	AC008124.1	-0.565399479401883	11.0202315771998	-8.1948964399281	1.18328817904003e-15	7.38417334804789e-15	24.3143296694796	Ns
LINC02345	LINC02345	2.31760236105973	4.90899019106782	8.13390877023674	1.87720071508962e-15	1.13155101928157e-14	24.303005551733	Up
FAM111A-DT	FAM111A-DT	0.613193789443812	9.24648543452781	8.1589619204449	1.55354854667338e-15	9.54182656269107e-15	24.1588790113953	Ns
FGD5-AS1	FGD5-AS1	-0.607726000533896	14.4448229521566	-8.18405567698904	1.28470460846818e-15	7.99143729293148e-15	24.135560695683	Ns
KCNQ1OT1	KCNQ1OT1	1.53456190291699	9.805907372131	8.14837692441879	1.68295751972053e-15	1.02397446590496e-14	24.0919649920049	Up
SNHG7	SNHG7	1.06933841082098	12.5774195857209	8.15287522718517	1.62671164185195e-15	9.92855036578602e-15	23.9958532897338	Up
SNHG11	SNHG11	1.0156959881032	11.0364821236144	8.14149916253783	1.77268704313769e-15	1.07520924392183e-14	23.9628341073594	Up
AC092809.3	AC092809.3	-1.45263459888044	3.15111671983548	-8.07380724218052	2.95016327243242e-15	1.76195334092819e-14	23.8291147320266	Down
AL162231.2	AL162231.2	-1.15072080727433	6.43693554212394	-8.08098319923535	2.79553867651697e-15	1.67474270867032e-14	23.6652121673425	Down
LINC01267	LINC01267	1.58985011087468	3.22101683057707	8.04102274014554	3.77095844086588e-15	2.2181438321347e-14	23.6130315960659	Up
GAS5	GAS5	0.990793998369201	14.8392671047218	8.10241643079741	2.37975963742593e-15	1.43005926360132e-14	23.553665963891	Ns
AC027575.3	AC027575.3	-1.10144228975052	5.32392129495559	-8.04230287972634	3.73504326470177e-15	2.20367552617405e-14	23.4690560037946	Down
AC010980.2	AC010980.2	-1.58784832287027	3.73715807194914	-8.02932758923039	4.11525443382576e-15	2.41337360923457e-14	23.4577147901695	Down
LINC02254	LINC02254	2.00405643717288	3.48524861531977	8.01748807249175	4.49536361797649e-15	2.62837025951959e-14	23.440300441741	Up
AC005520.4	AC005520.4	-1.21732916009995	7.08129373751284	-8.05210171583881	3.47108363577799e-15	2.06672777946781e-14	23.407424348945	Down
AC016747.1	AC016747.1	-1.10687334296523	7.20833641335732	-8.0513133344056	3.49162190168027e-15	2.07261824468643e-14	23.3975456454893	Down
MIR31HG	MIR31HG	2.32042659392931	3.35602959146743	8.00205084976987	5.04340238170233e-15	2.93997138837558e-14	23.3274852490188	Up
AC018521.5	AC018521.5	-0.83797238137125	8.17170833319319	-8.04273202532606	3.72307899528186e-15	2.20329325343884e-14	23.2928299008772	Ns
LRRC2-AS1	LRRC2-AS1	1.45028236067537	3.81646707288155	7.99297755438662	5.39573958252684e-15	3.12663838308921e-14	23.268080340224	Up
U73166.1	U73166.1	1.25175467635416	6.2712133813793	7.9952661030522	5.30464460343482e-15	3.0830277739963e-14	23.2021427237537	Up
LOH12CR2	LOH12CR2	-0.974626107149275	6.19831298852395	-7.98130808886418	5.88478374414168e-15	3.38984436385913e-14	22.9600941668232	Ns
LINC00987	LINC00987	-1.06757616359226	6.32432009374237	-7.97211165568183	6.30077015578872e-15	3.61876091248397e-14	22.8782507862495	Down
DRAIC	DRAIC	-2.04206348847154	7.12902759913647	-7.98179280804421	5.86362625232291e-15	3.38767961818181e-14	22.8518613227699	Down
AC022144.1	AC022144.1	1.72248187737825	6.78917518183796	7.94734204052327	7.57096236143837e-15	4.31013558997676e-14	22.8445304672032	Up
AP000757.1	AP000757.1	-1.28132009242779	5.31159529768939	-7.95563832049427	7.11966527912982e-15	4.06509920776122e-14	22.8232760598898	Down
LINC02012	LINC02012	-1.37375751537088	7.1681914489365	-7.96474338177026	6.65487893808337e-15	3.81089685072009e-14	22.7560649805655	Down
AC004080.1	AC004080.1	2.74044489115761	4.28169357379991	7.91081682580734	9.9173588747072e-15	5.62947455657578e-14	22.6632225573507	Up
LINC00862	LINC00862	1.41422050136965	3.22896192095673	7.89304002546976	1.13058012469703e-14	6.38040435589888e-14	22.5376760191804	Up
AC011815.1	AC011815.1	-0.801684319582082	7.87954261824415	-7.90053640708204	1.06983618496476e-14	6.05514840734415e-14	22.2711865365058	Ns
AC009549.1	AC009549.1	-1.52437418979727	4.04576622133748	-7.86257895639045	1.41439191641479e-14	7.93608375002763e-14	22.2277664183718	Down
TMEM72-AS1	TMEM72-AS1	-1.25265538081722	3.46836792996882	-7.85368510162178	1.50977524994779e-14	8.42272897320444e-14	22.2204207213627	Down
LINC02139	LINC02139	-1.29661529522104	3.28728008128883	-7.84167642194993	1.64869318347994e-14	9.17144465210125e-14	22.1416494374553	Down
MIR100HG	MIR100HG	-1.58839638493164	8.90703125371994	-7.87271116923395	1.31295330495711e-14	7.38820833743204e-14	21.9897690972452	Down
MINCR	MINCR	1.0409801374645	9.57085344757049	7.85847883741662	1.45760236228413e-14	8.15503390622756e-14	21.9594141398368	Up
AC108463.3	AC108463.3	1.50639318806867	3.72228197129202	7.80834145227714	2.10381557276694e-14	1.16698829634679e-13	21.9330395192709	Up
AC103706.1	AC103706.1	1.65809910573476	5.7738191186299	7.79950655344922	2.24390763251772e-14	1.24116140923636e-13	21.8439923848204	Up
RHPN1-AS1	RHPN1-AS1	1.52897238947956	7.50861131562258	7.79087634833267	2.38961983438629e-14	1.31801411262043e-13	21.6488663504468	Up
PLAC4	PLAC4	3.00609945971462	7.06653240179923	7.77201395352636	2.74134105556656e-14	1.50349043244735e-13	21.6450184101964	Up
C9orf163	C9orf163	1.37494442956463	6.5092665704232	7.76140831595436	2.9610226002026e-14	1.61487703153907e-13	21.5092753850411	Up
SMIM25	SMIM25	1.30214951373704	9.02298019265606	7.77448219965634	2.69256548707133e-14	1.48091101788923e-13	21.4023842173402	Up
LINC02544	LINC02544	1.98321462404053	3.59712809686724	7.72944893981344	3.73338572446501e-14	2.03041955461826e-13	21.3662821168487	Up
LINC02035	LINC02035	-0.667243677318623	9.55856104409217	-7.76338160773663	2.91887483387899e-14	1.59636216336022e-13	21.2079910760486	Ns
AL691447.2	AL691447.2	-1.318095856103	4.55151480625714	-7.7219577928269	3.94138259666169e-14	2.1375687787466e-13	21.1993629129797	Down
AC004988.1	AC004988.1	2.00622138792603	4.18951076153386	7.69967558481597	4.62993582982263e-14	2.49708727442234e-13	21.1593354822565	Up
AL009179.1	AL009179.1	0.982485158606263	7.2302683215827	7.71541025686387	4.1325034337985e-14	2.23499560711269e-13	21.0944227639016	Ns
C15orf54	C15orf54	1.52718338022583	3.02509028235617	7.67355633700048	5.58899133697088e-14	2.99773171710256e-13	20.9710775686985	Up
A1BG-AS1	A1BG-AS1	-1.14010906864244	5.93384607551689	-7.68137460453101	5.28304625114164e-14	2.84146161629082e-13	20.8162127993763	Down
MRPS30-DT	MRPS30-DT	-1.15422250995459	5.34658488133563	-7.65206336531227	6.52290442116982e-14	3.48903706264221e-13	20.6494207049822	Down
FAM83C-AS1	FAM83C-AS1	1.41075606807543	3.57364632322212	7.6096344557827	8.84028617215543e-14	4.71562662388675e-13	20.5266443545274	Up
AC011700.1	AC011700.1	1.61688050607504	5.1978976942043	7.60724341534399	8.99266994897529e-14	4.78380557121718e-13	20.5097924904954	Up
LINC02158	LINC02158	-1.25464222120137	3.29218050651441	-7.5980938463517	9.60004787683718e-14	5.09299542675804e-13	20.4170797988995	Down
UVRAG-DT	UVRAG-DT	1.27323298126991	4.23017137229244	7.59040685132556	1.0141430787662e-13	5.35104762698588e-13	20.3997917084657	Up
AC132192.2	AC132192.2	0.904416655189641	7.24016760717329	7.57451092008352	1.1358112131462e-13	5.97682278917745e-13	20.0944109486416	Ns
LINC01234	LINC01234	4.44270022726379	6.66270531549295	7.54342548910826	1.41673765143555e-13	7.39514264703759e-13	20.0577636687195	Up
AC020916.1	AC020916.1	1.10376142368026	11.6697385263117	7.59182610661508	1.00392607314736e-13	5.31153278374432e-13	19.9695021659616	Up
AL353796.1	AL353796.1	0.939639627180245	8.16863901327089	7.56405526260011	1.2235631071347e-13	6.4039714236324e-13	19.9502284940126	Ns
AF117829.1	AF117829.1	0.843427537714943	8.93827495153376	7.56942766031755	1.17767087173801e-13	6.18039134036094e-13	19.9302207144659	Ns
AC008083.2	AC008083.2	1.62681659529221	3.56705800802886	7.50284774834627	1.88840953451008e-13	9.80462230317636e-13	19.7816539087618	Up
LINC00964	LINC00964	-1.49947325093134	3.33054706108513	-7.49847499909971	1.94765813958904e-13	1.00585952195752e-12	19.7087494016639	Down
FAM160A1-DT	FAM160A1-DT	-0.964348515260583	5.65634348290446	-7.50187360234368	1.90145315804823e-13	9.84608856042527e-13	19.5897515488531	Ns
SPATA41	SPATA41	-1.03191333478446	5.16229571998017	-7.49013139222326	2.0658317427312e-13	1.06406730240678e-12	19.5473707931703	Down
AL445222.2	AL445222.2	1.17655055131765	5.53139479378152	7.46183752195939	2.52157848184975e-13	1.28521290684855e-12	19.4639449992358	Up
AC091544.2	AC091544.2	-1.65933180663493	3.14907329883692	-7.46200351516677	2.51863563843724e-13	1.28521290684855e-12	19.4608299059168	Down
TBC1D8-AS1	TBC1D8-AS1	-0.802018816061224	6.57107260450098	-7.48882900564229	2.08490403207547e-13	1.06823898696077e-12	19.4386125008814	Ns
OIP5-AS1	OIP5-AS1	-0.656575869326309	13.5766488334112	-7.51463069325731	1.73744735421541e-13	9.04494652047434e-13	19.3273763078368	Ns
AL109811.1	AL109811.1	1.02480752400385	4.92777821499254	7.42765745298766	3.20555134651281e-13	1.61271536735412e-12	19.2581435873746	Up
PKP4-AS1	PKP4-AS1	1.26155200607745	5.42561185830815	7.42917483770608	3.17164003893578e-13	1.59978838233367e-12	19.250123210409	Up
RRS1-AS1	RRS1-AS1	-1.18329455140759	3.92062247712626	-7.43407713627482	3.06447607515163e-13	1.54974932943382e-12	19.2441118728918	Down
AC005332.6	AC005332.6	-0.589718322218546	11.5458478159454	-7.48951487202565	2.07483862454683e-13	1.06588675514319e-12	19.213893887812	Ns
AL161756.1	AL161756.1	1.0461844740851	5.2315789122839	7.41242600486916	3.56634690948072e-13	1.77587658126827e-12	19.1359925931981	Up
SNHG10	SNHG10	0.774886334483595	9.46181576686453	7.44704366723196	2.79791010941966e-13	1.42233184935772e-12	19.0492266457368	Ns
SBNO1-AS1	SBNO1-AS1	0.99007650031435	7.44339854130015	7.42258468183336	3.32153155177323e-13	1.66247350419087e-12	19.0361960439694	Ns
LINC01138	LINC01138	0.701046819419874	8.85668897591589	7.43701484418078	3.00197412893176e-13	1.52209469505993e-12	19.0104178928961	Ns
AC012360.3	AC012360.3	0.76149544568181	8.13183050380068	7.42169922100584	3.3421952072664e-13	1.66852668424299e-12	18.9555955200573	Ns
LINC01315	LINC01315	1.37419468034175	9.33498275447435	7.40695604954373	3.70543647862103e-13	1.84042980200896e-12	18.8122934525146	Up
AL021392.1	AL021392.1	1.31960757465198	5.1699046445611	7.36066383657672	5.11746207970742e-13	2.52245535928869e-12	18.8003681651954	Up
HCG18	HCG18	0.498862996208935	12.0571697180351	7.42723212225174	3.21512072556033e-13	1.61336083831597e-12	18.7957279596182	Ns
AC087854.1	AC087854.1	-0.887785112470878	6.73118459571866	-7.38632983747989	4.27960584663466e-13	2.12020167516481e-12	18.7140161855629	Ns
JMJD1C-AS1	JMJD1C-AS1	-0.903156638477818	5.68472671412167	-7.34013093454976	5.90221974298589e-13	2.90192470696806e-12	18.4836945816201	Ns
AC125807.2	AC125807.2	0.975783897453098	9.58140142321018	7.36309312029071	5.03169746884091e-13	2.48647588117595e-12	18.4756968141169	Ns
AC027682.6	AC027682.6	-1.16702117139258	4.14498682181474	-7.30675129204491	7.43769507676027e-13	3.62937150738151e-12	18.361934375608	Down
AL133215.2	AL133215.2	0.935810828157631	7.36720056153617	7.29653652159475	7.98167747562193e-13	3.87539302868725e-12	18.1766323989338	Ns
ZSCAN16-AS1	ZSCAN16-AS1	-0.837754238127348	8.5266418898862	-7.32019338226266	6.77708735728274e-13	3.31532389061043e-12	18.1601165943092	Ns
BX255925.1	BX255925.1	-1.20553089520857	7.05565585506601	-7.30391755281819	7.58483821165028e-13	3.69191999952077e-12	18.1193730580583	Down
AC136475.3	AC136475.3	2.56794664085206	8.49569322864335	7.28257273150106	8.78909179783254e-13	4.24624360555334e-12	18.1109446474111	Up
THUMPD3-AS1	THUMPD3-AS1	0.661629830822585	11.0772591137488	7.32139884337953	6.72074659069808e-13	3.29604373100482e-12	18.1093365647825	Ns
GATA2-AS1	GATA2-AS1	2.0113082246786	8.64881642197884	7.27591515459195	9.20181775867708e-13	4.42368868546772e-12	18.0111196974745	Up
TRPM2-AS	TRPM2-AS	2.93784830207532	8.4851286837261	7.25615946795	1.05420281299235e-12	5.04307832161205e-12	17.9580703980266	Up
AC098487.1	AC098487.1	-1.02397535491979	6.30883333231313	-7.2700646387511	9.58020656970636e-13	4.59425177123603e-12	17.9510556765603	Down
PAXIP1-AS2	PAXIP1-AS2	-0.579889422229293	8.98457809644515	-7.28010281819356	8.94004088660723e-13	4.30848010055056e-12	17.874815228373	Ns
LINC00894	LINC00894	1.22550186956474	8.11353932307056	7.25498167351203	1.06277286334829e-12	5.07161461994881e-12	17.8536748893517	Up
LINC00671	LINC00671	-1.15386302821969	2.62492815162334	-7.21471331997632	1.40080303066939e-12	6.57196024268267e-12	17.829867839724	Down
SATB2-AS1	SATB2-AS1	-1.86426421688806	10.2323395469465	-7.28610804280291	8.57738372563896e-13	4.15427017756693e-12	17.8286482129979	Down
MIRLET7A1HG	MIRLET7A1HG	-1.38819614995994	3.9673402750571	-7.20990051440313	1.44768727224629e-12	6.77559403621039e-12	17.7064292224815	Down
AC012146.1	AC012146.1	-0.894378112855806	6.62764748367637	-7.23003174053433	1.26129657898405e-12	5.975047297523e-12	17.6650867654342	Ns
AC124798.1	AC124798.1	1.00990530363277	10.8382640183422	7.2345235437621	1.22304547004777e-12	5.80797446386102e-12	17.544650740642	Up
AC254629.1	AC254629.1	-1.47257721767457	10.3570762880009	-7.24219199807284	1.160361876488e-12	5.52377646337928e-12	17.5386318522672	Down
SLC25A21-AS1	SLC25A21-AS1	-1.38890565031358	6.18073484245698	-7.20879519626817	1.45867075189813e-12	6.81062818692006e-12	17.5230601136784	Down
ITGA9-AS1	ITGA9-AS1	-0.610137584153218	8.54130918026761	-7.22383187094871	1.31603190804818e-12	6.21920904118887e-12	17.5161504154927	Ns
LINC-PINT	LINC-PINT	0.944297952972457	9.53024455763495	7.21942385921467	1.35636181668834e-12	6.39427713581646e-12	17.5028890809108	Ns
AC110597.1	AC110597.1	-1.2765251851045	3.26299858397401	-7.1613191839273	2.01630288447256e-12	9.28071327675669e-12	17.4398104448605	Down
AC007405.2	AC007405.2	1.42595372291796	5.26884362443297	7.1562719858907	2.08668841595203e-12	9.55948787260849e-12	17.4263255039793	Up
AC018647.2	AC018647.2	-0.659688204232319	10.1598504440053	-7.21659792848348	1.38285360226883e-12	6.50342020197445e-12	17.3942747024071	Ns
AC011503.2	AC011503.2	-1.44202086294091	3.83672009176638	-7.15827041771916	2.05853513389903e-12	9.4527544945788e-12	17.3701181136324	Down
AC013726.2	AC013726.2	-1.1843098744246	3.8614808063157	-7.15491889908289	2.10596480462525e-12	9.62514900142105e-12	17.362648328304	Down
AC025569.1	AC025569.1	-0.949559795173783	6.33800364888999	-7.18115143604642	1.76163866218456e-12	8.16645351255557e-12	17.3527320425899	Ns
PRKAG2-AS1	PRKAG2-AS1	-1.53084388851076	7.66266148273075	-7.19073124957216	1.65022686928925e-12	7.68658304905783e-12	17.3046886021921	Down
LINC00900	LINC00900	-1.16817727542342	5.99684350393256	-7.16658340265817	1.94537759541639e-12	8.97547435610359e-12	17.2723913830433	Down
AC091057.1	AC091057.1	0.798011417143162	10.262262275741	7.1886486162903	1.67384251086408e-12	7.77797462685527e-12	17.2539454783986	Ns
AL117379.1	AL117379.1	1.11312682543122	6.83967479589801	7.12661215939484	2.55183218493256e-12	1.16084515515507e-11	17.0923770317841	Up
AC005261.1	AC005261.1	0.667712846226252	11.7655100210417	7.17046174427009	1.89469901852661e-12	8.76242040159456e-12	17.0680663339023	Ns
AP000350.7	AP000350.7	1.18449869513127	4.23711815052291	7.09694629614908	3.11862462191454e-12	1.40880792085095e-11	17.0514941327442	Up
Z99289.2	Z99289.2	1.3578384745339	2.96214551016221	7.09548018705731	3.14963603726378e-12	1.4195234640168e-11	17.0285876982509	Up
LINC02604	LINC02604	1.1712392961122	9.95413346375239	7.14964720793075	2.18275012259347e-12	9.95272713978805e-12	17.0252691583094	Up
AC020659.1	AC020659.1	2.67135607564983	7.07866372729768	7.08092049406577	3.47452801407315e-12	1.55873411138258e-11	16.8818437456723	Up
LINC00174	LINC00174	0.82936680006048	9.79020402073088	7.12330117131405	2.60969324233768e-12	1.18439924075325e-11	16.8431291275618	Ns
AC093895.2	AC093895.2	1.94999282842185	3.06745464747509	7.06094604841402	3.97437638402104e-12	1.77073474134759e-11	16.8011721495277	Up
AC011462.4	AC011462.4	1.08447627034881	5.61079190160984	7.06056927016384	3.98445357139923e-12	1.77117148482062e-11	16.7564639314669	Up
ZKSCAN2-DT	ZKSCAN2-DT	0.825177178883131	8.56659669567683	7.09826240242871	3.09104178980264e-12	1.39959496854552e-11	16.7486416591334	Ns
LINC01703	LINC01703	1.27655865004861	6.6527620173637	7.06471254226053	3.87500532378972e-12	1.73042095537123e-11	16.7165480971395	Up
AL133330.1	AL133330.1	1.34494897362329	5.18208566096759	7.04584611116737	4.39851372519307e-12	1.93753534455903e-11	16.697764958517	Up
AL049838.1	AL049838.1	-1.2083685970207	5.19247250496741	-7.06867122676023	3.77319489801531e-12	1.68882999228409e-11	16.682721447744	Down
LINC02610	LINC02610	-1.3723811793115	4.43493668232243	-7.05272583473263	4.20002498490599e-12	1.85429674503673e-11	16.6334567749777	Down
LINC00476	LINC00476	-0.642988769922606	9.19455138423888	-7.09317027226519	3.19911163737663e-12	1.43849199953171e-11	16.6129392538642	Ns
AC006252.1	AC006252.1	1.07514349818805	5.38688890480363	7.03081118734289	4.86491656492083e-12	2.13333165583352e-11	16.5747193888233	Up
HELLPAR	HELLPAR	1.13042373430149	7.49247583140017	7.05401331362686	4.16386964106643e-12	1.8425123161719e-11	16.559142207913	Up
AL133410.1	AL133410.1	0.904136372113299	6.76778970230249	7.0377035491301	4.64536785801702e-12	2.04165490283502e-11	16.4995293465147	Ns
LINC02762	LINC02762	-0.812072213863459	8.13318865789272	-7.05723532044338	4.07472310442786e-12	1.80717218321664e-11	16.4217941561807	Ns
AL139339.1	AL139339.1	-1.26346956963997	2.95969422667493	-6.99615071392961	6.13312628286811e-12	2.67739840196058e-11	16.3700310793361	Down
AC048341.2	AC048341.2	0.957521517674834	6.30424030200142	7.00815015994073	5.66107368004901e-12	2.47687875394504e-11	16.3455867565189	Ns
OGFRP1	OGFRP1	0.77559728784881	7.41150390974416	6.99581444034931	6.14689729399454e-12	2.6774069421493e-11	16.1633149933795	Ns
AC024884.2	AC024884.2	1.28782385659173	3.27720183339203	6.93497064842629	9.2098696414438e-12	3.96717172386971e-11	15.9838082041591	Up
AC099343.4	AC099343.4	-0.636854950409809	8.47084965733696	-6.98117059206891	6.77696867583884e-12	2.94525848478978e-11	15.9136895231311	Ns
AC144652.1	AC144652.1	0.94804429775212	7.91325900148876	6.95982113124195	7.81067427047075e-12	3.37192523383737e-11	15.9000443020825	Ns
LINC01555	LINC01555	2.30973973778976	6.23312510814834	6.92187629388729	1.00433119869361e-11	4.26950402588747e-11	15.8818748214382	Up
AC008969.1	AC008969.1	-1.15803511744586	7.32441717314909	-6.96854550251651	7.37077705184059e-12	3.18908953776303e-11	15.8704014080292	Down
Z84485.1	Z84485.1	1.08820733590392	6.07666405746335	6.92526259096626	9.82093722069331e-12	4.19328174751971e-11	15.834988739216	Up
DLGAP4-AS1	DLGAP4-AS1	1.11850649678656	6.01795042237631	6.9234734106166	9.93782173103143e-12	4.23390348147006e-11	15.8331074190541	Up
LINC02832	LINC02832	1.28598396791769	2.53660416822616	6.91117433454479	1.07790967578435e-11	4.57230967048393e-11	15.8271108576008	Up
NIFK-AS1	NIFK-AS1	-0.520009456339091	8.84861315857921	-6.96975567697589	7.31171223642644e-12	3.17057989405841e-11	15.8234820681046	Ns
AL033381.2	AL033381.2	1.47652172350927	2.82272436838643	6.9013537690559	1.15006936852069e-11	4.86499088067473e-11	15.7640271398192	Up
AC009407.1	AC009407.1	-1.31342399432324	5.53266936228661	-6.92881210355939	9.59303366765236e-12	4.11401686143594e-11	15.7413269321982	Down
AC015726.1	AC015726.1	-0.809915770597963	6.28801701376215	-6.93087902596293	9.4627234501218e-12	4.06709107227089e-11	15.722594659528	Ns
AC005696.4	AC005696.4	-1.42238593120975	6.16337631838528	-6.92759242789127	9.6707536296356e-12	4.13823237734077e-11	15.6740512903287	Down
EGOT	EGOT	1.49919466637117	3.91082386192265	6.88557859019345	1.27602496821339e-11	5.36591925078072e-11	15.6709101512623	Up
AC008870.2	AC008870.2	0.875893530876987	6.38611584621194	6.89032789792126	1.23674389387708e-11	5.21199212419627e-11	15.5692398966204	Ns
AL512791.2	AL512791.2	-0.753131712763069	6.22714546227564	-6.9011117975711	1.15190590446382e-11	4.86499088067473e-11	15.5373237002293	Ns
AC121761.1	AC121761.1	1.27048192694386	7.34365853619374	6.87815369031438	1.3399020267551e-11	5.62239061657796e-11	15.4398882272193	Up
AP001528.1	AP001528.1	-1.04001161171679	5.01561849935033	-6.86821352589078	1.43035352660493e-11	5.98902863720388e-11	15.4073585023631	Down
AC068234.2	AC068234.2	-1.01068876707952	4.34451616388273	-6.83451920299023	1.78383809948637e-11	7.40540038315558e-11	15.248357559243	Down
LINC01169	LINC01169	2.48252583721205	3.9171128446999	6.82033427512902	1.95711004367658e-11	8.09021922513442e-11	15.2445118901171	Up
LINC02560	LINC02560	1.54784187400995	3.40047128889033	6.80717190782871	2.13260375227078e-11	8.75987237483378e-11	15.1635449401662	Up
MATN1-AS1	MATN1-AS1	0.72451861094788	7.85423249800245	6.83824009362996	1.74093748274232e-11	7.24274632243438e-11	15.1037002555977	Ns
AC097468.1	AC097468.1	-1.2757842550418	4.86695002904655	-6.81764692665018	1.99174904028800e-11	8.1985948867669e-11	15.0827441648504	Down
LINC01968	LINC01968	1.14479766912594	3.00212605063412	6.79380542077785	2.32659986975321e-11	9.53661041349368e-11	15.0785548016649	Up
U47924.1	U47924.1	1.21248010495084	4.34957319011956	6.78229775964883	2.50740819691278e-11	1.02561423516579e-10	15.017898414502	Up
LINC00526	LINC00526	-1.23557741747422	9.01298420487004	-6.84586797032675	1.65613161675718e-11	6.90468577692983e-11	14.9896029760052	Down
LINC00963	LINC00963	0.647744389114136	12.6520079768891	6.85235751562351	1.58718376502582e-11	6.6314308809126e-11	14.9567925749722	Ns
AC012213.2	AC012213.2	1.31871093072395	3.12037381613929	6.77306289447381	2.66241332191094e-11	1.08673348800012e-10	14.9467878180577	Up
ENTPD3-AS1	ENTPD3-AS1	-0.668304545545478	8.31817144762192	-6.81893837164447	1.9750283281171e-11	8.14699185348303e-11	14.8721066695989	Ns
RARA-AS1	RARA-AS1	-0.658546490695306	8.98507369639513	-6.82068512179159	1.95263160090292e-11	8.08888027012339e-11	14.8506487847985	Ns
LINC01424	LINC01424	1.0786408169571	4.74511875953559	6.75101642569108	3.07146485655888e-11	1.24069337670542e-10	14.8119275347881	Up
LINC01857	LINC01857	-1.41496444929216	4.31873352673029	-6.76952499055183	2.72425397404222e-11	1.10964905595402e-10	14.8114509251571	Down
AL353708.3	AL353708.3	1.03146126789374	5.59804101232085	6.75547085763465	2.98413271568374e-11	1.21043883279922e-10	14.7847683713148	Up
AC087289.2	AC087289.2	0.971783389261643	5.95013817654658	6.75774651183713	2.94046169257717e-11	1.19521480489515e-10	14.7730015989663	Ns
AC104365.2	AC104365.2	2.02417454032018	3.37631168825226	6.7319302420278	3.47491399814248e-11	1.39786313107095e-10	14.6856709156409	Up
AC004076.2	AC004076.2	0.900262100710051	6.5850991320634	6.74297556427904	3.23550226160237e-11	1.30424904831052e-10	14.6165148094491	Ns
SLC26A4-AS1	SLC26A4-AS1	-1.34023588480213	3.02631651864423	-6.7205614911899	3.73946670473895e-11	1.495018824256e-10	14.5996934584786	Down
AC107464.2	AC107464.2	-1.19381081931903	3.41902147269947	-6.71760508542454	3.81143755367937e-11	1.5206698600438e-10	14.5649717837666	Down
GLIDR	GLIDR	-0.902827674207348	6.81030243209384	-6.75183848085041	3.05516145468928e-11	1.23667346201248e-10	14.5269275449079	Ns
LINC00924	LINC00924	-1.42788739557521	4.60764096219111	-6.72800726141574	3.56405944411416e-11	1.43076778096707e-10	14.5220115555017	Down
AC107959.2	AC107959.2	1.19170545400107	2.66299283449105	6.69520330364808	4.40274446404385e-11	1.74585406751393e-10	14.4550130161584	Up
AC004241.4	AC004241.4	1.23261224093071	3.75722634970951	6.69060210524862	4.53488760172466e-11	1.79459881312153e-10	14.4363513868144	Up
NALT1	NALT1	-1.11795741029363	6.43338321461802	-6.72505630003873	3.63259114441339e-11	1.45527879797796e-10	14.3768390934737	Down
LINC01549	LINC01549	1.82712132350349	3.51128393444535	6.67786019346407	4.92145518472004e-11	1.94362540459431e-10	14.3471913269766	Up
GAS5-AS1	GAS5-AS1	-0.702958381382754	6.51720830217099	-6.71146238078119	3.96534609972669e-11	1.57561813391181e-10	14.3075750393431	Ns
LINC00896	LINC00896	1.5047671221638	6.7239997201469	6.67320538103033	5.07058293936082e-11	1.99442928948192e-10	14.2132867904472	Up
AL139246.3	AL139246.3	-1.05465961835991	7.97065200509552	-6.71404643657627	3.8998725618859e-11	1.55277134519261e-10	14.2100332566838	Down
AC239809.3	AC239809.3	-1.17644138673364	3.59896941058447	-6.65975188652909	5.5269454552464e-11	2.16518366224643e-10	14.1907440902376	Down
KCNMA1-AS1	KCNMA1-AS1	-1.33438959487963	2.69990962566711	-6.62942672936139	6.70835412913783e-11	2.61746803395418e-10	14.0471964234717	Down
TCL6	TCL6	-1.78189554018023	3.96832438315233	-6.63998183643679	6.27147498315232e-11	2.45192003859389e-10	14.0013489601765	Down
MIR600HG	MIR600HG	-0.796392729059455	9.2888092621597	-6.67388492080929	5.04853932546755e-11	1.98977855600917e-10	13.9010024075186	Ns
AC010969.2	AC010969.2	0.560357917793464	9.02142168365672	6.66099820978305	5.48302981382029e-11	2.15231029183631e-10	13.8917373125814	Ns
AC027373.1	AC027373.1	0.966076532527515	5.25452215581612	6.60439697398536	7.86705737294124e-11	3.03310112972606e-10	13.8619688643371	Ns
AC104035.1	AC104035.1	2.36362858924284	4.22091199278887	6.59403044477107	8.40246452040091e-11	3.22674525073384e-10	13.8262245346033	Up
AC024060.2	AC024060.2	0.668534388064832	7.90930348363174	6.62722325056326	6.80325078382697e-11	2.64918585522222e-10	13.7615077808253	Ns
AC092910.3	AC092910.3	0.719825573005451	7.35474503314628	6.61746488578108	7.23956948333757e-11	2.80785692909527e-10	13.7483250339054	Ns
AC003102.1	AC003102.1	-0.745625750137338	8.04026004847053	-6.62015496175647	7.11662462557432e-11	2.7656822646693e-10	13.6315331187026	Ns
LINC00658	LINC00658	1.68561143026769	3.32786492036086	6.56152050714511	1.03236795103846e-10	3.93350371951446e-10	13.6255180004481	Up
AC007686.3	AC007686.3	-0.591607333555349	7.15587295709813	-6.5991570190713	8.13337134959162e-11	3.12957984538634e-10	13.5681895906046	Ns
LINC02615	LINC02615	0.976923958818557	7.31597904075391	6.5838643044042	8.9621367668925e-11	3.43489769392514e-10	13.5634975069632	Ns
AC068473.5	AC068473.5	-0.622336421275433	8.48268333822639	-6.61114470206873	7.53666990281546e-11	2.91727560651724e-10	13.5563586243959	Ns
MMP25-AS1	MMP25-AS1	0.947764423956281	9.42734523850906	6.60669721323183	7.75286741598145e-11	2.99500651962617e-10	13.5496071160161	Ns
HMGA2-AS1	HMGA2-AS1	1.90574300935538	5.82990455844893	6.52545828147146	1.29597855876777e-10	4.88060010429564e-10	13.3879775201578	Up
AC018695.3	AC018695.3	1.04982972805915	2.53305026348974	6.51974265684518	1.34341126271338e-10	5.03973358093054e-10	13.3683879826509	Up
AL606537.1	AL606537.1	1.32016420421757	3.06231290879799	6.51035123360584	1.42506555605076e-10	5.33577430313623e-10	13.3121380513179	Up
LINC00882	LINC00882	-1.17954808024515	3.8978830992093	-6.52067850328595	1.33553011169993e-10	5.01984001443969e-10	13.3087210984094	Down
AC015813.1	AC015813.1	0.955561393261993	10.6985753698938	6.5781178858268	9.29448307447895e-11	3.55527672809637e-10	13.3063170228205	Ns
MIR3142HG	MIR3142HG	1.37630762461949	8.47900089865986	6.54904191445133	1.11702132631134e-10	4.24773539517224e-10	13.2830376981156	Up
AC008937.3	AC008937.3	-0.854850032050344	5.71665248455717	-6.53572752456449	1.21484336717544e-10	4.59281560367103e-10	13.2697915779606	Ns
AC090617.5	AC090617.5	-0.71576015640026	6.26502772822368	-6.537889713628	1.19840556348588e-10	4.53948566557784e-10	13.2517933542643	Ns
SNHG14	SNHG14	-1.41864606683569	10.1287109250813	-6.56920768712166	9.83382254257946e-11	3.7542063706671e-10	13.1965317814723	Down
AC133552.5	AC133552.5	-0.935370360501311	6.51292258925787	-6.52794545896606	1.27585390758788e-10	4.81412317456123e-10	13.1589204284884	Ns
AC100821.2	AC100821.2	1.08580358569259	3.08529921804811	6.47664748767509	1.76012499880256e-10	6.54000643639043e-10	13.1087140999682	Up
AC004846.1	AC004846.1	-1.02247490805282	5.65397889106312	-6.49968545245362	1.52370239786606e-10	5.67236820008645e-10	13.0463032569545	Down
LINC00667	LINC00667	-0.873760715967626	11.638329410366	-6.54387404175712	1.15403795509814e-10	4.37994522139585e-10	13.0068570798139	Ns
LINC02777	LINC02777	-0.888024746803479	6.98143436092671	-6.50612926093126	1.46333899868815e-10	5.46856243847566e-10	12.9886148795105	Ns
AF131215.5	AF131215.5	-1.46583464638206	7.32844230903736	-6.50476193685987	1.47594864566787e-10	5.50511879907155e-10	12.9251719170266	Down
STAM-AS1	STAM-AS1	0.959675722173605	5.83492333636416	6.44632414362671	2.1267196377864e-10	7.84227866433734e-10	12.8463262195451	Ns
AL137244.1	AL137244.1	1.20647209670083	5.24886860809984	6.42760439345005	2.38930778047742e-10	8.7939172941201e-10	12.7930251824598	Up
FSIP2-AS2	FSIP2-AS2	1.64971960267455	4.59908208075699	6.42272370846868	2.46282944287497e-10	9.04741306656144e-10	12.7917539478159	Up
AC006058.1	AC006058.1	-1.35562443581722	3.99525284887134	-6.42120432000092	2.48616586857224e-10	9.11594151809821e-10	12.6844227591574	Down
BDNF-AS	BDNF-AS	-0.796662747273421	7.73097155404467	-6.46382370985665	1.906916534752e-10	7.07193617745172e-10	12.6830415255909	Ns
AL162412.1	AL162412.1	-1.23312255053983	2.60987230877183	-6.39653370514746	2.89680364774894e-10	1.05619413898262e-09	12.6299402693404	Down
AC106820.3	AC106820.3	0.981746745789763	4.8247662314661	6.38941699823625	3.02712259755874e-10	1.09959098832964e-09	12.5771490019225	Ns
ZBED5-AS1	ZBED5-AS1	-0.64805217225099	10.1515933476745	-6.46220725994538	1.92624991699608e-10	7.13005435055394e-10	12.5613588296567	Ns
LINC00184	LINC00184	1.19975190481246	2.87202111742062	6.38612858035421	3.08926046264481e-10	1.12007264818798e-09	12.5588481532426	Up
AC104083.1	AC104083.1	-1.19940490328984	9.49861299042031	-6.45948851398198	1.9592008791186e-10	7.23826207143058e-10	12.5515716103773	Down
AC008040.1	AC008040.1	-1.12387628330414	2.83067921777187	-6.38146763344573	3.17947674972624e-10	1.14850486673785e-09	12.5358109816614	Down
AC010247.1	AC010247.1	-1.15850562056389	3.19472914363204	-6.38318201750958	3.14599770863374e-10	1.13852370607991e-09	12.5260474544847	Down
AC138356.1	AC138356.1	-0.836434521482226	5.12592797341936	-6.39945829350799	2.84485576506831e-10	1.04115304033609e-09	12.4995039480426	Ns
MIR34AHG	MIR34AHG	1.20914725919702	3.48444415477963	6.36892410379854	3.43526514825264e-10	1.23631446278149e-09	12.4618641497241	Up
AC025164.2	AC025164.2	-0.935305895182608	4.94416487560866	-6.38072604628941	3.19406648635653e-10	1.15163841646966e-09	12.3913323323723	Ns
PRRT3-AS1	PRRT3-AS1	1.03837271986696	8.3093683017163	6.39778432823245	2.87447687803136e-10	1.05001997777243e-09	12.3516309697839	Up
PLCG1-AS1	PLCG1-AS1	1.08626614601776	4.49903537595901	6.34308738594765	4.02718241546316e-10	1.4440007666495e-09	12.3129314957387	Up
LINC00887	LINC00887	1.31760062009457	3.8246287123683	6.33636700085421	4.19682224304366e-10	1.49930512058826e-09	12.2703268867934	Up
LINC00535	LINC00535	-1.11141182607926	4.46438452185069	-6.34569505707159	3.9631805454112e-10	1.4236738970324e-09	12.2096351940279	Down
AC022148.1	AC022148.1	-1.15283271471343	2.85716846698951	-6.32414145037403	4.52353084503898e-10	1.6013299191438e-09	12.1906178277113	Down
AL391095.2	AL391095.2	1.4718039284661	5.8290285090101	6.32799985390703	4.4178226487301e-10	1.56961691552509e-09	12.1702296515236	Up
SLC9A3-AS1	SLC9A3-AS1	1.44487531156435	11.5444447266762	6.39302959365118	2.9602686485794e-10	1.07731645958581e-09	12.1570820122728	Up
AC133540.1	AC133540.1	1.6774209031562	3.88515464217851	6.29734644529862	5.3290139043238e-10	1.87963588255769e-09	12.0339599256695	Up
BOLA3-AS1	BOLA3-AS1	-1.04653180806607	6.86558437318571	-6.34270416458052	4.03667289371687e-10	1.44474303751227e-09	11.9954227088872	Down
AC040977.1	AC040977.1	-0.633611300734721	6.72117979143256	-6.33520320474053	4.22690115378778e-10	1.50728508176278e-09	11.9880661551663	Ns
AL356488.3	AL356488.3	-0.761608791265142	6.31600913041326	-6.3289577783716	4.39195522917918e-10	1.5632791281923e-09	11.9729689410945	Ns
AL157756.1	AL157756.1	-0.962121752121838	4.59193584179836	-6.30033901223584	5.23252262170315e-10	1.84895127848567e-09	11.9403091807478	Ns
LMNTD2-AS1	LMNTD2-AS1	1.23467301207937	7.55112487889104	6.29352848391725	5.45464816194462e-10	1.92047015755989e-09	11.805334783282	Up
HOTAIRM1	HOTAIRM1	-0.868100659503387	8.82127543977068	-6.32752670047324	4.4306544232229e-10	1.57130859053096e-09	11.7975628354651	Ns
AL512408.1	AL512408.1	-0.790775141541533	5.93135924107301	-6.26611605299908	6.44574550120355e-10	2.26123720555735e-09	11.6303516206355	Ns
AP000662.1	AP000662.1	-1.12726042235819	3.61340360065003	-6.22132745048209	8.45592885447226e-10	2.94520455807826e-09	11.5391056503802	Down
TRIM52-AS1	TRIM52-AS1	-0.666385329941651	9.80268534272242	-6.28813473624168	5.63708438315262e-10	1.98111972815851e-09	11.5269840057519	Ns
C3orf35	C3orf35	0.722293349464977	6.52056958476375	6.2339535807155	7.8343104752472e-10	2.73849236899574e-09	11.5008642722048	Ns
DYRK3-AS1	DYRK3-AS1	1.07247226756191	3.02698452744524	6.18474866576602	1.05416119253552e-09	3.65204954068799e-09	11.3680568439736	Up
LINC00630	LINC00630	0.641803027060834	7.9228780086888	6.23091715388244	7.97959211561998e-10	2.78427703389106e-09	11.3566603768198	Ns
PIK3IP1-AS1	PIK3IP1-AS1	0.863059577270255	5.38837045302413	6.19101482663154	1.01517122947665e-09	3.52324132583072e-09	11.356606865132	Ns
AL450998.2	AL450998.2	-0.629527377769504	8.9892593250683	-6.25165136162537	7.03759420338754e-10	2.46442372553877e-09	11.3479582601923	Ns
ISM1-AS1	ISM1-AS1	1.02703859385968	2.77525599972118	6.16867771843593	1.16097051785229e-09	4.00781843662838e-09	11.272467519398	Up
GCC2-AS1	GCC2-AS1	0.818447925715056	5.17133051865525	6.1524511943353	1.27951963844221e-09	4.40145713082506e-09	11.1452977447696	Ns
AC036214.1	AC036214.1	1.06850069200303	2.91099965604631	6.13387501137731	1.42978560600846e-09	4.89242983286198e-09	11.0710162535021	Up
AC011603.3	AC011603.3	1.36207173792745	5.17869812072445	6.12446623860477	1.51233784026005e-09	5.16582767541458e-09	11.0166112068638	Up
SLC7A11-AS1	SLC7A11-AS1	1.55424457179687	4.52231983560602	6.12217430006665	1.5331418822089e-09	5.21857909905721e-09	11.0155751227012	Up
NDUFV2-AS1	NDUFV2-AS1	-0.517433018526721	7.09988929066686	-6.17306573671487	1.13080087760592e-09	3.91060267974907e-09	11.0074410271308	Ns
SPINT1-AS1	SPINT1-AS1	-0.759497838699508	10.8604292916123	-6.19672838760227	9.80850299322125e-10	3.41020630853603e-09	10.9455566112623	Ns
LINC00923	LINC00923	-1.42706441391125	5.47042262976901	-6.14938535199033	1.30321018996319e-09	4.47504451474132e-09	10.9397754794583	Down
GAPLINC	GAPLINC	1.14886592544763	6.28596860882753	6.12401472845133	1.51641429258489e-09	5.17068060886653e-09	10.9153172375391	Up
LINC00992	LINC00992	-1.32101919381091	8.00431257959506	-6.14503056060631	1.33759885399759e-09	4.58504395903751e-09	10.7443940840329	Down
LINC01578	LINC01578	-0.51470559041395	12.1890939233498	-6.15984731647655	1.22408620109879e-09	4.21822271422892e-09	10.6928141956563	Ns
ZNF528-AS1	ZNF528-AS1	-1.00366503123681	7.34769978823803	-6.11982514597034	1.55475526978246e-09	5.28291188528177e-09	10.6495275784549	Down
AC080013.1	AC080013.1	-0.857804312195634	6.3939327308599	-6.09679168816716	1.78306877860092e-09	6.04814444588153e-09	10.5960433997952	Ns
LINC02804	LINC02804	1.16413368043714	3.4927271781534	6.03638871994438	2.54863681807919e-09	8.5555101462072e-09	10.5162489776562	Up
AC004039.1	AC004039.1	0.99994823637147	3.57468118230322	6.03171302924293	2.6197636761207e-09	8.76405477217698e-09	10.4931587718409	Ns
AP001178.3	AP001178.3	1.12154665345618	3.76342197760569	6.03140604985758	2.62450063659196e-09	8.76484174861843e-09	10.4920591649813	Up
SMG7-AS1	SMG7-AS1	0.707773562954015	6.54056682527931	6.04915145412686	2.36394696756422e-09	7.97678465484841e-09	10.4229141705286	Ns
AL390719.2	AL390719.2	1.09106232037709	10.7240240765119	6.08584940201789	1.90269893749604e-09	6.4427040544431e-09	10.3656174402771	Up
TBX2-AS1	TBX2-AS1	-0.850519523760357	5.56184293302745	-6.03958703261286	2.50107315573434e-09	8.42489521490442e-09	10.3458257199057	Ns
AL121832.2	AL121832.2	0.985059948227685	8.14802822427225	6.05411639909342	2.29568604758129e-09	7.75989710875133e-09	10.3378198869623	Ns
GAS8-AS1	GAS8-AS1	1.14818461089367	3.71812493545448	5.99884243483909	3.1774443254519e-09	1.05751864985553e-08	10.3058953101022	Up
AL162595.1	AL162595.1	0.839548378852123	6.96850262394688	6.03248733287438	2.60785253015565e-09	8.73922353909303e-09	10.2987343119633	Ns
NSMCE1-DT	NSMCE1-DT	0.777345757085656	5.61160654270118	6.00030024375788	3.15042400575459e-09	1.05032115397332e-08	10.2307304509125	Ns
DLEU2	DLEU2	0.937031384154958	9.22998760959455	6.0389293433281	2.51078267011614e-09	8.44299457463925e-09	10.1646837471757	Ns
LINC02718	LINC02718	0.953131449974389	2.59213049859922	5.96331430156515	3.91048162838749e-09	1.29264986934982e-08	10.093444130324	Ns
AC092718.1	AC092718.1	0.984720468673045	2.76334312087915	5.96272562420556	3.92392014304204e-09	1.29489364720387e-08	10.0910042786811	Ns
AC026691.1	AC026691.1	-0.786223936111567	5.65773000929489	-5.99352161440458	3.27799731626122e-09	1.0891229991059e-08	10.0731520524742	Ns
IL12A-AS1	IL12A-AS1	-1.07452289728055	3.72245457416704	-5.96676466252081	3.83261369468812e-09	1.26906443257785e-08	10.0651924104151	Down
TSPEAR-AS2	TSPEAR-AS2	1.77101200435112	6.08461746240864	5.96151754134881	3.95163987282245e-09	1.30183465861004e-08	10.042815064822	Up
AC008267.5	AC008267.5	0.906247405619563	7.37324099965216	5.99154388432293	3.31615844305181e-09	1.09992512582996e-08	10.0402326558332	Ns
AC009148.1	AC009148.1	0.882103377425922	5.73388841205166	5.92626653401063	4.8501047201182e-09	1.58708468740674e-08	9.80803644444999	Ns
LINC00840	LINC00840	-1.04572653730568	4.06409270432512	-5.92212628191249	4.96788500862615e-09	1.62289800533475e-08	9.78908072945073	Down
ADCY6-DT	ADCY6-DT	-0.961851379626876	6.78362607350518	-5.9483646603921	4.26607068762869e-09	1.4030472345968e-08	9.71357160060186	Ns
AC026462.3	AC026462.3	-1.10923028143172	6.35414182964729	-5.93909188296894	4.50227532615685e-09	1.47823441147174e-08	9.68651191831886	Down
LINC02273	LINC02273	-1.13550103118993	4.07897218930824	-5.89031419736971	5.97076761786448e-09	1.93751409199702e-08	9.60440457217477	Down
AL022324.3	AL022324.3	1.29131593708343	3.18780141198197	5.87375158910227	6.56843634827161e-09	2.12085332837227e-08	9.59298683953914	Up
AC084262.1	AC084262.1	1.30501952018437	2.79635999835044	5.86882684043979	6.75712785372547e-09	2.17816687602707e-08	9.56319347878749	Up
AL591848.4	AL591848.4	-0.777009527980825	6.24243677994683	-5.91047125999654	5.31461867346278e-09	1.73326005983786e-08	9.54944500540486	Ns
RNASEH1-AS1	RNASEH1-AS1	0.687974752370936	9.9717223922766	5.9304674048587	4.73338429055583e-09	1.55149818412663e-08	9.49777647704606	Ns
LINC01355	LINC01355	0.789103882851229	9.15946997600958	5.90955662663085	5.34280589920835e-09	1.73953897755161e-08	9.42705052529172	Ns
MIR222HG	MIR222HG	0.94038883266655	8.69305046204227	5.89172046935853	5.92253646721794e-09	1.92507153617251e-08	9.36729088518602	Ns
AP002754.1	AP002754.1	-1.30119360171099	4.1149445555414	-5.84074255725411	7.9384760898256e-09	2.55053018925585e-08	9.31173318915195	Down
LINC00482	LINC00482	-1.21042241189066	7.26607707957353	-5.88514893360524	6.15122949285201e-09	1.99275271590397e-08	9.30802640174076	Down
AL354861.3	AL354861.3	-1.1045701133176	4.30284607509951	-5.83769354879057	8.07824050608801e-09	2.59115885755409e-08	9.29453678304551	Down
CASC15	CASC15	1.03888087551092	8.60241680436239	5.87511312531786	6.51718186925005e-09	2.10779951817772e-08	9.28659192184233	Up
LINC00525	LINC00525	1.42514791535018	6.21990195928514	5.82792972299673	8.54213073185672e-09	2.73044600778103e-08	9.25926990467319	Up
MIR646HG	MIR646HG	-1.3660034401694	3.90946072880093	-5.82767536336824	8.5545560593037e-09	2.73044600778103e-08	9.25125875680106	Down
ALMS1-IT1	ALMS1-IT1	1.01917768981518	6.29661105244491	5.82935759742006	8.47270558046238e-09	2.71321673769083e-08	9.22736387076935	Up
AC004825.2	AC004825.2	-0.825526701284004	4.37740275007896	-5.8217625542269	8.84840674267584e-09	2.81961504549752e-08	9.21975658224572	Ns
AGAP11	AGAP11	-0.99977388186415	2.72767445070927	-5.79115393864957	1.05339277906294e-08	3.31869860976625e-08	9.14616950699167	Ns
LINC02724	LINC02724	-1.10314319171905	4.08982849350379	-5.79581399171889	1.02584916028806e-08	3.24241609591047e-08	9.07942820081746	Down
MIR29B2CHG	MIR29B2CHG	-0.94762006415149	8.4846343438052	-5.8530429010723	7.3981797290628e-09	2.38086874917112e-08	9.06888035901711	Ns
AC008114.1	AC008114.1	1.03261843003169	3.16407469342026	5.77734714522146	1.13929495525995e-08	3.57199239595995e-08	9.06232912046593	Up
HDAC2-AS2	HDAC2-AS2	0.665601655053625	7.24167414234197	5.8104374429072	9.43893704928565e-09	2.99309616204546e-08	9.01358756641963	Ns
AP000251.1	AP000251.1	-1.55838774465433	4.4669532520106	-5.79270597208562	1.04414030747533e-08	3.29488035438324e-08	9.00073188428165	Down
AC093627.4	AC093627.4	-1.00981596284959	6.71176516718301	-5.81678058392131	9.10361108185199e-09	2.89147320984761e-08	8.9789204280161	Down
LINC01833	LINC01833	2.59915398017846	5.46656912049603	5.76116681585081	1.24866573776163e-08	3.88362969875703e-08	8.97756471954789	Up
KCNQ1-AS1	KCNQ1-AS1	0.931108606514217	2.49654070704876	5.75613205946672	1.28473679757099e-08	3.98944584508885e-08	8.9409268176438	Ns
AC005674.2	AC005674.2	-0.666936881704341	7.99986587627532	-5.81727884345648	9.07776815315567e-09	2.88797624088139e-08	8.9098734470872	Ns
C21orf62-AS1	C21orf62-AS1	-0.82432717883825	6.53871794343151	-5.80006615366114	1.00132934282702e-08	3.17006216338895e-08	8.90859779977465	Ns
AC104072.1	AC104072.1	-1.4929315831329	3.85793747751146	-5.76529989355917	1.21979342574868e-08	3.80599006399468e-08	8.9023528935034	Down
AL513318.2	AL513318.2	-1.58506629584953	4.51283452044424	-5.76247933649896	1.23942554161927e-08	3.86105844725235e-08	8.82518760335157	Down
DNAJC27-AS1	DNAJC27-AS1	-0.589335270123587	6.58011748876332	-5.77313624988027	1.1668253544179e-08	3.65242598882901e-08	8.77433998398508	Ns
DICER1-AS1	DICER1-AS1	0.6050175027303	8.70700657639846	5.78394199762019	1.09744502959953e-08	3.44633140746821e-08	8.74873032868325	Ns
AC009113.1	AC009113.1	-0.588600659163939	8.69434003424192	-5.78457477899899	1.09350913076969e-08	3.43951902683132e-08	8.6928711211467	Ns
FAM157C	FAM157C	1.05815600068514	5.24617832523933	5.7142160156399	1.62712746044538e-08	5.02859867537643e-08	8.68994656584421	Up
H19	H19	2.10884705910232	10.775923058494	5.76856158713735	1.19746823896822e-08	3.74232850926344e-08	8.61751704159532	Up
AC090409.1	AC090409.1	1.0124854480342	4.13164745649957	5.68560504109314	1.91024714083059e-08	5.87559428625144e-08	8.5733044819876	Up
LINC02487	LINC02487	1.28340853770484	8.32978789774537	5.73084905976403	1.48177436405549e-08	4.59397243123574e-08	8.52846561441116	Up
LINC01342	LINC01342	1.0113086950521	6.47084929039052	5.68505547343146	1.91612934713899e-08	5.88439091305933e-08	8.4256657131341	Up
LINC02099	LINC02099	1.20313510639197	3.79481795975349	5.65517623118789	2.26388568484321e-08	6.90875458995256e-08	8.40477469434458	Up
AC107884.1	AC107884.1	-0.825817075829967	6.62157411074776	-5.70902671383542	1.67525085236906e-08	5.16911792323701e-08	8.40100630116999	Ns
LINC00867	LINC00867	1.09906225595077	2.95764108337569	5.64270020699736	2.42661212265259e-08	7.39376181972548e-08	8.32773493054113	Up
CASC11	CASC11	1.01101754272915	4.67351673567425	5.64023982355743	2.46002005223669e-08	7.4838422526638e-08	8.31971713093419	Up
AL158212.3	AL158212.3	-0.555251630974514	9.51040241567295	-5.71594204356789	1.61142124431098e-08	4.9879764112456e-08	8.2782079745806	Ns
LINC02036	LINC02036	1.05530408705585	2.59519002612344	5.63179377455453	2.57814162774268e-08	7.83095436695007e-08	8.26726080867248	Up
AL031714.1	AL031714.1	0.705706533695615	9.1789907189683	5.67938456034654	1.97786552084796e-08	6.06441601431649e-08	8.15236584462227	Ns
AC004803.1	AC004803.1	-0.549815566637058	7.84764606217131	-5.67133265044716	2.0688582195785e-08	6.33343860616248e-08	8.12494255995242	Ns
LINC00654	LINC00654	-1.27331655466095	9.4589451921857	-5.68889626817095	1.87538599081666e-08	5.77749450018993e-08	8.10766354904982	Down
LINC00861	LINC00861	-1.0706568931419	6.2783944057947	-5.62717973724942	2.64498192078886e-08	8.00898880213982e-08	7.9694472136014	Down
AC006042.1	AC006042.1	0.869640482521264	7.7629546336155	5.62329623182144	2.70254300032723e-08	8.17057643111354e-08	7.96064786315734	Ns
LINC00528	LINC00528	-0.866485151157375	5.20057964501129	-5.60331423890946	3.01851574973816e-08	9.11170568176774e-08	7.95798980279317	Ns
LINC02535	LINC02535	-1.09757226958117	9.75162518705396	-5.65863853440259	2.22064113956324e-08	6.78742276095703e-08	7.93882080940841	Down
ZNF213-AS1	ZNF213-AS1	0.438377105684182	9.88000977886362	5.63108427656568	2.58831167864124e-08	7.84959943662694e-08	7.84063603201053	Ns
AL513534.3	AL513534.3	-0.804276845191003	5.9625188612839	-5.5901328632638	3.2463143638635e-08	9.76904801613947e-08	7.81586687340615	Ns
MIR99AHG	MIR99AHG	-1.22083107053175	5.48491016030912	-5.58337311672002	3.3695319219079e-08	1.01241954505473e-07	7.79241914235347	Down
AC005391.1	AC005391.1	1.07566512184023	2.94488574838095	5.5370933446777	4.34395065790137e-08	1.29520243965298e-07	7.76520477235578	Up
AC005776.2	AC005776.2	0.76071439203992	5.27357075593236	5.54568117689078	4.14451836479671e-08	1.23953567684473e-07	7.76234212076	Ns
AC093510.2	AC093510.2	-0.904082574877409	3.63836240725945	-5.54153613142924	4.23964067052606e-08	1.26603993642856e-07	7.7563396949321	Ns
DUBR	DUBR	-0.81394095044354	7.32699300629915	-5.59106066734877	3.2297478896062e-08	9.7342401564447e-08	7.71364945080268	Ns
LINC00628	LINC00628	0.863712686028335	5.70983198106118	5.53065034733488	4.49966495017841e-08	1.33753399358738e-07	7.65726577768363	Ns
AC060780.1	AC060780.1	0.530704992981796	8.41357877322843	5.57198975460251	3.5873756738514e-08	1.07621270215542e-07	7.61359000468017	Ns
DDC-AS1	DDC-AS1	1.380688548762	3.02295955315741	5.5083600191092	5.08133576336833e-08	1.50583877188404e-07	7.61245953661838	Up
AC080129.2	AC080129.2	1.00563980820099	5.85880163794351	5.52149197090649	4.73037155306702e-08	1.40396850820449e-07	7.60308629541161	Up
LINC01852	LINC01852	-0.607266026840967	6.62982727537837	-5.55387327685557	3.96258367369245e-08	1.18694621733526e-07	7.58453910496688	Ns
LINC01585	LINC01585	0.861470616420839	2.84084462224517	5.49441824336717	5.48160373195897e-08	1.62198821673619e-07	7.54147326124849	Ns
AC104590.1	AC104590.1	0.939888153822408	3.63849234403365	5.48922484149683	5.63839919713932e-08	1.66585178100611e-07	7.52472989569249	Ns
AC073130.1	AC073130.1	0.950472712513853	2.62068985144967	5.48280344218471	5.8382991636314e-08	1.72229825327126e-07	7.47811096360297	Ns
BANCR	BANCR	1.1328700984154	2.69442846266596	5.48026621875523	5.91916596246781e-08	1.74351227366487e-07	7.4645479410657	Up
AL356966.1	AL356966.1	0.968182768244997	4.76014414248806	5.4761102026768	6.05398264556956e-08	1.77784377238672e-07	7.44344633467597	Ns
AC004233.2	AC004233.2	-0.946168812268612	9.08388915965395	-5.53607788485196	4.36813992493263e-08	1.30042330792719e-07	7.31734885830092	Ns
LINC02097	LINC02097	1.09606639279845	3.76328318559365	5.43571491327788	7.5296267010691e-08	2.19463820164394e-07	7.2454375627068	Up
LINC01348	LINC01348	1.2093031390338	6.8263148658118	5.46260098154404	6.51312292289216e-08	1.90979673657696e-07	7.22533044158238	Up
AC091729.3	AC091729.3	0.675570125957089	9.14007307402863	5.47881503468754	5.96590618320085e-08	1.75462527774805e-07	7.08312896219911	Ns
NFYC-AS1	NFYC-AS1	0.514630309471404	7.43733584062386	5.45264602251114	6.87291980423983e-08	2.00924547430255e-07	7.06038361794974	Ns
LINC01504	LINC01504	-0.749438855739492	7.79281778346496	-5.45673868295508	6.72272417400414e-08	1.96829232583249e-07	6.97653976758579	Ns
SREBF2-AS1	SREBF2-AS1	0.482921821889132	9.34932488607061	5.45177720434814	6.90522096214558e-08	2.01566195101911e-07	6.91933038097072	Ns
AL049646.1	AL049646.1	0.963922137832229	2.63164080343796	5.36451046496513	1.10226306852738e-07	3.17002392086088e-07	6.86505709711156	Ns
AL360093.1	AL360093.1	0.942930076327335	2.95547586090253	5.35234230518062	1.17592990445305e-07	3.36615541195675e-07	6.8057980960606	Ns
LINC02126	LINC02126	1.03832481640912	2.91561953963285	5.34328367471614	1.23384902873915e-07	3.5099845165265e-07	6.75803396771971	Up
LINC01426	LINC01426	1.25034411233091	5.86976518948616	5.35211085280983	1.17737639216361e-07	3.36615541195675e-07	6.74178328249344	Up
LINC02481	LINC02481	0.68391252744162	7.03270047873298	5.37657095215063	1.03367364632294e-07	2.98599790710794e-07	6.71656827858047	Ns
TNFRSF14-AS1	TNFRSF14-AS1	-0.742547893547384	10.7420197263968	-5.42919314024773	7.79850269742306e-08	2.26747864252061e-07	6.6950626551955	Ns
AC109322.1	AC109322.1	0.686305678072087	7.87158135686237	5.3810905551219	1.00905184785079e-07	2.91920348850743e-07	6.66933352204052	Ns
SNHG8	SNHG8	0.60396992238193	12.8068698903524	5.42909001098571	7.80282840518136e-08	2.26747864252061e-07	6.66435710916918	Ns
LINC00574	LINC00574	-0.977382257647564	4.43628583880038	-5.34312399458624	1.23489439846977e-07	3.5099845165265e-07	6.65448083709526	Ns
RAP2C-AS1	RAP2C-AS1	-0.652727898543938	7.00865500274266	-5.37167589737921	1.06099811655452e-07	3.0603901228617e-07	6.59226943505406	Ns
AC100861.1	AC100861.1	0.689306804862561	9.31738456972484	5.38558387330643	9.85137602954146e-08	2.85426028713054e-07	6.58789591636009	Ns
AC232271.1	AC232271.1	0.663452285394158	8.05616805172803	5.36620157876551	1.09238602937998e-07	3.14626567929412e-07	6.57051884728419	Ns
RPARP-AS1	RPARP-AS1	0.459022973395614	10.8673050256266	5.39885386544758	9.17677659513268e-08	2.66276960219424e-07	6.56966933470985	Ns
AC068831.2	AC068831.2	0.733611587643701	5.63192951873669	5.32058615882961	1.39138390346235e-07	3.93182069672163e-07	6.56607101524953	Ns
AL591848.3	AL591848.3	-0.691225498415524	5.05140745971977	-5.3305990443556	1.31962178136918e-07	3.73988880396767e-07	6.55674593219111	Ns
AC093535.1	AC093535.1	-0.79350717428478	5.06347394025161	-5.32779903871009	1.33931969723408e-07	3.79019687574818e-07	6.53043276243045	Ns
PROX1-AS1	PROX1-AS1	1.1921071584426	7.14372041602858	5.33165132712823	1.31229186851918e-07	3.72453683382923e-07	6.51518498257451	Up
LINC00920	LINC00920	1.34832914875158	8.90785432048588	5.35580026500914	1.15452310292537e-07	3.31053973695979e-07	6.49745226543068	Up
AC078846.1	AC078846.1	0.439592834961223	8.57091509110316	5.34899665929134	1.19700747840378e-07	3.41225997137943e-07	6.43177675193142	Ns
MCF2L-AS1	MCF2L-AS1	1.01596976750779	9.32125050793188	5.34960197158245	1.1931670589695e-07	3.4062995070581e-07	6.421281672243	Up
MIR4458HG	MIR4458HG	-1.02507717683999	9.20202995904652	-5.36367128744827	1.10719642707214e-07	3.17951540340628e-07	6.40699331366855	Down
AC100774.1	AC100774.1	1.01928707679855	2.60238805295782	5.26968749454007	1.81875322887437e-07	5.10983050017084e-07	6.38222981859909	Up
AC127496.5	AC127496.5	-0.919736984258005	4.23573094089905	-5.26890697782891	1.82620743599663e-07	5.12338022750062e-07	6.29776804025596	Ns
LINC00958	LINC00958	1.45990821967904	4.19152627750612	5.2457459368126	2.0613776297802e-07	5.7500032165932e-07	6.27485179023205	Up
AC006960.4	AC006960.4	0.913614549283558	3.36414848432765	5.24585413039824	2.06021372081629e-07	5.7500032165932e-07	6.27240369107382	Ns
CLMAT3	CLMAT3	1.59824083145172	3.96431076702605	5.23137511399826	2.2217672913672e-07	6.16208107733894e-07	6.19753286823304	Up
LINC01091	LINC01091	0.898303843892347	7.82044719252278	5.2801339726778	1.7217791423036e-07	4.85841157980451e-07	6.16669577420377	Ns
AL031673.1	AL031673.1	0.892028870844585	5.96181572853583	5.23914643114197	2.13358973902705e-07	5.93442745983667e-07	6.12935913431873	Ns
AC008074.2	AC008074.2	-0.714362054913001	6.58634389903482	-5.27017659873963	1.81409714491254e-07	5.10411436581607e-07	6.10656039721233	Ns
MYRF-AS1	MYRF-AS1	1.33876292124725	4.18791829463909	5.19321356964306	2.70854962169792e-07	7.41708314127405e-07	6.01330507242922	Up
RPL34-AS1	RPL34-AS1	-0.858429886106009	3.94026410771749	-5.20617495459329	2.53265068572242e-07	6.96478938573664e-07	6.01128673283451	Ns
AC106820.2	AC106820.2	0.91118691506725	2.8330612351713	5.19138898437336	2.73424135807067e-07	7.4769212418028e-07	5.99217176962592	Ns
AC124016.2	AC124016.2	0.766360965720524	5.39748577166207	5.19892151041781	2.62967677818603e-07	7.22141140638675e-07	5.97456806461442	Ns
AL137796.1	AL137796.1	-0.898249219232503	2.64997019305094	-5.18352160055779	2.84774774240019e-07	7.76549699503246e-07	5.96747499861603	Ns
LINC01843	LINC01843	-0.776428105341092	9.7861483336035	-5.27575242342358	1.76182695199022e-07	4.96422152753249e-07	5.94195906719656	Ns
Z95115.1	Z95115.1	0.538036178316052	8.58397834086637	5.25116471823467	2.00386002677401e-07	5.61369132680432e-07	5.93835415573237	Ns
AC083862.1	AC083862.1	-0.659731949997298	5.57235805783537	-5.21386632194574	2.43355417706115e-07	6.70173972098735e-07	5.91847014476863	Ns
AC005498.3	AC005498.3	-0.892316363193217	5.68102886949207	-5.21823658061962	2.37893070767334e-07	6.58858902964438e-07	5.91205534279299	Ns
DIAPH2-AS1	DIAPH2-AS1	1.24607916045698	4.43992321344627	5.17131995707186	3.03285860383613e-07	8.2242001416002e-07	5.90591230506979	Up
CHRM3-AS2	CHRM3-AS2	-1.0230220008234	5.83274452310999	-5.21580980458656	2.40911447260712e-07	6.65325656477454e-07	5.87682915738539	Down
LINC02585	LINC02585	0.83544310483643	4.83023841035103	5.16999672709746	3.05361943298236e-07	8.26898057860454e-07	5.87359228838228	Ns
AC004943.2	AC004943.2	0.472445724284812	9.71898691627819	5.24868293775374	2.03000726958304e-07	5.67877033603186e-07	5.85553041607207	Ns
AL359881.3	AL359881.3	1.02685622797582	2.78536825708062	5.15704195713384	3.2642725355299e-07	8.80268507849959e-07	5.82033269261393	Up
LINC00926	LINC00926	-0.654774397133291	8.71650580420618	-5.23604697821368	2.16834379142314e-07	6.02248981726226e-07	5.79610838440717	Ns
AC008014.1	AC008014.1	-0.562217335522808	7.51693507169344	-5.21699457775894	2.39433246401541e-07	6.62182572079261e-07	5.77921762095548	Ns
AL157838.1	AL157838.1	0.702400699472999	7.19037494399652	5.19453535308165	2.69008387493095e-07	7.37689197815573e-07	5.77702650829731	Ns
LINC01545	LINC01545	0.824196344737135	3.35951010843787	5.14533555189236	3.4666670962632e-07	9.32265308898406e-07	5.77303346032585	Ns
PRR34	PRR34	-0.629403192830413	5.5869632286974	-5.18397110019651	2.84114157829514e-07	7.75834874185221e-07	5.77139897212378	Ns
THAP9-AS1	THAP9-AS1	0.533529726628661	12.0348558883104	5.24497429039581	2.06969722080094e-07	5.76495062789618e-07	5.74222807152791	Ns
AL355488.1	AL355488.1	0.684090359378024	8.99372348011559	5.21442652523861	2.42648498752453e-07	6.69173692735163e-07	5.73326298225507	Ns
LINC02145	LINC02145	-0.969884052535416	3.79520548573449	-5.14746501381724	3.4289688027333e-07	9.23402802063863e-07	5.72328807043152	Ns
LINC01842	LINC01842	-1.13860575992193	5.79046447619894	-5.17978512939706	2.90323993975808e-07	7.89470413786171e-07	5.69787308008351	Down
LINC00513	LINC00513	1.13211510046395	8.32483675365532	5.17577154956932	2.96401313423131e-07	8.04872185822645e-07	5.62037672936027	Up
MIRLET7BHG	MIRLET7BHG	0.74607727902542	8.3198426568668	5.17986121208533	2.90209963124182e-07	7.89470413786171e-07	5.61566615769181	Ns
PHC2-AS1	PHC2-AS1	0.931297187407212	3.16853232509695	5.11174258540295	4.11716607930739e-07	1.10097018899e-06	5.60293978660458	Ns
LINC01844	LINC01844	1.03770083707896	3.0126831839069	5.11149956961457	4.12227667064052e-07	1.10097018899e-06	5.59812027185045	Up
AC097639.1	AC097639.1	0.532386578252856	8.93783124259497	5.15890942681983	3.23306139472477e-07	8.73061100628172e-07	5.45322796587566	Ns
AC025031.4	AC025031.4	0.907203318764653	5.45270838879501	5.08512791191026	4.71487233840779e-07	1.25066164071934e-06	5.41079350986151	Ns
IRF1-AS1	IRF1-AS1	-0.515887142856755	9.84879728839936	-5.16677083973149	3.10480991147243e-07	8.39592346894003e-07	5.39960808032255	Ns
AC034102.6	AC034102.6	0.779877976163977	4.81635939970754	5.07310609921285	5.01158492326045e-07	1.32037291550583e-06	5.39595805768926	Ns
LIMD1-AS1	LIMD1-AS1	-0.817960997720338	3.42472265361221	-5.06905818033273	5.11549387204912e-07	1.34592791471346e-06	5.37621163510637	Ns
LINC00327	LINC00327	-0.940203786325844	3.27360828967073	-5.06382006258027	5.25304877014121e-07	1.37653915955113e-06	5.35282740431408	Ns
LINC01023	LINC01023	-0.761588377211888	7.20769577958649	-5.12878175057126	3.77370987235094e-07	1.01064829731324e-06	5.35263145400804	Ns
SLC25A5-AS1	SLC25A5-AS1	-0.452071968357956	7.8239779752058	-5.12998387959232	3.75055440590463e-07	1.00583049976533e-06	5.33270870992562	Ns
AC100803.3	AC100803.3	-0.819602159293753	6.76823111812842	-5.10834708945601	4.18913136178895e-07	1.11729298101412e-06	5.28009216386578	Ns
AC023421.1	AC023421.1	-1.51553815319884	3.70117147710009	-5.05778705001358	5.41590842120942e-07	1.41540586524762e-06	5.24882827162321	Down
GABPB1-AS1	GABPB1-AS1	0.68345496770373	11.1435819316586	5.13662466192799	3.62509478460472e-07	9.73525454569019e-07	5.23744329640857	Ns
AC009812.4	AC009812.4	-0.882197542378994	6.703101968585	-5.09356903335356	4.51675936346929e-07	1.20302742553689e-06	5.20201332321667	Ns
LURAP1L-AS1	LURAP1L-AS1	0.886072549216357	3.21193302155683	5.02258818711103	6.4678818947806e-07	1.67682637138986e-06	5.17048115057193	Ns
HCG27	HCG27	-0.628918229132108	7.06962715099805	-5.08614235057517	4.69062668591468e-07	1.2459277158903e-06	5.15686854365098	Ns
DSG2-AS1	DSG2-AS1	-0.618452355181018	6.49529795975991	-5.06854166614102	5.12890149153906e-07	1.34763444048941e-06	5.12016258221605	Ns
AL683813.2	AL683813.2	0.576638553512455	7.53712111782367	5.06721648395508	5.16345594217133e-07	1.35488527215736e-06	5.10772706647355	Ns
NKILA	NKILA	1.02468013747311	8.4834547513152	5.07570597772601	4.94592572857592e-07	1.30483975522186e-06	5.10454704636653	Up
AC104695.4	AC104695.4	1.19037126194451	4.46642025754502	5.00434384204478	7.08821421652252e-07	1.82308495106596e-06	5.08980424281239	Up
AC079089.1	AC079089.1	1.2521767421328	5.4530256413752	5.01090550899625	6.85876705874541e-07	1.76640469092293e-06	5.07801477025601	Up
NUP50-DT	NUP50-DT	0.611368590882153	9.96382065357755	5.08814983297388	4.6430014540884e-07	1.23496227200958e-06	5.05107487374705	Ns
ADD3-AS1	ADD3-AS1	0.870759820620654	8.27725245831347	5.05787235509081	5.41357198994165e-07	1.41540586524762e-06	5.02315012258654	Ns
AC022101.1	AC022101.1	1.79167371077932	7.46141812972011	5.02762519167346	6.30607032046215e-07	1.63924151053936e-06	5.02058711769254	Up
LHFPL3-AS2	LHFPL3-AS2	-1.44833246216825	8.31811093321889	-5.08037596333715	4.8300685947604e-07	1.27773689592371e-06	5.01139104687408	Down
AF131216.4	AF131216.4	-0.81073559768544	3.44788706179632	-4.98924198499969	7.64479730292846e-07	1.95590280536159e-06	4.98966097701281	Ns
RBPMS-AS1	RBPMS-AS1	1.03692139107439	6.45498012186187	5.01100466769159	6.85535531996884e-07	1.76640469092293e-06	4.9773064598769	Up
AC007038.1	AC007038.1	0.746611758177681	6.4916926939652	5.01770841191139	6.62846242414334e-07	1.71617238561264e-06	4.97272763373621	Ns
AL022476.1	AL022476.1	-0.70134354822097	4.49585596412831	-4.98964356911487	7.62946529339049e-07	1.95454854292517e-06	4.91355577614184	Ns
AL365181.3	AL365181.3	0.879160378099469	12.1461850001332	5.07677895690295	4.91907099087792e-07	1.29951576923193e-06	4.91291812756591	Ns
AF131215.6	AF131215.6	-1.07229539681101	7.05366142047217	-5.04018419468363	5.91946333807781e-07	1.54286413912149e-06	4.90762528352027	Down
AC022916.2	AC022916.2	-0.661600175608017	6.71592815518033	-5.02635432386796	6.34652364669697e-07	1.64755753868253e-06	4.89330832172346	Ns
MALAT1	MALAT1	1.20012902890566	14.592538869237	5.08356284224927	4.75251615429835e-07	1.25893183026107e-06	4.87801123148635	Up
AC011997.1	AC011997.1	0.971893460375881	3.02507907191583	4.96128314875801	8.7885627500535e-07	2.23677538226852e-06	4.87210963887676	Ns
KANSL1-AS1	KANSL1-AS1	-0.791057590628974	8.1119152512653	-5.04284410952643	5.84057221361859e-07	1.52434237264281e-06	4.86860823061368	Ns
LINC02870	LINC02870	1.00801395661577	6.47707641574501	4.97565577890788	8.18138903778284e-07	2.08770176363869e-06	4.80575286189779	Up
MAP4K3-DT	MAP4K3-DT	-0.444867887069403	9.94351290862275	-5.03702787912481	6.01441325673026e-07	1.56551639182538e-06	4.75921948137396	Ns
AC022400.1	AC022400.1	-0.568142625653373	5.71380514080462	-4.97408814283721	8.24559357199917e-07	2.10133124145057e-06	4.73869415680218	Ns
PPM1F-AS1	PPM1F-AS1	-0.423115041114398	8.70988375362911	-5.01463442794252	6.73158849302484e-07	1.74055814022833e-06	4.71275435814016	Ns
LINC01725	LINC01725	-1.00562013098554	3.58938880459964	-4.92556867178774	1.04915242746306e-06	2.66670989069265e-06	4.66393278972473	Down
LINC00665	LINC00665	-0.925874575987197	7.81381615041429	-4.99788703646476	7.32121969543981e-07	1.88052965000281e-06	4.65998232986385	Ns
TMPO-AS1	TMPO-AS1	0.501508645845982	9.00464788214487	4.99436394799304	7.45145725345978e-07	1.9114607737136e-06	4.64361992775773	Ns
PAXIP1-AS1	PAXIP1-AS1	0.485377877067467	10.9132741145963	5.014054083923	6.75123098548011e-07	1.74332184731164e-06	4.64085629569863	Ns
AC004148.1	AC004148.1	0.532928983177626	8.70365486338194	4.98861109434309	7.66894405152146e-07	1.95950578324308e-06	4.63584120615438	Ns
EWSAT1	EWSAT1	0.981496768479898	3.97402617993985	4.89526736576438	1.21821462286161e-06	3.0683879310628e-06	4.57162959305442	Ns
AC068790.5	AC068790.5	0.898512976753461	4.00600078118238	4.88207444006801	1.29976877038071e-06	3.24858767128528e-06	4.51040981121172	Ns
AL606834.2	AL606834.2	-0.727807263840768	5.10472628086266	-4.9141061340996	1.11025926614748e-06	2.8110205347063e-06	4.49405034620472	Ns
SLC2A1-AS1	SLC2A1-AS1	0.983048510112784	6.2961601900556	4.90485833458552	1.16204722046863e-06	2.93831940032781e-06	4.47708681157979	Ns
LINC02175	LINC02175	-0.752694017306772	4.86086353079213	-4.90202601440546	1.17836890358999e-06	2.97187079700741e-06	4.45868749410631	Ns
AL031658.1	AL031658.1	-0.811517722745825	3.50243525638571	-4.87033870718889	1.37671745326944e-06	3.43209843984071e-06	4.42228081117338	Ns
CDC42-IT1	CDC42-IT1	0.969693700134592	3.01044271594282	4.86480137732604	1.41453144916154e-06	3.51735981036721e-06	4.41584775118863	Ns
AL021707.6	AL021707.6	0.665509167202561	7.59023581723159	4.92080871892299	1.07412332760966e-06	2.72662075470144e-06	4.40976330249794	Ns
PAN3-AS1	PAN3-AS1	0.599262084481219	7.51908738525452	4.92016828652424	1.07752649856081e-06	2.73169803736706e-06	4.40360262396732	Ns
LINC00853	LINC00853	0.825112054229383	6.23346574346716	4.87461827086326	1.3481619752643e-06	3.36521969979434e-06	4.32938171629541	Ns
AC084375.1	AC084375.1	1.2762403159386	3.002239642722	4.84647947932206	1.54691810459145e-06	3.83186965602997e-06	4.32713080717532	Up
SP2-AS1	SP2-AS1	0.511216640546346	7.86028000998503	4.9042679452034	1.1654313445832e-06	2.94305425149609e-06	4.2926756747089	Ns
SMC5-AS1	SMC5-AS1	-0.574538903742011	6.03118779238894	-4.88357701094219	1.2902213506339e-06	3.23302570100928e-06	4.27685379782917	Ns
UBAC2-AS1	UBAC2-AS1	0.647793977252334	7.63662868234419	4.88802866679919	1.26233044710134e-06	3.1753971324371e-06	4.2499603250157	Ns
AL359513.1	AL359513.1	0.80939957734838	6.29807683590148	4.85737280551252	1.46683558779615e-06	3.6427664406111e-06	4.24346698286068	Ns
LINC01679	LINC01679	-0.786466005094117	6.27300892522467	-4.88251239040073	1.29697900009511e-06	3.24578163648481e-06	4.23840523626905	Ns
AC024361.2	AC024361.2	-0.799750211517195	3.81283955049998	-4.83049444086459	1.67210206655021e-06	4.12099078933325e-06	4.2144111452839	Ns
LINC02421	LINC02421	-0.79541633313624	4.24798870490939	-4.83569690278167	1.63032567480292e-06	4.0282285391387e-06	4.19949312945441	Ns
AC008026.3	AC008026.3	1.03471982088269	3.1795174657724	4.81707839316426	1.7846472685642e-06	4.38713209304204e-06	4.19496082833727	Up
AC099522.2	AC099522.2	0.670798113855326	5.61343883972617	4.83364035393683	1.64671842112657e-06	4.0635751152515e-06	4.18350153633502	Ns
AC005083.1	AC005083.1	0.686918210332716	8.53939829199044	4.88662757133288	1.27104543007861e-06	3.19319413208137e-06	4.17082452422772	Ns
AL353801.3	AL353801.3	0.775238568658699	3.7132256913804	4.80739789729707	1.870349709961e-06	4.58059230854599e-06	4.16107991029057	Ns
AC004839.2	AC004839.2	0.769117254240723	2.97078205082459	4.79859256041255	1.95173521399653e-06	4.77390510257695e-06	4.1096497183875	Ns
AL122058.1	AL122058.1	1.20827225040199	3.45261726548777	4.791729687264	2.01752050905396e-06	4.92244665554895e-06	4.07902118346304	Up
LINC00909	LINC00909	-0.406887173690677	10.0081646421266	-4.88416388409913	1.28651071399886e-06	3.22788190741723e-06	4.02655592650602	Ns
AC116903.2	AC116903.2	0.889572750602571	2.6600715860495	4.77405573980018	2.19691203419932e-06	5.3467346632326e-06	3.99128032908235	Ns
NRAV	NRAV	0.410859089735533	10.3843675978353	4.86962515345382	1.38153500525401e-06	3.43970416269765e-06	3.97202358980763	Ns
AC023154.1	AC023154.1	0.917214567272733	2.96623636789297	4.76619054973849	2.28159157444377e-06	5.54589113038953e-06	3.95819819289196	Ns
CARD8-AS1	CARD8-AS1	-0.516755482527088	8.71580892059256	-4.85061828668275	1.51600751973647e-06	3.76008489290052e-06	3.92718015957221	Ns
AC011472.2	AC011472.2	0.706830883915999	5.13906302467146	4.76557576826763	2.28834127538228e-06	5.55536217352779e-06	3.91225587015632	Ns
AP006545.1	AP006545.1	0.817437746800232	4.81826666840987	4.75738053842097	2.38017260310126e-06	5.77110343491674e-06	3.90525511020754	Ns
AC017048.3	AC017048.3	-0.91559718141088	2.90308571451216	-4.75070155265687	2.45762617589692e-06	5.94500508179485e-06	3.89389295812845	Ns
NRSN2-AS1	NRSN2-AS1	-0.549067307991933	8.96333105150143	-4.84467731946488	1.56056644134077e-06	3.8607660245114e-06	3.88472227348573	Ns
AP000866.6	AP000866.6	0.851489765096048	5.06887616094789	4.75009135644518	2.46482203554606e-06	5.95410484269005e-06	3.85143178692193	Ns
PCAT6	PCAT6	0.77866892450671	8.22607820000636	4.81033555365945	1.84393209577242e-06	4.52158160008677e-06	3.84510173846787	Ns
FBXL19-AS1	FBXL19-AS1	0.612571385688067	8.79007057370236	4.81792133858377	1.77736623774687e-06	4.3748825093466e-06	3.82584593440397	Ns
LINC00968	LINC00968	-1.00840132245724	3.91171666548056	-4.74191283358064	2.56324705447114e-06	6.16890236718827e-06	3.78077558687114	Down
LINC00624	LINC00624	0.917145910894424	5.83601262140505	4.74812009595623	2.48820728460084e-06	6.00314694314479e-06	3.77966466017469	Ns
KANSL1L-AS1	KANSL1L-AS1	0.767413816441671	6.02916676160321	4.75066967594543	2.45800158749094e-06	5.94500508179485e-06	3.76213877876712	Ns
AL035071.1	AL035071.1	0.565020019190783	10.0393947323603	4.81682410034304	1.78684938355539e-06	4.38713209304204e-06	3.74696141317525	Ns
ZNF236-DT	ZNF236-DT	-0.695201554797834	7.19566462754048	-4.78398677706519	2.09430432280938e-06	5.10339238611998e-06	3.71176250608633	Ns
AC079336.2	AC079336.2	-0.73799208447342	4.39797863008822	-4.7263143826921	2.76154893089425e-06	6.62976050363886e-06	3.68833873234675	Ns
AC093673.1	AC093673.1	0.612545802433784	9.57425059783173	4.79622970830529	1.97414815683985e-06	4.82266808201656e-06	3.67786187731337	Ns
AL138976.2	AL138976.2	-0.64782355950659	5.12713575933358	-4.73270790152052	2.67854648246056e-06	6.43843210043297e-06	3.65644573818529	Ns
AC072039.2	AC072039.2	0.733938791770165	2.55069012839601	4.69637939184364	3.18420427982555e-06	7.57902901322781e-06	3.63663208864783	Ns
SLFNL1-AS1	SLFNL1-AS1	0.610422657004686	6.96039698530687	4.74234756326058	2.55792147725075e-06	6.16370435174159e-06	3.62710218527727	Ns
AC090260.2	AC090260.2	-0.712165779853852	3.71008926295058	-4.69171841514796	3.25536971510075e-06	7.72951809183068e-06	3.59001327145775	Ns
AC139795.3	AC139795.3	-0.721854792170672	4.66879493265974	-4.7050113399334	3.05633851632293e-06	7.29251359225582e-06	3.56963616169798	Ns
AC008280.2	AC008280.2	-0.599031956677826	6.13203616681533	-4.70966118781749	2.98952059838639e-06	7.14183632522491e-06	3.45892595752333	Ns
AC008467.1	AC008467.1	-0.822138328025924	4.32949916809031	-4.67200352715586	3.57365377927005e-06	8.4543182360131e-06	3.43949068016905	Ns
RASSF8-AS1	RASSF8-AS1	-0.717495913130687	6.73869106995772	-4.715230510761	2.91133742982441e-06	6.96360439295838e-06	3.42435298383018	Ns
AP000679.1	AP000679.1	0.828690702069188	3.15740522931042	4.64402907878802	4.07703157581424e-06	9.63347145401738e-06	3.40793321696332	Ns
AL135960.1	AL135960.1	-0.79764651255123	3.38059006083168	-4.63540817975964	4.245425964792e-06	1.00070754884383e-05	3.35357050280693	Ns
LINC00957	LINC00957	-0.653211380580681	8.46628760257263	-4.72368422332088	2.79640764461327e-06	6.70517941386951e-06	3.34694891419675	Ns
DARS-AS1	DARS-AS1	0.669899278130541	7.01027682038558	4.67616010756483	3.50415556807837e-06	8.29998891855059e-06	3.32752502887198	Ns
AC093157.1	AC093157.1	0.518468398836156	9.28051426031737	4.71527478752905	2.91072381290073e-06	6.96360439295838e-06	3.31677206256652	Ns
USP46-AS1	USP46-AS1	-0.398879096698678	7.78516186393594	-4.70335141653692	3.0805373988857e-06	7.34125620028208e-06	3.30936597769752	Ns
LINC02593	LINC02593	-0.804515374405278	7.23111198003645	-4.69406929432095	3.21928669509237e-06	7.65317606269212e-06	3.28552602508333	Ns
AC007608.3	AC007608.3	0.982402112236826	4.73395742000933	4.61759440841726	4.61479512116388e-06	1.08645781147595e-05	3.28426371362398	Ns
AC004816.1	AC004816.1	0.651024190287941	7.71051518332019	4.67999933222898	3.44111872159149e-06	8.16060676119199e-06	3.27844139489413	Ns
AL162724.2	AL162724.2	0.782178056585705	4.25012203877415	4.61198069708784	4.73745479789286e-06	1.11264469137484e-05	3.2709177905268	Ns
AC026369.1	AC026369.1	0.795457415009712	3.07176495222165	4.60297030074206	4.94089971464015e-06	1.15763318223879e-05	3.22346416284103	Ns
IBA57-DT	IBA57-DT	0.816911475725943	4.63620818109535	4.60214509322973	4.95994552832738e-06	1.1606987913045e-05	3.21411865034674	Ns
LINC00471	LINC00471	0.806145815111179	5.4994350163293	4.61082266126926	4.76314437813764e-06	1.11733037400409e-05	3.18488415388391	Ns
HSD11B1-AS1	HSD11B1-AS1	-0.915229814708582	4.35301817625152	-4.61539334883683	4.66252052236858e-06	1.09636805036855e-05	3.17673776385231	Ns
MPRIP-AS1	MPRIP-AS1	0.909159919669203	2.6443702715045	4.58229722641757	5.43984550205884e-06	1.26539775298788e-05	3.12497712321927	Ns
IGF2-AS	IGF2-AS	1.3571620650095	3.68226142457024	4.57544468745386	5.61564648329843e-06	1.30473313878067e-05	3.10225575397588	Up
FRMD6-AS1	FRMD6-AS1	-0.796922100489773	4.32949252801811	-4.59240931647256	5.19003416664349e-06	1.20873164144197e-05	3.08551517695255	Ns
AP002784.1	AP002784.1	0.813337491116856	2.6094719672606	4.56921367234801	5.78022301202779e-06	1.33818004808777e-05	3.0674413842464	Ns
AC107398.3	AC107398.3	-1.04066422983312	4.45790238021228	-4.59273939856003	5.18206820185847e-06	1.20832177113993e-05	3.05601033920923	Down
LINC01535	LINC01535	-1.01363319570717	3.580928762538	-4.56925979717965	5.77898791541264e-06	1.33818004808777e-05	3.03023314192689	Down
COLCA1	COLCA1	-1.1521178871987	9.21392248952244	-4.63993517199647	4.15618320068717e-06	9.80859235362171e-06	2.90893729264515	Down
AC087521.1	AC087521.1	-0.809966899520347	4.43986425210111	-4.55396394056976	6.20275160979279e-06	1.42920205730965e-05	2.90634504873537	Ns
GSN-AS1	GSN-AS1	-0.757969148943145	5.54236011016529	-4.57253497837139	5.69193175003732e-06	1.32088094366182e-05	2.88677258761636	Ns
AL137246.1	AL137246.1	0.787556254159508	2.68656611873984	4.52439300147624	7.10797875759561e-06	1.63006297303164e-05	2.87128364458521	Ns
LINC01146	LINC01146	1.29450917852639	5.02613643736786	4.5241109923116	7.11719272107311e-06	1.6302557915211e-05	2.87016571393778	Up
PAXBP1-AS1	PAXBP1-AS1	-0.443082029439649	7.17060621956549	-4.59385460882074	5.15524120500243e-06	1.20350774893762e-05	2.85715420638865	Ns
AC008033.3	AC008033.3	-0.932870843500353	3.63617342437771	-4.51965858013976	7.26419036247085e-06	1.66197163757118e-05	2.81384800110043	Ns
AL583810.1	AL583810.1	0.820790820331584	5.40169966157955	4.51387373287474	7.45952917400298e-06	1.70266158285859e-05	2.77247985142285	Ns
C1orf220	C1orf220	-0.562785715548744	6.70777978213735	-4.56035007391285	6.02232414304432e-06	1.38927311688475e-05	2.73845595009	Ns
AC104667.2	AC104667.2	0.869483321540661	7.27840211269114	4.53910383494669	6.64287677038479e-06	1.52699894591962e-05	2.70671069891385	Ns
AC124067.4	AC124067.4	0.923380099137155	11.4248181780794	4.59794129779453	5.05806808079733e-06	1.18223992236643e-05	2.69990917478582	Ns
AF131215.7	AF131215.7	-0.979374210082371	3.38738163360328	-4.48891795254227	8.36142985596621e-06	1.90183457121101e-05	2.69604738344985	Ns
MED14OS	MED14OS	-0.53706278817409	6.40137350484539	-4.53162554930144	6.87554185806807e-06	1.57861792425218e-05	2.64715815458333	Ns
PICART1	PICART1	-0.686676020276987	4.64269977613515	-4.49516261988433	8.12641819414702e-06	1.85270915971947e-05	2.6390618535754	Ns
URB1-AS1	URB1-AS1	-0.515679200723021	9.01954652946421	-4.5671791149598	5.83495549162609e-06	1.34764630393784e-05	2.61929634856831	Ns
AL118558.3	AL118558.3	-0.524616482254696	7.66802573206422	-4.54686396040626	6.40943118692709e-06	1.47507831216868e-05	2.61126646140231	Ns
PURPL	PURPL	2.05219426168167	4.59681436621854	4.46292638505693	9.41140874788368e-06	2.12083481853351e-05	2.61126007669916	Up
STK24-AS1	STK24-AS1	0.577424398493592	5.69818907771171	4.48022988664551	8.69924900142876e-06	1.97176225911313e-05	2.57590966556425	Ns
AL158835.2	AL158835.2	0.702575432567957	3.54163908173302	4.4502027584661	9.97033609040877e-06	2.23386011139538e-05	2.56321699322824	Ns
AL360219.2	AL360219.2	-0.703438854736929	3.95085919929722	-4.4626608580885	9.42276018447924e-06	2.12093804383596e-05	2.55698215404572	Ns
AL359504.1	AL359504.1	-0.846507841509465	4.08229569495369	-4.46697700309691	9.23985728036712e-06	2.08700720706204e-05	2.55379767474518	Ns
AC012020.1	AC012020.1	0.768130572953248	4.65616393279534	4.44596226591162	1.01635723949836e-05	2.27453740839461e-05	2.52670615358371	Ns
PIK3CD-AS1	PIK3CD-AS1	-0.848634975079804	2.57902180609648	-4.43593985147846	1.06346365394339e-05	2.37449969521535e-05	2.50452236402317	Ns
SLC25A25-AS1	SLC25A25-AS1	-0.508007720420562	12.5023366085967	-4.56857477446685	5.79735701129321e-06	1.34055274358526e-05	2.49261672392881	Ns
ZMIZ1-AS1	ZMIZ1-AS1	0.640372465074304	6.91279784376773	4.47553593961129	8.88716360946177e-06	2.01201250553745e-05	2.44267248227359	Ns
LINC02875	LINC02875	0.980935980197154	5.01113281345665	4.42748567452456	1.10481688319318e-05	2.46118818258252e-05	2.4416833321747	Ns
AL121827.2	AL121827.2	1.47087008079536	5.5409818130025	4.42284119075752	1.12818542476323e-05	2.50750801599773e-05	2.41072099070613	Up
AL031058.1	AL031058.1	-0.519033984834174	6.92306827115743	-4.48344465239324	8.5727529628394e-06	1.94535548002894e-05	2.39015589585643	Ns
DLGAP1-AS1	DLGAP1-AS1	0.473705080586866	9.9440474030658	4.51589694424856	7.39064522286937e-06	1.68891857381768e-05	2.38737494463779	Ns
AL357079.1	AL357079.1	0.619669802600805	6.16940448921942	4.4448589182912	1.02144358151401e-05	2.28329581309734e-05	2.37778624976696	Ns
EMX2OS	EMX2OS	-1.18534587268666	3.95467640893603	-4.42854997269688	1.09952750626929e-05	2.45221083013322e-05	2.37305051037241	Down
LINC00886	LINC00886	-0.902690501586393	7.30448500798256	-4.48680634107711	8.44236076883193e-06	1.91800191562611e-05	2.34793933902421	Ns
AP000265.1	AP000265.1	0.666895165919873	2.43264651343543	4.39936018164379	1.25375135330288e-05	2.77392486918262e-05	2.32982939901912	Ns
CSNK1G2-AS1	CSNK1G2-AS1	0.877488344491846	3.82677477649924	4.39253816145956	1.29266906169263e-05	2.85678395359312e-05	2.31731337219072	Ns
DOCK9-DT	DOCK9-DT	-0.602913024540735	6.86651167411044	-4.46608231553623	9.27748944024493e-06	2.0930790197169e-05	2.31490356215695	Ns
LINC01238	LINC01238	-0.82285731656616	6.41740143914604	-4.45872725395872	9.59246726528404e-06	2.15664362188314e-05	2.30300645048948	Ns
RNASEH2B-AS1	RNASEH2B-AS1	0.739528511061701	5.76414268787172	4.41564033169171	1.16535359503188e-05	2.58716470869677e-05	2.30009673062735	Ns
AC005562.1	AC005562.1	-0.530724742917023	7.62762680968524	-4.47353086196152	8.96861301574639e-06	2.0280940234214e-05	2.28793052692653	Ns
AC126773.3	AC126773.3	0.743913949596813	2.46652120232433	4.38203909044581	1.3548282670871e-05	2.98062218759162e-05	2.25596082313029	Ns
LINC01128	LINC01128	-0.339002901162473	10.3468111797953	-4.49417542794952	8.16314433202509e-06	1.85890549876642e-05	2.24267940834758	Ns
LINC02525	LINC02525	1.19441127149442	2.9575557971051	4.37763013901202	1.38177428732487e-05	3.03647238986628e-05	2.23803495469285	Up
AC139887.2	AC139887.2	0.425031250220699	7.79666700303391	4.45025255715917	9.96808782685676e-06	2.23386011139538e-05	2.23623705641616	Ns
TENM3-AS1	TENM3-AS1	1.26365255119276	4.10580380405553	4.3698047429255	1.43086670289093e-05	3.13727192627098e-05	2.21884600140045	Up
AC005062.1	AC005062.1	0.679376727245049	5.97950108422823	4.40226883521631	1.23750124821569e-05	2.7410863825665e-05	2.21762296812268	Ns
ZEB1-AS1	ZEB1-AS1	0.448131206299516	8.7218876194465	4.45332040288073	9.83051557311014e-06	2.20761405084723e-05	2.1830876309746	Ns
C6orf99	C6orf99	0.68293389863395	6.4090761845955	4.39050627357695	1.30448190080909e-05	2.87962161096973e-05	2.13326892618768	Ns
AC079148.1	AC079148.1	-0.644702975584997	4.4023101352689	-4.36743704824453	1.44604591850377e-05	3.16698695537327e-05	2.11318650796672	Ns
AC109460.2	AC109460.2	0.539254980193822	7.36343902644057	4.40698111621985	1.21160129815181e-05	2.68677417710885e-05	2.09477947776954	Ns
AC099521.2	AC099521.2	0.792709175837723	2.90565518527071	4.34251810248482	1.61541894371582e-05	3.52998954367532e-05	2.09320974925421	Ns
SH3RF3-AS1	SH3RF3-AS1	0.661199370118959	6.83003452448079	4.38530260905017	1.33520704331078e-05	2.94410884861392e-05	2.0670855770254	Ns
AL451165.2	AL451165.2	-0.501022292394026	8.12585066930706	-4.42448123163135	1.11988012666184e-05	2.49189326469782e-05	2.04804762571444	Ns
HOTAIR	HOTAIR	1.60864704868161	3.76974472652601	4.31901700831169	1.79239467102154e-05	3.90357094460731e-05	1.99557341774732	Up
AL356417.2	AL356417.2	0.981366365670225	4.04883119265888	4.30822944792509	1.87969374654091e-05	4.0891214799052e-05	1.96222861622384	Ns
MIR223HG	MIR223HG	-0.986526668655314	6.49848243243175	-4.37511820719639	1.39735464513652e-05	3.06724858408208e-05	1.92971656963639	Ns
AC024560.3	AC024560.3	0.796997973634734	4.25399339004134	4.29915933734019	1.95622099312817e-05	4.24138337819661e-05	1.92221574974075	Ns
THOC7-AS1	THOC7-AS1	0.815474463521678	2.51812438876956	4.29740413571453	1.97136957720147e-05	4.26947337798805e-05	1.89978059706334	Ns
LINC02637	LINC02637	-0.70561619054602	3.23833887010189	-4.28830532177787	2.05170990267009e-05	4.43360619367222e-05	1.86673250263914	Ns
LINC01579	LINC01579	-0.981345675242493	5.79914533111306	-4.34503711050537	1.59747221212162e-05	3.49469482809078e-05	1.85886649414458	Ns
SH3BP5-AS1	SH3BP5-AS1	-0.5054609519077	8.90816062782358	-4.38461466846143	1.33932041020157e-05	2.94983805278559e-05	1.82935336767037	Ns
AC100827.4	AC100827.4	0.730595961986136	2.70110552801011	4.27708768903179	2.15506308772432e-05	4.64149096437971e-05	1.81767562079985	Ns
DLG5-AS1	DLG5-AS1	0.683417582212022	5.43654225580505	4.28771895816214	2.05699310064833e-05	4.44009486359457e-05	1.79076565743519	Ns
AL035448.1	AL035448.1	-0.881188576428981	3.94370614735386	-4.27393803542151	2.18496375504131e-05	4.69550157954242e-05	1.74323792474383	Ns
JARID2-AS1	JARID2-AS1	0.79273373183315	3.93693432183936	4.25227160825885	2.40163398765151e-05	5.14409392074531e-05	1.73060305070066	Ns
LINC01088	LINC01088	-0.846559769929399	5.69722143496204	-4.30659540913502	1.89326619616859e-05	4.11405054011188e-05	1.71794119515012	Ns
RNF157-AS1	RNF157-AS1	0.787676708811317	5.46173578555165	4.26611647313128	2.26093740738964e-05	4.85341249414292e-05	1.70619143045453	Ns
DNM3OS	DNM3OS	-0.685956307727224	7.81185999343407	-4.33995725199282	1.63386110939603e-05	3.56628652465702e-05	1.69474836852531	Ns
AC027682.4	AC027682.4	0.734326782055363	4.29079940773906	4.24359745329005	2.49399631152125e-05	5.33605584454052e-05	1.68986862439851	Ns
AL391988.1	AL391988.1	-0.585739639387579	7.86670856675356	-4.3301080066242	1.70668279820229e-05	3.72106540660679e-05	1.65788013839399	Ns
C17orf77	C17orf77	2.20606327056664	6.23181333613133	4.23597445115641	2.57795262857525e-05	5.49756162961228e-05	1.62329977092731	Up
AP000873.2	AP000873.2	0.460510038801158	7.56728985262353	4.300772702751	1.94239459677061e-05	4.2161006465021e-05	1.62183592293693	Ns
AC092127.1	AC092127.1	1.01800841832896	3.03163328804588	4.22917322262777	2.65512614822255e-05	5.64976023015226e-05	1.62104595908924	Up
MDS2	MDS2	0.860521234907455	4.57961179197538	4.22596864649483	2.69224690247893e-05	5.71002692715301e-05	1.610988665146	Ns
DEPDC1-AS1	DEPDC1-AS1	0.817140421458629	3.38692262250713	4.21030855025967	2.88087400456431e-05	6.08358100530013e-05	1.55246820317003	Ns
SOX2-OT	SOX2-OT	-0.846649261746627	4.26604470632213	-4.22458722217207	2.70840095139666e-05	5.73803770660423e-05	1.51354896456926	Ns
AC092803.1	AC092803.1	-0.479308029666335	7.54893848647488	-4.28713748613853	2.06224504197353e-05	4.44650176824194e-05	1.50684305521185	Ns
DANT2	DANT2	-0.998486915071773	3.45026462775759	-4.20007630179101	3.01085222665527e-05	6.34429576330932e-05	1.47208533714986	Ns
SNHG22	SNHG22	0.835058015711813	7.0414840528713	4.2427071635158	2.50366542843375e-05	5.35086343486335e-05	1.46835693067302	Ns
BRWD1-AS2	BRWD1-AS2	-0.544445890470933	5.84305678884512	-4.24189577158844	2.51250878051306e-05	5.3638756531348e-05	1.46410985674291	Ns
AL353708.1	AL353708.1	-0.577838314241094	4.26110654463926	-4.20654822385589	2.92800684368013e-05	6.17641313612698e-05	1.46279292380851	Ns
ASAP1-IT2	ASAP1-IT2	0.871293186043141	3.3269532186568	4.18660702290361	3.19048273574189e-05	6.69872638337289e-05	1.45420131657927	Ns
CKMT2-AS1	CKMT2-AS1	-0.35353749682951	9.02450775240147	-4.29433296248968	1.99814558917061e-05	4.32265495790576e-05	1.44925403651998	Ns
AC107068.1	AC107068.1	0.407911034252827	8.78539434723094	4.27470210071508	2.1776740940758e-05	4.68500713940948e-05	1.41821203243717	Ns
AP001189.1	AP001189.1	-0.730067701597156	5.24401816004363	-4.22116074052366	2.74886904309159e-05	5.81744350749927e-05	1.4160234249229	Ns
AC127537.1	AC127537.1	-0.600470214850144	3.95997498793829	-4.18643666412545	3.19281873845405e-05	6.69872638337289e-05	1.40485843879341	Ns
STPG3-AS1	STPG3-AS1	0.910782888466235	5.41105657416487	4.18422964289731	3.22322956319703e-05	6.74798705327379e-05	1.38474180766453	Ns
FOXN3-AS1	FOXN3-AS1	-0.506830387383641	7.68557032063184	-4.25684204398326	2.35428925977487e-05	5.04823919469348e-05	1.37033085906639	Ns
AL583722.1	AL583722.1	0.844960007487454	5.34653056541693	4.17618817543575	3.3363835185927e-05	6.96989132049356e-05	1.35331982572629	Ns
NPTN-IT1	NPTN-IT1	-0.684827560415315	6.66569698488999	-4.22620986464254	2.68943558711824e-05	5.71002692715301e-05	1.30644070563207	Ns
AC096719.1	AC096719.1	0.760458397663001	3.78260138688726	4.1411127017663	3.87566732633013e-05	8.02757902591997e-05	1.27722229003601	Ns
AC009962.1	AC009962.1	-0.517647886019115	6.49510758661186	-4.21031254755406	2.88082428824123e-05	6.08358100530013e-05	1.2686749355374	Ns
POLH-AS1	POLH-AS1	0.511132701542346	6.4569149507666	4.18468934873529	3.21687256782168e-05	6.74192776054771e-05	1.25521396762868	Ns
AC116407.2	AC116407.2	0.716381387203675	6.22838711563004	4.17072537010915	3.4153984680241e-05	7.1120650451796e-05	1.2360153950784	Ns
AP003680.1	AP003680.1	0.630864693736427	4.46026950729937	4.13378016889887	3.99843277065167e-05	8.26427665016858e-05	1.23388580969976	Ns
LINC01116	LINC01116	-0.805122168762603	7.75962227825985	-4.22654887090023	2.68548931278667e-05	5.70813066811752e-05	1.22141004116473	Ns
TDRKH-AS1	TDRKH-AS1	0.658930385114712	6.67487236351818	4.17590965837146	3.34036958148966e-05	6.97073909449128e-05	1.21005410213544	Ns
LINC00893	LINC00893	0.59888770080192	7.41252763228437	4.19463346848914	3.08224812727865e-05	6.48771578790435e-05	1.20736880870388	Ns
INE1	INE1	0.501145096164449	7.56382636543629	4.19369251577197	3.09475331542116e-05	6.5070029213013e-05	1.18563169352128	Ns
AC099778.1	AC099778.1	0.425042793455145	6.97012390009726	4.16977319872114	3.429351856904e-05	7.13349152285479e-05	1.13598620182197	Ns
AC107993.1	AC107993.1	0.742391605045247	2.66509910881438	4.10476179966999	4.52152154548739e-05	9.30592225059614e-05	1.11568036163407	Ns
LINC01184	LINC01184	0.370331192973735	12.0581733219851	4.23059262481636	2.63884059414936e-05	5.62125014968141e-05	1.08367694288387	Ns
DOCK8-AS1	DOCK8-AS1	-0.820806955034172	5.18472728010513	-4.13565058542382	3.96677046039699e-05	8.20754738192662e-05	1.07211062487448	Ns
AC027801.1	AC027801.1	0.634348143749859	6.44287451684023	4.13335365280528	4.00568638999932e-05	8.27048929091058e-05	1.05839274437558	Ns
LINC00299	LINC00299	0.700265778070449	5.17943428335738	4.09955847728267	4.62194412725549e-05	9.50256094589909e-05	1.04503401445804	Ns
AC116366.2	AC116366.2	-0.507095739981328	7.97842533998872	-4.17966111299605	3.28705845753026e-05	6.87422429303053e-05	1.02948500997661	Ns
PCAT19	PCAT19	-0.559671382750841	8.02152730556059	-4.17471401687628	3.35753284738731e-05	6.99905401912536e-05	1.00480004669018	Ns
MYCNOS	MYCNOS	0.889974147362857	3.25329198071042	4.07024883491137	5.22839474077069e-05	0.000107154574318743	0.985598402234261	Ns
AL033381.1	AL033381.1	0.734147469617842	2.5872691383786	4.06887075963661	5.25869214513863e-05	0.000107662183034542	0.972245367414599	Ns
PARD6G-AS1	PARD6G-AS1	-0.661115936032508	6.95318860883624	-4.14606782477268	3.7947450981284e-05	7.86833728014484e-05	0.961818768599694	Ns
DPH6-DT	DPH6-DT	-0.723497574754248	3.53018818157309	-4.06681246188863	5.304255096594e-05	0.000108480931439795	0.949601291644333	Ns
AC104809.2	AC104809.2	1.35664768038759	4.53809154201669	4.05350916014796	5.60790562939502e-05	0.000114450652625074	0.926637345638422	Up
AL024498.1	AL024498.1	0.472081117023489	5.86672439001817	4.08922790811062	4.82763633144408e-05	9.90453944923249e-05	0.925116531258034	Ns
HMGN3-AS1	HMGN3-AS1	-0.419492266985797	8.01260800747058	-4.15292646169357	3.68538494680579e-05	7.65789166641503e-05	0.923835218315622	Ns
AL163952.1	AL163952.1	0.785135059836136	3.19923262124833	4.05153486212053	5.65435171144457e-05	0.00011527772546788	0.912451650403414	Ns
LINC01600	LINC01600	0.730094042999691	3.25459843551681	4.03595981325056	6.03377725454034e-05	0.000122884563960147	0.853058672645622	Ns
AC027031.2	AC027031.2	-0.562225425151658	6.94729956344329	-4.11681461501442	4.29681132520724e-05	8.85279539701429e-05	0.852089521102203	Ns
DACT3-AS1	DACT3-AS1	-0.603110169949758	3.96622635229396	-4.02960054739138	6.1955389507282e-05	0.000125784299656599	0.777169274897916	Ns
MIR4453HG	MIR4453HG	0.313760604339205	9.19002918575914	4.12048373555678	4.23054043686465e-05	8.72548965103334e-05	0.758022675698601	Ns
AC079174.2	AC079174.2	0.509768299393733	6.79814945511268	4.06302508282621	5.38907458140451e-05	0.000110099981217152	0.732277637429773	Ns
BAIAP2-DT	BAIAP2-DT	-0.499664669579788	11.6275563056953	-4.14687809967828	3.78166635036804e-05	7.84957823471916e-05	0.732060067457034	Ns
AC078795.1	AC078795.1	0.664427506449977	5.79077692589087	4.02660391996113	6.27318298950096e-05	0.000127227992505816	0.693486486151556	Ns
AC010359.2	AC010359.2	-0.573186210158712	4.23306542113954	-4.01132930132334	6.68351155876733e-05	0.000135150165924327	0.685371408905374	Ns
AL049840.6	AL049840.6	0.340615630910376	9.99965320338769	4.09057984237466	4.80023165814905e-05	9.85870362702131e-05	0.597548831774847	Ns
AP001267.3	AP001267.3	-0.627722009822543	4.23463869682652	-3.98690692353132	7.39289071690886e-05	0.000148851687960926	0.586390807082921	Ns
AL162724.1	AL162724.1	0.734881388966407	2.56204741836864	3.96934512673311	7.94648792672864e-05	0.000159832768526246	0.58273416427317	Ns
CCNT2-AS1	CCNT2-AS1	-0.408605760663063	6.35384711853928	-4.03053576086897	6.17149439614281e-05	0.000125426926819312	0.571315457135977	Ns
LINC01366	LINC01366	-0.760133878117136	2.88719753705281	-3.96157889537426	8.20362661824072e-05	0.000164664546656852	0.567597030155357	Ns
AC008115.4	AC008115.4	-0.637717634367447	3.70489270585205	-3.96851119018474	7.97372906038037e-05	0.000160215175237983	0.558210968793067	Ns
AC138028.6	AC138028.6	0.557669369461981	5.90905620688276	3.99168463656726	7.24873041387822e-05	0.000146100187534378	0.545418421336743	Ns
AC015912.3	AC015912.3	0.688001101400826	7.04660621500491	4.01128914871506	6.68462299872251e-05	0.000135150165924327	0.522292819774303	Ns
N4BP2L2-IT2	N4BP2L2-IT2	0.602079212709008	8.24330054747652	4.03335444444103	6.09955979164039e-05	0.000124094492312684	0.489246913000523	Ns
AC007601.1	AC007601.1	0.79824113093794	2.48102227404065	3.94122405094651	8.9154856629156e-05	0.000177852977312466	0.473437090631785	Ns
LACTB2-AS1	LACTB2-AS1	0.642902762334437	5.29136298543943	3.95702928365826	8.35790379559704e-05	0.000167588452008521	0.471854910100174	Ns
LINC00705	LINC00705	-0.802043990948021	3.01022613056576	-3.93591847298983	9.11042422078963e-05	0.000181370101818788	0.464262812402619	Ns
AC044802.2	AC044802.2	-0.774353768508381	5.95956130871045	-3.99412479479084	7.17613427662186e-05	0.00014493706884422	0.441732125393004	Ns
AL118516.1	AL118516.1	0.54166712022757	8.69808400859022	4.02105066696327	6.41951701726482e-05	0.000130060349975178	0.408704160880751	Ns
AC026367.2	AC026367.2	-0.648780723863989	3.94984563477132	-3.93060557756095	9.30966989377536e-05	0.000185147367550364	0.391299613062573	Ns
AC025575.2	AC025575.2	-0.807843184104184	4.84348305220743	-3.9547719642874	8.43546543397682e-05	0.000168969662550955	0.388330231111477	Ns
ITGB1-DT	ITGB1-DT	0.647087157596038	4.93432066502755	3.92017081794228	9.7130618410488e-05	0.000192579749536884	0.364383409083413	Ns
AL157395.1	AL157395.1	0.691974190824565	2.61997210898357	3.91087577443599	0.000100862701556617	0.000199775869715904	0.359341196699315	Ns
AC112219.2	AC112219.2	0.639169737618969	2.5861142990287	3.90830413841053	0.00010191896175942	0.000201564902582546	0.349693244257928	Ns
AC005072.1	AC005072.1	0.897388457698521	2.80706751606757	3.90817325489408	0.000101972998995279	0.000201564902582546	0.349258407726036	Ns
AC095057.3	AC095057.3	-0.558118976010951	5.69135024980328	-3.94648232449092	8.72618597882192e-05	0.000174613402885573	0.291840048383944	Ns
EPN2-AS1	EPN2-AS1	0.799177780035291	2.91529037718706	3.88908309012313	0.00011015157489261	0.000217289884818552	0.279347197200781	Ns
AC019080.5	AC019080.5	0.563427675051243	6.17224867829417	3.92936981284067	9.35660148055025e-05	0.000185890847781952	0.272661499364131	Ns
CRPPA-AS1	CRPPA-AS1	0.724179358522069	3.11496903156058	3.88226669242436	0.000113219247393644	0.000222889660945829	0.258249022693143	Ns
LINC01970	LINC01970	0.67383704020527	4.14905334152006	3.87534887136489	0.000116415016280455	0.00022871850322709	0.238664366828235	Ns
MIR194-2HG	MIR194-2HG	-0.545105942976699	11.051732982002	-3.99370497285901	7.18857494065407e-05	0.00014503787989071	0.141350772133063	Ns
AP000842.3	AP000842.3	0.815382067907963	2.84570546716696	3.84243925917712	0.00013282049235202	0.000258860358968352	0.102296025321472	Ns
AC087071.1	AC087071.1	-0.859851358487077	4.02628062485997	-3.85760200044834	0.00012500773024478	0.000244859206022722	0.0921244548344227	Ns
OVOL1-AS1	OVOL1-AS1	-0.639824849697047	4.67291459919011	-3.86482589173557	0.000121440149167385	0.000238350776642035	0.0756611416186379	Ns
AL591895.1	AL591895.1	0.548958965696404	9.64446434792947	3.94436061627782	8.80210562647869e-05	0.000175951741835257	0.049505742247379	Ns
AC027097.1	AC027097.1	-0.376014372685326	7.6421565666165	-3.92387791847967	9.56789323364778e-05	0.00018989488405619	0.04853067118359	Ns
AC012467.2	AC012467.2	0.286341103951404	9.49458900357656	3.94390042663751	8.81865460446776e-05	0.000176101748870756	0.0445094677351978	Ns
RAB11B-AS1	RAB11B-AS1	-0.415897502021977	8.76792165627233	-3.93706457560135	9.06797531017128e-05	0.000180709804799421	0.0279195941918706	Ns
LINC01694	LINC01694	1.22186191536675	6.32919206521995	3.85206198321058	0.00012781054977623	0.000249724512681086	0.0251100169893288	Up
AC105020.1	AC105020.1	-0.567129725486202	5.96346953456097	-3.88288454425766	0.000112937893632269	0.000222560808605291	0.0250998536120157	Ns
LINC01775	LINC01775	0.674939798923109	3.71486738652035	3.81765944308516	0.000146588951157633	0.000284555022835404	0.0244447545245565	Ns
AC015987.1	AC015987.1	0.734051234440132	4.03980622068466	3.81526667857003	0.000147987487439443	0.000286983703231669	0.0155089462695859	Ns
LINC02352	LINC02352	-0.424775115872046	6.12184672789268	-3.87815357908297	0.000115109207132383	0.000226381440693686	0.00261497206246464	Ns
AL358473.1	AL358473.1	0.694510453908652	3.51042618228757	3.80539217231645	0.000153893271359541	0.000297843140494063	-0.0233244610958412	Ns
AFDN-DT	AFDN-DT	0.532903362746261	7.98271367849422	3.89173733965633	0.000108978441986999	0.000215193738893192	-0.0386191502928366	Ns
AC005498.2	AC005498.2	-0.717901985695876	2.94565225794352	-3.80090262521866	0.000156651289909005	0.000302579426044477	-0.0405208584512993	Ns
CCDC28A-AS1	CCDC28A-AS1	0.514884210826591	5.85994898433751	3.83525662410432	0.00013668028704265	0.000265850668203836	-0.0513815625723284	Ns
LINC02028	LINC02028	-0.633671296690943	5.08650781770316	-3.83925998893263	0.00013451609339674	0.000261902833843453	-0.0586346468654853	Ns
SNHG26	SNHG26	-0.722312225767486	6.18611960030247	-3.86456470782748	0.00012156744347487	0.000238360334789095	-0.0774249849076156	Ns
AL031666.1	AL031666.1	-0.791211841409148	3.85364539930904	-3.80447948125748	0.00015445021939229	0.000298624207702868	-0.0880927695477149	Ns
AC022167.3	AC022167.3	-0.662027032500462	3.68472016269398	-3.78031440479518	0.000169906840268635	0.000327533285151517	-0.151290425508871	Ns
AC079807.1	AC079807.1	-0.360454976306711	6.69971835122938	-3.8460026146078	0.000130944039315626	0.000255458962472468	-0.166471092218728	Ns
TMCC1-AS1	TMCC1-AS1	0.478546636990045	7.66226021570456	3.85193322079314	0.000127876394012862	0.000249724512681086	-0.167609036649225	Ns
AC091271.1	AC091271.1	-0.426366928458594	7.20965376309455	-3.85430087666729	0.000126670770700288	0.000247867327189408	-0.183550819382972	Ns
AL390955.2	AL390955.2	-0.584542007852443	3.85536862162703	-3.77276457101411	0.000175027432680927	0.000336737560701348	-0.18803147749268	Ns
LINC01828	LINC01828	-0.769218145790162	2.79676766334325	-3.75577098768605	0.00018709016898878	0.000358881338937099	-0.204861364838818	Ns
ALDH1L1-AS2	ALDH1L1-AS2	-1.03991408979489	3.44071102532927	-3.75004280453634	0.000191329767032927	0.000366652614579831	-0.272828916597967	Down
AC007823.1	AC007823.1	0.597075940053025	4.9858767349896	3.74395511373978	0.000195934536627534	0.000374739236555804	-0.304080782798238	Ns
NEBL-AS1	NEBL-AS1	0.672226878501506	4.87869854724912	3.73838454969006	0.000200239402770218	0.000382596778403939	-0.305910770792105	Ns
CAHM	CAHM	-0.669338216488139	3.60992180550854	-3.73406595671009	0.000203637871955203	0.000388328047695181	-0.31813307071854	Ns
AC004847.1	AC004847.1	-0.625469899547031	6.0209198832638	-3.77842881185115	0.000171172326564094	0.000329646409317794	-0.372271652062895	Ns
AC009403.1	AC009403.1	0.376090200817904	9.34876865608568	3.82343151103062	0.000143266415988777	0.000278382946038073	-0.400588556560432	Ns
LINC02709	LINC02709	0.531579052241818	6.75395548349288	3.75788923516712	0.000185544925126945	0.00035626821422304	-0.426886714744667	Ns
SEPSECS-AS1	SEPSECS-AS1	-0.493496874550078	7.94417594371021	-3.79520759426418	0.00016021696347201	0.00030915998798811	-0.464713419974666	Ns
AC073476.3	AC073476.3	-0.610992423273945	3.53362816670023	-3.68689861485774	0.000244465695026516	0.000462560455021017	-0.479328986612224	Ns
LINC01936	LINC01936	-0.612812210280724	5.0670676613375	-3.72205440455577	0.000213377997873267	0.000405239680940449	-0.48657416476557	Ns
WARS2-AS1	WARS2-AS1	0.331087006066836	9.75636102966023	3.80604255828404	0.000153497545367553	0.000297372856547887	-0.489805926437967	Ns
AL512791.1	AL512791.1	-0.54674931792171	5.57716703291509	-3.7344243480891	0.000203353786766419	0.000388166492974723	-0.492949402935472	Ns
AC055811.1	AC055811.1	0.735628368105307	3.51970204937626	3.67138836421235	0.000259493340014839	0.000489093449185762	-0.512578014807948	Ns
LNCOC1	LNCOC1	0.662718020192866	4.47928674290273	3.67228406311772	0.000258602412327369	0.00048788652790832	-0.522258454930175	Ns
AC148477.4	AC148477.4	1.04804191327848	3.70286932897742	3.66388072679284	0.000267075201923263	0.0005028969227704	-0.541429285973969	Up
AC245060.5	AC245060.5	0.677078457726523	7.29512399297635	3.73129949918808	0.000205843358688089	0.000392149725406762	-0.571490816657426	Ns
LINC00939	LINC00939	1.08439685222902	3.48971612138171	3.65132151246934	0.000280225649856792	0.000525625568662017	-0.590040824860388	Up
AC016722.2	AC016722.2	0.576251922511142	5.3132562855693	3.67291970461071	0.000257971901282377	0.000487169051209299	-0.59555832012974	Ns
LINC00304	LINC00304	-0.677926659019379	2.84831807996634	-3.64406384986621	0.000288099726799249	0.000539355930844363	-0.607700015038444	Ns
THORLNC	THORLNC	0.703782154148727	4.85371460252176	3.65358771652785	0.000277808672103875	0.000521594488511325	-0.612049612903077	Ns
AC147067.1	AC147067.1	-0.64762721342199	6.40767389443484	-3.72281034541844	0.000212752303080733	0.00040452024814276	-0.616094249691778	Ns
AL023755.1	AL023755.1	0.727504683385232	2.6110611434895	3.64544564428958	0.000286584743055972	0.000537036087324328	-0.619600316459722	Ns
ZNF22-AS1	ZNF22-AS1	-0.422323539369573	7.88600705563798	-3.74794195908094	0.000192907219099661	0.000369312050724719	-0.629522776987158	Ns
TEX41	TEX41	0.924654814881706	4.35926297824809	3.63254905291032	0.000301020023932885	0.000561807701700777	-0.651501529898374	Ns
LINC02387	LINC02387	-0.692485740271588	3.76366007559486	-3.64217302217368	0.000290184995680796	0.000542737931402986	-0.660899237003432	Ns
AC009690.2	AC009690.2	0.379308483831879	6.76295074104308	3.69638626966341	0.000235680656990919	0.000446806464616669	-0.664029587848652	Ns
SOX9-AS1	SOX9-AS1	0.535387555545773	8.20745600845531	3.72185064003423	0.000213546950510991	0.000405239680940449	-0.690349606735139	Ns
EPB41L4A-AS1	EPB41L4A-AS1	0.4219990033389	11.4776891432854	3.76860180176286	0.000177912637992989	0.000341950549034897	-0.700334977656926	Ns
LCT-AS1	LCT-AS1	0.669400067204083	2.67593456354013	3.62074469963967	0.000314828339669358	0.000585454419614365	-0.705845704241723	Ns
AC090197.1	AC090197.1	0.618608177384109	5.05889795550662	3.62805368491956	0.000306210141934002	0.000570517843392824	-0.725881219325523	Ns
DCTN1-AS1	DCTN1-AS1	-0.665145612341652	4.18341754074224	-3.6323512438219	0.000301246656690093	0.000561807701700777	-0.731128424896935	Ns
Z83843.1	Z83843.1	0.651078630690851	9.12132683383902	3.72483501268809	0.000211084973664088	0.000401742369231652	-0.740753315555505	Ns
AC069224.2	AC069224.2	-0.426525624661221	6.4024339067132	-3.6729378084109	0.000257953964777887	0.000487169051209299	-0.781818807870372	Ns
L3MBTL4-AS1	L3MBTL4-AS1	-0.668336946060165	4.33376898281062	-3.61423002464295	0.000322701252859007	0.000598950752446603	-0.809513301798528	Ns
AC096642.1	AC096642.1	0.599310334685431	5.37690737131069	3.61122054153211	0.000326400201478876	0.000605239230742259	-0.819138779667404	Ns
WEE2-AS1	WEE2-AS1	-0.513523258540572	6.54482460564302	-3.65747781285151	0.00027370535100474	0.00051438640772802	-0.856025394336328	Ns
METTL14-DT	METTL14-DT	0.56277504641314	2.96232907079234	3.57364485394831	0.000376060012994969	0.000694017862844743	-0.864964373929133	Ns
SMCR5	SMCR5	0.834550217803249	2.70879892429764	3.57515357346736	0.000373936701091042	0.000690754038922447	-0.86753958996131	Ns
AC023830.1	AC023830.1	0.696946177141276	3.52357831529568	3.56793996964248	0.00038419136395188	0.00070768267323965	-0.877928472941409	Ns
AL158206.1	AL158206.1	-0.529423578187483	9.65608934993961	-3.68811991345412	0.000243317822809096	0.000460836382304777	-0.952819052053762	Ns
LINC02363	LINC02363	-0.494467517913395	6.10130078396847	-3.61624906031695	0.000320241737848754	0.000594952923274355	-0.960553700240569	Ns
AC007319.1	AC007319.1	-0.763205992566291	3.10932480501284	-3.54503065284945	0.000418532116185982	0.0007658665697501	-0.96559508739437	Ns
FLNB-AS1	FLNB-AS1	-0.483722496820679	8.31833690420985	-3.65951806272395	0.000271576094444797	0.000510877928390358	-0.983117998131294	Ns
DDX59-AS1	DDX59-AS1	0.789541167547895	3.65117717167179	3.53538088026753	0.000433839743624425	0.00079313237637254	-0.990844104609659	Ns
RNF144A-AS1	RNF144A-AS1	0.694341388339073	5.92086054863121	3.55825565112019	0.00039837286770321	0.000732160927574755	-1.045729161108	Ns
AC124283.3	AC124283.3	0.686203073558415	3.7544108586413	3.51430384015314	0.000469114416267444	0.000855211393701043	-1.06140051106577	Ns
AL513327.1	AL513327.1	0.453231548563688	7.80347578730295	3.60303509815103	0.000336663078208623	0.000623675559726156	-1.09137345926699	Ns
GPRC5D-AS1	GPRC5D-AS1	0.405967124648283	9.40586292041695	3.62687680284981	0.000307582712982026	0.000572527286975147	-1.11953685040136	Ns
OLMALINC	OLMALINC	0.421537693039838	10.434228327246	3.64056792688816	0.00029196626003542	0.000545545401428947	-1.1223751245332	Ns
RB1-DT	RB1-DT	0.566275128696034	3.94783871341113	3.49590492359829	0.000502081217785156	0.00091104578846943	-1.12510185011984	Ns
EDRF1-DT	EDRF1-DT	-0.452220390900395	5.66379835227201	-3.54910688996872	0.000412219010637038	0.000755734852834569	-1.14987052807098	Ns
INTS6-AS1	INTS6-AS1	0.393125475931655	7.87549548159859	3.5839517625561	0.000361776516952241	0.00066892581054702	-1.16868116315744	Ns
FAM230I	FAM230I	-1.01662282758993	4.24442397236078	-3.5144070030343	0.000468935412265043	0.000855211393701043	-1.17435411314659	Down
LINC01561	LINC01561	0.96087178514101	4.27513174080507	3.48019812215959	0.000531924278201222	0.000960720380016493	-1.17932281179452	Ns
AP000223.1	AP000223.1	-0.603958520286737	3.74545371833164	-3.48702540376798	0.000518754429847734	0.000938675534306262	-1.19507762619453	Ns
AL354733.2	AL354733.2	0.651742079863822	3.40183872199904	3.47563537375413	0.000540899182818733	0.000975121026803771	-1.19682549776074	Ns
C15orf56	C15orf56	0.644190293943187	5.1744545111819	3.49414709023337	0.00050534164824629	0.000916108183552632	-1.19718324347931	Ns
AL163051.1	AL163051.1	0.51362923859177	7.4339094259443	3.55809754183157	0.000398608414601562	0.000732160927574755	-1.20584641316493	Ns
C1RL-AS1	C1RL-AS1	0.4343100801294	9.29846905105856	3.5969457947845	0.000344493254379656	0.000637574492658926	-1.21917057889625	Ns
ODC1-DT	ODC1-DT	0.390238783063845	7.32063655852785	3.55022143159843	0.000410508436616018	0.000753308130152109	-1.23601844440966	Ns
PLCH1-AS1	PLCH1-AS1	0.629084977833556	2.53287225531192	3.46808748162169	0.000556056870290746	0.00100151963594457	-1.23643482023577	Ns
AC006557.1	AC006557.1	0.590020970320465	3.80183272477579	3.44641685760073	0.000601808011395447	0.00107929197749301	-1.29203474327702	Ns
LINC02880	LINC02880	-0.587376368648183	2.68826627032736	-3.44318028331402	0.00060893503678916	0.00108870203547153	-1.30262944618083	Ns
AL513548.3	AL513548.3	0.552283229211746	2.64600516349504	3.44361136715188	0.000607981255423453	0.00108799586793149	-1.31686070981869	Ns
AL118505.1	AL118505.1	0.559269986826626	9.31021269085713	3.56166847483687	0.000393320192395472	0.000723813246308113	-1.33628129800705	Ns
AL137003.1	AL137003.1	0.436209727104016	8.48615247433478	3.54684121411303	0.000415716906374689	0.000761430683642069	-1.34367481555671	Ns
AC092164.1	AC092164.1	-0.480540778599087	5.52152825066772	-3.48629579669828	0.000520147170133935	0.000940321764392546	-1.3540086183027	Ns
LINC01503	LINC01503	0.5902247057758	7.46151192549091	3.50989037471506	0.00047683258048949	0.000867657041320595	-1.36998608437248	Ns
LINC01010	LINC01010	0.810721535762971	3.30008098742128	3.42242786032595	0.000656535762585863	0.00117165456439475	-1.38062803762059	Ns
AL121929.3	AL121929.3	-0.689088332671553	5.54337822197702	-3.4765654451722	0.000539058342927248	0.00097270305252952	-1.40454049444718	Ns
FTX	FTX	0.545479121249067	8.2836284926245	3.51404251771928	0.000469568138146723	0.000855237759561899	-1.43511275074546	Ns
HAGLROS	HAGLROS	-0.801627514388397	6.39671753989905	-3.48848454789592	0.000515979525433802	0.000934522917227546	-1.44616012174062	Ns
DANCR	DANCR	0.441421470836799	12.9453802735522	3.57185238531532	0.000378597341395639	0.00069803884819821	-1.45664806697056	Ns
LINC01119	LINC01119	-0.514342569588355	5.19198603252437	-3.44632519662488	0.000602008776352033	0.00107929197749301	-1.45891911843943	Ns
AC096541.1	AC096541.1	-0.619093120644699	2.73893728840167	-3.39500082677432	0.000724775219083686	0.00128636039339648	-1.46385807328335	Ns
AC027682.1	AC027682.1	0.531805177218641	4.13967333682813	3.38281219489188	0.000757172275486194	0.00134019492761056	-1.51046829748412	Ns
C11orf72	C11orf72	0.543670534766518	2.92630042023568	3.3790992593332	0.000767305797680293	0.0013556664138689	-1.52717484428595	Ns
AC244034.2	AC244034.2	0.650899409509144	3.48267698795388	3.37308198307368	0.000783996768990367	0.0013826464757466	-1.53968785255693	Ns
LINC01287	LINC01287	0.61784690579614	2.92378170174068	3.37537188283657	0.000777605536606523	0.00137261829535168	-1.54083438653917	Ns
LINC01664	LINC01664	0.560421721730223	2.78208543563725	3.37193439946956	0.0007872180843538	0.00138581700744742	-1.55395741572919	Ns
AL353653.1	AL353653.1	0.667213701090694	2.60766880236444	3.37257953075322	0.000785405661789351	0.00138387766832929	-1.55578681202013	Ns
AC011468.1	AC011468.1	0.470482007388928	6.6054767636213	3.43375720667372	0.000630135635524661	0.00112557255262983	-1.56423426300775	Ns
EXOC3-AS1	EXOC3-AS1	-0.444767296209831	8.52713553887856	-3.4961986368559	0.000501538358383282	0.00091104578846943	-1.56518955851811	Ns
AC106820.4	AC106820.4	-0.491926200009646	5.1145379205637	-3.40960671559387	0.000687653788212934	0.00122382260114313	-1.57233765239415	Ns
AC007292.2	AC007292.2	0.386785611998103	6.05219063572518	3.41291156346335	0.000679503799821153	0.00121153287385695	-1.57871190589626	Ns
RBM26-AS1	RBM26-AS1	0.378968169932789	8.01359883282663	3.46659461176565	0.000559101433823913	0.00100607254311937	-1.58528654026384	Ns
LINC01144	LINC01144	-0.43396919513412	6.68843090969011	-3.44849949377001	0.000597263209441848	0.00107275965754915	-1.58953872859114	Ns
GAU1	GAU1	-0.777219118826848	10.2843422909453	-3.51678692496365	0.000464823556290141	0.000848978859377959	-1.59213654653023	Ns
LINC01933	LINC01933	0.612033401551836	2.97899841674984	3.35876792802646	0.000825068410042896	0.00144331374155752	-1.59442854379855	Ns
AC010524.1	AC010524.1	0.614487139313956	2.81686516850165	3.35902972328602	0.000824299605025987	0.0014432655854187	-1.59672757666398	Ns
AC090229.1	AC090229.1	-0.561320144650482	4.98311585621868	-3.3982310548141	0.000716408299195227	0.00127383283884302	-1.60493419054761	Ns
FAM13A-AS1	FAM13A-AS1	-0.40522425949605	7.39402844076258	-3.46184619544011	0.000568889134636586	0.00102273974620262	-1.60626067867433	Ns
STAU2-AS1	STAU2-AS1	-0.529004451236409	4.16288449446995	-3.3691652738314	0.000795041901211457	0.00139580395099974	-1.61957464378924	Ns
LINC01126	LINC01126	0.481034396493997	5.5668758449321	3.38455420979584	0.000752460930517222	0.00133306772676709	-1.62228688644408	Ns
AC104836.1	AC104836.1	-0.578238885122243	3.83966519505948	-3.36106112032481	0.000818356667735747	0.00143414980385373	-1.62276576628405	Ns
AC078881.1	AC078881.1	-0.663112932977709	4.99573076122357	-3.39369923488077	0.000728172237365571	0.00129121251926299	-1.6267552895293	Ns
NECTIN3-AS1	NECTIN3-AS1	-0.569905679461327	3.67076995530937	-3.351252361788	0.000847425449072018	0.00148109277319858	-1.64119786976299	Ns
TPT1-AS1	TPT1-AS1	0.380991688417845	10.7157484908441	3.49595812366287	0.00050198284936849	0.00091104578846943	-1.64363115493763	Ns
AL359532.1	AL359532.1	-0.443238557003248	5.0371207396056	-3.37085291069099	0.000790265133045615	0.00138992431259242	-1.69009452488356	Ns
LINC01191	LINC01191	0.582119588812099	2.98005020164781	3.32900686381029	0.000916943593147815	0.00159258624073042	-1.69142424806718	Ns
SPAG5-AS1	SPAG5-AS1	0.347132160629998	7.74300805168213	3.41012381348277	0.000686372608024727	0.00122266008035146	-1.75310323098463	Ns
AP000894.4	AP000894.4	-0.473552419391624	5.94039984461814	-3.38035465291262	0.000763865481941614	0.00135081389040901	-1.75370083890683	Ns
AC092747.4	AC092747.4	-0.389772294633685	9.27257212303455	-3.44368154849472	0.000607826109776782	0.00108799586793149	-1.78510979538676	Ns
AATBC	AATBC	0.60456564143409	7.77396079301626	3.39661081227383	0.000720593736965324	0.00128010584477325	-1.78544360815933	Ns
PHACTR2-AS1	PHACTR2-AS1	0.78375678074333	2.72165114338471	3.30179176538972	0.00100918913398517	0.0017419248615861	-1.78710861555632	Ns
IGFBP7-AS1	IGFBP7-AS1	1.07662776300353	4.34939008706757	3.2936445811104	0.00103843482830804	0.00178449480204392	-1.79820454823668	Up
AC005162.2	AC005162.2	-0.844376390716867	5.15661533183229	-3.34334856580125	0.000871543902202059	0.00151915485907557	-1.82612521279046	Ns
AL035665.1	AL035665.1	0.603542542396327	2.76238426078885	3.28180933919309	0.00108232174683356	0.00185174028214845	-1.84879974444474	Ns
MCM8-AS1	MCM8-AS1	0.56666020739096	2.63221032005636	3.27015592996639	0.00112720872332669	0.00192515384589216	-1.88776469529494	Ns
AL133320.2	AL133320.2	-0.607091709893463	2.63456209870053	-3.26490844935459	0.00114797907645905	0.00195890908138982	-1.88857471310031	Ns
AC009283.1	AC009283.1	0.436970967657522	8.13124286111073	3.36946228588737	0.000794199281626654	0.00139558303368871	-1.91611975549411	Ns
LINC00504	LINC00504	-0.591903985362953	2.72976087130972	-3.25491790075523	0.00118850641894539	0.00202628896469937	-1.92024171142209	Ns
AC013652.1	AC013652.1	0.8283769076938	6.37460668029288	3.29938388980546	0.00101775207752195	0.00175359583622588	-1.95373040301854	Ns
CPB2-AS1	CPB2-AS1	-0.586176721655916	3.07283696873485	-3.24438279541331	0.00123267481039119	0.00209608546360842	-1.95788440040828	Ns
LINC01136	LINC01136	0.598276213462003	3.85080839161126	3.23782965048741	0.00126091013926433	0.00214222691199621	-1.97517452955297	Ns
FLG-AS1	FLG-AS1	-0.678875381921972	4.51791687668225	-3.27391304538648	0.00111255194614863	0.00190178985000122	-1.9782328253265	Ns
AC068870.1	AC068870.1	0.54035825041129	3.11671714078568	3.23749797354057	0.00126235501265091	0.00214281186541528	-1.98283635737103	Ns
AL357033.1	AL357033.1	0.667848115595403	6.41908327055896	3.2940466627831	0.00103697324480342	0.00178355733889776	-1.98295049633068	Ns
EIF1B-AS1	EIF1B-AS1	-0.487469179571232	6.26616508675467	-3.3202849237441	0.000945617451108088	0.00163654860205106	-1.98425695239362	Ns
SRD5A3-AS1	SRD5A3-AS1	0.410596995753213	6.30966815377925	3.28817038743937	0.00105852473837455	0.00181581292124692	-2.01502245960824	Ns
AC015871.3	AC015871.3	-0.307423177568726	8.57398788868	-3.36203636018971	0.000815517738489308	0.00143046219535017	-2.01622593371022	Ns
AP001318.2	AP001318.2	-0.399148729612476	7.37241799393634	-3.33410674432348	0.000900553703025994	0.00156691515620341	-2.03127349751652	Ns
AZIN1-AS1	AZIN1-AS1	0.434403242230285	7.56348363944795	3.31758121819031	0.000954673653678188	0.0016507545326034	-2.04104382134279	Ns
MORF4L2-AS1	MORF4L2-AS1	0.448923214545954	6.44786627230359	3.28255483657252	0.00107950737074058	0.00184854956097793	-2.04770478810636	Ns
TMEM252-DT	TMEM252-DT	0.733108948029712	3.19657162781084	3.21156263842686	0.00138019807919314	0.00233267852446966	-2.0665276590015	Ns
C22orf34	C22orf34	-0.571637996011042	6.93334562344512	-3.30725709648982	0.000990000601942777	0.00171032047203424	-2.08855124974911	Ns
AL031847.1	AL031847.1	-0.561554040107366	5.06052603611553	-3.24965746103215	0.0012103743130372	0.00206176621827071	-2.09254188864808	Ns
AC004917.1	AC004917.1	0.571903850708078	3.02306127221303	3.20154721132196	0.00142836632839752	0.00240990402200172	-2.09858896325411	Ns
ANKRD10-IT1	ANKRD10-IT1	0.551006728465625	9.67460294042049	3.34227771352806	0.000874860236706475	0.00152357144979205	-2.1047551992846	Ns
RAMP2-AS1	RAMP2-AS1	-0.612240460789027	6.67279165474127	-3.28946827390064	0.0010537292578149	0.00180918065693617	-2.13024592828335	Ns
NR2F1-AS1	NR2F1-AS1	-0.46214846347344	8.18463263591628	-3.32067454643613	0.000944318983605808	0.00163575539242038	-2.13392702380816	Ns
DLEU1	DLEU1	0.365945174242144	10.5418486914472	3.34701763004373	0.000860269502129796	0.00150219257457104	-2.13810184627058	Ns
UBL7-AS1	UBL7-AS1	-0.311020624283435	8.53413502487363	-3.32165140657461	0.000941070745868418	0.00163158035815299	-2.14412859828403	Ns
LINC01252	LINC01252	0.679949988541229	5.69861560672782	3.22066970185957	0.00133770618815432	0.0022628270619778	-2.14996029371647	Ns
AC005920.1	AC005920.1	-0.553379823343698	5.22643580184379	-3.23139161842793	0.0012892311476948	0.00218462405967082	-2.16599225355866	Ns
LBX2-AS1	LBX2-AS1	-0.38259580229556	10.4847914215799	-3.34500523976222	0.000866436335938544	0.00151160532802181	-2.16779797918215	Ns
SCOC-AS1	SCOC-AS1	-0.431180158591681	5.76232308646219	-3.2460999192339	0.00122537366081586	0.00208549171119622	-2.16988374438494	Ns
LINC01137	LINC01137	-0.383520528977536	9.51412229623485	-3.32921423919852	0.000916271767093209	0.00159258624073042	-2.1756041280313	Ns
MADD-AS1	MADD-AS1	0.610521647339101	2.89106583548534	3.16877701504689	0.0015970358177485	0.00268981724667503	-2.2042552553359	Ns
AC100810.1	AC100810.1	-0.340471042062976	9.48559921171368	-3.3012336056371	0.00101116810323996	0.00174379477148645	-2.26396592816403	Ns
LINC02846	LINC02846	-0.51998681994876	6.26050470982968	-3.23208442707164	0.00128615545988039	0.00218131069720132	-2.26415515393437	Ns
MRTFA-AS1	MRTFA-AS1	0.738682279470387	3.35687481038191	3.14438110480027	0.00173433179314526	0.00291601381800847	-2.27334229649152	Ns
LINC00261	LINC00261	-0.9409147300287	11.2731808867006	-3.32465736088628	0.000931140354775022	0.00161580238034489	-2.27774685429211	Ns
AL121768.1	AL121768.1	-0.489558681965757	2.44306456005224	-3.1383319144242	0.00177001859200109	0.00296915685175457	-2.28924537558806	Ns
ERVK13-1	ERVK13-1	-0.278183665102548	9.89107485180999	-3.28555882621946	0.00106823541224843	0.00183085770039409	-2.33322394308592	Ns
KIAA1614-AS1	KIAA1614-AS1	0.527707136771817	3.55958653914859	3.11808590258422	0.00189443735460214	0.00316335294117527	-2.34917237206998	Ns
AC005076.2	AC005076.2	0.389283618705567	6.48106511289142	3.18677759398054	0.00150223854965718	0.00253234498370781	-2.35479100219601	Ns
Z69733.1	Z69733.1	0.583448879064806	3.65969392797784	3.112997485673	0.00192694858154698	0.00320938313795721	-2.3644509641636	Ns
SND1-IT1	SND1-IT1	0.776517513319748	2.65703223158469	3.11685697475783	0.00190224272108071	0.00317366459121178	-2.37022080465612	Ns
LINC00337	LINC00337	0.557226713948308	5.20642327488918	3.1311978701144	0.00181297424957196	0.00303513401884489	-2.38609872998947	Ns
LINC00323	LINC00323	0.686130719980001	4.67666692495022	3.10869778642032	0.00195481986036444	0.00325024275672891	-2.40334665083752	Ns
EBLN3P	EBLN3P	0.240255020912024	13.3022105739698	3.29648482872059	0.00102815119105981	0.00176994727585627	-2.4041267028204	Ns
ACAP2-IT1	ACAP2-IT1	-0.559057244236509	4.48551401983302	-3.12910990664724	0.00182572675838511	0.00305385738709262	-2.42207612196317	Ns
LINC02749	LINC02749	0.615973747952432	4.14593654514995	3.09018928367755	0.00207908010684571	0.00343922597113729	-2.43760437672707	Ns
AC068620.2	AC068620.2	0.472645635992323	4.43369176580859	3.09333407005683	0.00205746762025887	0.00340926762267576	-2.44858969041161	Ns
AP006621.3	AP006621.3	0.396286435879458	8.36880203615482	3.20263633103543	0.00142305404540365	0.00240302361353071	-2.47479646783079	Ns
AC023043.4	AC023043.4	0.463829395516627	5.8504026383819	3.104407568758	0.00198299890914628	0.00329428231749813	-2.54177599479557	Ns
AC012557.1	AC012557.1	-0.410913563502445	5.11679657857585	-3.10032769128202	0.00201014254731638	0.00333652816677323	-2.5589539144472	Ns
PSMB8-AS1	PSMB8-AS1	-0.323565343255801	10.5721614834691	-3.2226715690832	0.00132852948198378	0.00224925817514993	-2.5648447813728	Ns
AL136526.1	AL136526.1	0.556940219858628	3.67341259665336	3.04511790228019	0.00241264208560249	0.0039640625659646	-2.56944231044783	Ns
LINC02878	LINC02878	0.43478826305927	6.47500596694109	3.1111775432128	0.00193870077903844	0.00322619693742551	-2.58304842635126	Ns
AC012368.1	AC012368.1	-0.457877478441732	6.59005613729544	-3.13824870254223	0.0017705141781649	0.00296915685175457	-2.58814665645281	Ns
AC093151.2	AC093151.2	0.526983823941107	2.70230182787434	3.03723093393044	0.00247582613312315	0.00405419132143884	-2.60721256190596	Ns
AC011944.1	AC011944.1	0.619724341470065	4.16045285357212	3.0293579932186	0.00254040768763146	0.00415295866315571	-2.62072373333098	Ns
AC002070.1	AC002070.1	0.46237661429041	4.9281488242267	3.04882333159519	0.00238347084648178	0.00391944065717907	-2.62085204317521	Ns
AC156455.1	AC156455.1	0.670205333406669	7.90748508067828	3.13495531252611	0.00179023162289104	0.00299963938878559	-2.62981524748679	Ns
AC005332.4	AC005332.4	-0.438463128445076	7.22434660448385	-3.13918094907807	0.00176496928373371	0.00296496565610832	-2.63861210652282	Ns
Z93930.2	Z93930.2	-0.334013940217124	6.5493408854887	-3.11460005571947	0.0019166543723525	0.00319497094432389	-2.64696883188961	Ns
LINC02003	LINC02003	0.606470635847911	2.81131414456459	3.01076305213607	0.00269911745638821	0.00438662912152574	-2.6851703930099	Ns
GTSE1-DT	GTSE1-DT	-0.364278821805226	5.4406236000471	-3.0655850327709	0.00225551286176604	0.00372475279207674	-2.68768396004289	Ns
AP002748.4	AP002748.4	-0.344625499909442	8.67580363706927	-3.14903581194141	0.00170732434435757	0.00287308599694399	-2.7044548909424	Ns
AC130650.2	AC130650.2	0.465320792327126	6.25437118075866	3.06399556782314	0.00226737034755672	0.00373799328255118	-2.7091855948011	Ns
AL161630.1	AL161630.1	1.07871575841603	4.78261421405937	3.00204851339049	0.00277657806770011	0.00450499791484343	-2.71079678764474	Up
AC008663.2	AC008663.2	-0.468039940699347	4.2470842085688	-3.01701224456352	0.00264479432896881	0.00430553056730959	-2.72816953692086	Ns
LINC00638	LINC00638	0.520361885012694	7.14277817541903	3.07685755761792	0.00217303949997394	0.00359160263705371	-2.7487501839455	Ns
AL358933.1	AL358933.1	-0.460427043039927	2.49969401088562	-2.98497698898505	0.0029342478933239	0.00474500053845651	-2.75008889174631	Ns
AL031595.3	AL031595.3	0.689991406245575	5.87201677004362	3.02714071266947	0.00255887264389569	0.00417963509871218	-2.75694455430188	Ns
SATB1-AS1	SATB1-AS1	-0.849737300063336	7.79174966958419	-3.11998736968236	0.00188241852137961	0.00314598185504386	-2.76616235579773	Ns
AC027307.3	AC027307.3	-0.43627740652494	6.00415281807167	-3.04347437651012	0.00242568539345414	0.00398213276648838	-2.81720419728723	Ns
AP000766.1	AP000766.1	-0.397347854765491	7.65032165948162	-3.09114653761083	0.00207247940427252	0.00343122227901242	-2.82202203732472	Ns
SEC24B-AS1	SEC24B-AS1	0.307223490870329	6.60704197750816	3.04186233738656	0.00243854161714421	0.00399986565171001	-2.82293266531024	Ns
AC079160.1	AC079160.1	0.859849005471215	4.95134107527849	2.97096984688238	0.00306968514818192	0.00494758028436275	-2.82609824301191	Ns
ATP6V0E2-AS1	ATP6V0E2-AS1	-0.43627295982844	6.70612934309689	-3.06217295581909	0.00228103754469218	0.00375734356981022	-2.82966300427246	Ns
FAM201A	FAM201A	0.576445168078557	8.89820420196003	3.09510013578118	0.00204542112494435	0.00339219329664962	-2.83510789756126	Ns
AC117500.2	AC117500.2	0.582471446323922	3.32955547597799	2.94119653633114	0.00337673455142684	0.00539778503417738	-2.87896887564208	Ns
LINC00244	LINC00244	0.616322308213672	3.85727562871371	2.92918246988318	0.00350838122823828	0.00560362448841668	-2.90982639560836	Ns
AL031666.2	AL031666.2	0.524902986076294	4.88330250504578	2.94571433216908	0.00332840740939169	0.00533806361292062	-2.91684229388922	Ns
AL592435.1	AL592435.1	0.35195475507246	6.98647102312938	3.02082078946753	0.00261218037998488	0.00425956046886981	-2.92252042190779	Ns
AL162377.1	AL162377.1	-0.318853914133852	8.26214785696252	-3.06420869186476	0.00226577711625671	0.00373799328255118	-2.93593496863593	Ns
CCDC144NL-AS1	CCDC144NL-AS1	0.662692603563711	6.65617487345947	2.98066275993455	0.00297536885705597	0.00480638202409557	-2.97949112033222	Ns
LINC01096	LINC01096	-0.616364900830698	4.60004045993476	-2.94432047426191	0.0033432498306621	0.00535745466691284	-2.98763994393462	Ns
RGMB-AS1	RGMB-AS1	-0.541529495373416	7.79189981308877	-3.03788381484313	0.00247053874019377	0.00404893849087311	-2.99792578399259	Ns
AC104695.2	AC104695.2	0.450328370801135	5.95690197356223	2.94966295014496	0.00328668667105948	0.00527985061761782	-3.01791602569124	Ns
LINC01558	LINC01558	0.683019237754952	8.41430902856078	3.01960874527872	0.00262251936158167	0.00427284116903724	-3.02151158926757	Ns
LINC00242	LINC00242	-0.410761852229751	6.55387909582203	-2.98047789168402	0.00297714264050296	0.00480638202409557	-3.05376185701478	Ns
AC083799.1	AC083799.1	-0.311240073429534	9.8733441910199	-3.05038724170874	0.00237125625080966	0.00390265082022519	-3.06784272123408	Ns
LINC00240	LINC00240	0.481669369292839	5.20838483876226	2.90335902379724	0.00380732334805201	0.00606616903327108	-3.07341381653673	Ns
AC025181.2	AC025181.2	-0.36518583444243	9.07260373192512	-3.0295599704166	0.00253873175582774	0.00415295866315571	-3.09073086125976	Ns
AC017100.1	AC017100.1	-0.341249043941397	7.9715727157293	-3.00459537877454	0.00275373198752556	0.00447165653020206	-3.09581586708183	Ns
CD2BP2-DT	CD2BP2-DT	-0.368782524612897	8.59141389021784	-3.01092035096728	0.00269773764243785	0.00438662912152574	-3.11955774897802	Ns
AC096564.2	AC096564.2	-0.509981727555216	2.86611058858094	-2.84574967971636	0.00455949709776279	0.00720563380628584	-3.14627729553029	Ns
AC009120.2	AC009120.2	0.313729111698457	9.10421890837413	3.0004050970976	0.00279141191669109	0.00452529475586807	-3.14922530366355	Ns
AL590822.2	AL590822.2	0.568146705308938	4.16674726085721	2.84590052455594	0.00455736280269156	0.00720563380628584	-3.15197974916562	Ns
ZNF295-AS1	ZNF295-AS1	0.45352542057098	4.13336604528337	2.84424260019164	0.00458087054816255	0.00723354011133211	-3.15916891799344	Ns
AL109659.2	AL109659.2	-0.486869614069945	4.19555058862602	-2.86566596274463	0.00428542197714763	0.00680009501997265	-3.16273071599461	Ns
LAMTOR5-AS1	LAMTOR5-AS1	0.275744063895006	7.2365983032932	2.94834759842293	0.00330053123188184	0.0052977199575218	-3.16306796528439	Ns
GARS1-DT	GARS1-DT	0.230247676149288	11.2470231763297	3.02594600284278	0.00256887280285029	0.00419245209316808	-3.17927310141047	Ns
AC027020.2	AC027020.2	-0.512167661362311	7.43449039309512	-2.96065265545844	0.00317307131445716	0.00510154405387951	-3.19787245464275	Ns
SDCBP2-AS1	SDCBP2-AS1	-0.335178064258955	8.21100109492719	-2.97574762401055	0.00302285902223306	0.00487614458681672	-3.20032918557816	Ns
AC068790.2	AC068790.2	0.509847417949135	3.88136816310452	2.82490687578907	0.00486327441291552	0.00765464452865523	-3.20575881522347	Ns
LUNAR1	LUNAR1	0.584324176791195	2.87330237419777	2.82678745051799	0.00483513102704919	0.00761650494309447	-3.21175165651037	Ns
ITPR1-DT	ITPR1-DT	-0.460644051404939	4.08790638993618	-2.84325121441155	0.00459497995640574	0.00724994001225443	-3.21328842036724	Ns
PCAT7	PCAT7	0.487405286068963	8.01174970563339	2.9425385861191	0.00336231213346287	0.00538357049658899	-3.22787812433283	Ns
AC025580.3	AC025580.3	0.568306013196115	2.96724504853126	2.81932102372606	0.00494774632375368	0.00778131025230082	-3.23041104803327	Ns
AC004080.2	AC004080.2	-0.748050065747421	7.23235444352011	-2.94155453388555	0.00337288179892006	0.00539605658381048	-3.24696488868139	Ns
AC005014.2	AC005014.2	-0.439222546407132	4.31112586462936	-2.82953804456245	0.00479423343891791	0.00755819636078799	-3.26985066272812	Ns
AC011479.4	AC011479.4	0.540963996771824	3.9699158491237	2.79945418868148	0.00525906649427124	0.00825758263253719	-3.27702867822803	Ns
ILF3-DT	ILF3-DT	-0.300821676007308	11.3663213452945	-2.99805038997233	0.00281279247706788	0.00455616219039199	-3.28159237021737	Ns
AC093297.2	AC093297.2	0.334682902141841	10.1178745700588	2.96655435971629	0.0031135489720878	0.00501412725281633	-3.30289603068828	Ns
Z95114.1	Z95114.1	0.452609149244802	2.74900554028165	2.79333513190615	0.00535846571746853	0.00840687570661662	-3.30445141136856	Ns
AL136040.1	AL136040.1	-0.337671510190327	5.8560095306339	-2.85487359300178	0.00443202307321038	0.00702699423741093	-3.34254511740709	Ns
APCDD1L-DT	APCDD1L-DT	-0.547904845021543	4.29457103795515	-2.80572502804316	0.00515893633236057	0.00810689995085232	-3.34443068442099	Ns
AP001062.1	AP001062.1	-0.368418399541333	8.20613444124687	-2.92527507432602	0.00355219553334677	0.00566895467493948	-3.34638681603377	Ns
AC106028.3	AC106028.3	0.324926563739364	6.45535838731666	2.85250439577671	0.00446480923760352	0.00706746632976752	-3.35395740632324	Ns
AL118508.1	AL118508.1	-0.64849360721219	2.82107722407139	-2.76854911360756	0.00577871868938905	0.00902982767916571	-3.36027762051277	Ns
SNHG5	SNHG5	0.500485693341862	13.9681060905213	2.99243669141631	0.00286437030544878	0.00463585119260912	-3.36030064582241	Ns
AC112907.3	AC112907.3	-0.334304175010629	6.22623027985783	-2.85345793990974	0.00445158721381715	0.00705227038673881	-3.38525182989547	Ns
LINC01278	LINC01278	-0.321997665103478	11.5694035112685	-2.96287866348636	0.0031504996235681	0.00506944030337776	-3.39231389618576	Ns
LINC02044	LINC02044	0.445599723306235	3.17890573412247	2.75253025358201	0.00606593732217835	0.00945586866795937	-3.40799874355476	Ns
LINC02688	LINC02688	-0.650300616438146	7.24571562582424	-2.87603376035331	0.00414875226239735	0.00659397604480624	-3.43192127716708	Ns
AC064807.1	AC064807.1	0.302122142125729	8.91612912479647	2.89865226071653	0.00386424669815539	0.00615183018913209	-3.43255590117953	Ns
LINC01750	LINC01750	-0.633188949674922	4.64475958089095	-2.77045190366363	0.00574543112018151	0.00898502360722362	-3.47793396048045	Ns
IDH1-AS1	IDH1-AS1	-0.41797818334649	5.48432421828701	-2.78709402489062	0.00546159590934557	0.00856177716223496	-3.49791226988564	Ns
LINC00622	LINC00622	0.523684127641926	5.50174098040385	2.75536346705171	0.00601421805090332	0.00938275844960637	-3.51276070402812	Ns
NINJ2-AS1	NINJ2-AS1	-0.300227470481088	10.414580924612	-2.90504798307972	0.00378708404371651	0.00603886374538578	-3.51746281177816	Ns
AL118522.1	AL118522.1	0.602803692792123	3.26403640811791	2.71074618412527	0.00687673729975692	0.0106515572972369	-3.52135002091212	Ns
AL050341.2	AL050341.2	-0.286822861611689	9.63133473921298	-2.88848412660119	0.00398987319396986	0.00634663652668244	-3.52932110747075	Ns
ZBED3-AS1	ZBED3-AS1	0.299838505985464	6.48819002458225	2.7864977208087	0.00547154281688958	0.00856565740862995	-3.54411864694903	Ns
LINC00479	LINC00479	0.588829626037219	3.60822859660432	2.69815261447396	0.00713956751526977	0.0110498711861926	-3.55039449942085	Ns
PITRM1-AS1	PITRM1-AS1	0.303113689985326	6.69774868982965	2.78641823434648	0.00547286996216521	0.00856565740862995	-3.56551450883362	Ns
PARP11-AS1	PARP11-AS1	-0.495552530658924	2.67455767211083	-2.69204329864265	0.00727029682506097	0.011225430545911	-3.56597388299129	Ns
LINC00342	LINC00342	0.396912202055971	9.89097816743005	2.86640070156411	0.00427560349595608	0.00679004894504607	-3.57734482383634	Ns
AC105046.1	AC105046.1	-0.582854390492786	3.67845891777651	-2.69379316455951	0.00723263432279401	0.0111761420845079	-3.59562451501209	Ns
TMC3-AS1	TMC3-AS1	0.421446069257859	6.70518426198336	2.76500393801557	0.005841203449236	0.00912014684495789	-3.6114075847657	Ns
LINC02551	LINC02551	-0.46450508434197	2.63804480304872	-2.65410423491862	0.00813142884893933	0.0125112255137919	-3.66650810402808	Ns
ZBTB44-DT	ZBTB44-DT	-0.394592144423878	5.5115935887849	-2.72374441972438	0.00661462829448458	0.0102782771662901	-3.67244332535549	Ns
AC017104.1	AC017104.1	-0.398749564440999	5.81191226479874	-2.72781967401328	0.00653432453330012	0.010161605324549	-3.69330324553124	Ns
MAGI1-IT1	MAGI1-IT1	-0.526947154740268	4.17417593130069	-2.64043519035231	0.0084634306107139	0.0129955042579337	-3.77514457731915	Ns
ITPK1-AS1	ITPK1-AS1	0.678453591150901	3.23949211441153	2.61276906385474	0.00917281492835358	0.0139745466866232	-3.779648888266	Ns
AC124045.1	AC124045.1	0.312142583084564	7.42411127128486	2.73171448911522	0.00645839867890275	0.0100515605338319	-3.783302774189	Ns
AC018682.1	AC018682.1	0.505943922378298	4.55208434633203	2.61693267293395	0.00906276519706675	0.0138393755597561	-3.79408257374831	Ns
DHDDS-AS1	DHDDS-AS1	-0.43594985318401	3.8919948054189	-2.62125070469188	0.00894988316587004	0.0137100098536184	-3.79411462589949	Ns
AL731533.2	AL731533.2	-0.421557240044657	3.95230847377518	-2.61751389954812	0.00904749693734717	0.0138300330915973	-3.80623706612673	Ns
AC010300.1	AC010300.1	-0.4825676296635	6.81000875329592	-2.71523841366997	0.00678511258689422	0.0105263858220582	-3.83326938237715	Ns
AL354707.1	AL354707.1	0.665567813721742	9.1038527753038	2.75091720556185	0.00609556195931356	0.00949444730782679	-3.83780514416572	Ns
AC107294.2	AC107294.2	0.448411832785619	4.4451535770181	2.59712314142602	0.00959712037014794	0.0145526428042664	-3.83906007834153	Ns
KIF1C-AS1	KIF1C-AS1	0.434611233368173	4.98989156060514	2.61298914902924	0.00916696799711663	0.0139745466866232	-3.84072235860597	Ns
LINC01281	LINC01281	0.547175934296384	3.24583612802792	2.58146242236284	0.0100393030789889	0.0151640985995279	-3.85792210798219	Ns
AC023509.3	AC023509.3	-0.32334987647948	6.8641677528575	-2.69687699860222	0.00716668760711538	0.0110830347665239	-3.87058976102956	Ns
MAP3K5-AS1	MAP3K5-AS1	0.480900229304773	4.38890225275856	2.58240666897985	0.0100121357316971	0.0151465643120546	-3.87108847727026	Ns
LINC00173	LINC00173	0.595804935417348	5.52528131678893	2.60926651756872	0.00926631597045839	0.0140949353081894	-3.89099109768748	Ns
AC025419.1	AC025419.1	-0.471440623892686	2.68641144003251	-2.56036010196026	0.0106638612632949	0.016057647238697	-3.90692315153806	Ns
AC010931.1	AC010931.1	-0.549925407737094	4.79128953928483	-2.60453655062521	0.00939393562795936	0.0142667649513548	-3.92861147005865	Ns
AL139082.1	AL139082.1	0.438873114509046	5.81153147288944	2.61044402919315	0.00923478743425601	0.0140579602302552	-3.93366117204622	Ns
AL391001.1	AL391001.1	-0.424399017876014	5.69912060603304	-2.63485243697752	0.00860248598085892	0.0131986132424999	-3.93525217811128	Ns
CALML3-AS1	CALML3-AS1	0.470645523464762	4.85718948007713	2.57087235110827	0.0103485320096382	0.0156190634285004	-3.93738225334975	Ns
AC004918.5	AC004918.5	0.30335388383572	7.82608961364068	2.68519854451576	0.00741931692035385	0.011446442190118	-3.94443662570439	Ns
AC087284.1	AC087284.1	0.576906952665923	2.90021138965868	2.54588730461322	0.011111995343569	0.0166937152267969	-3.95464109265863	Ns
AL356740.3	AL356740.3	0.615669520623258	3.9423937986725	2.54092225366089	0.0112695509037625	0.0169043263556437	-3.95616715974948	Ns
DNAJC3-DT	DNAJC3-DT	0.327453706001078	9.39697877307277	2.71805680965687	0.00672819058423919	0.0104464011702661	-3.96334622532858	Ns
AC092117.1	AC092117.1	0.339566044699016	7.34858710773271	2.65557264478304	0.00809646739846195	0.0124713781841815	-3.97343513751694	Ns
AC064805.1	AC064805.1	0.753235125238631	4.62934937565132	2.53829306179758	0.011353785304632	0.0169914066011671	-3.98106092541545	Ns
LINC01686	LINC01686	0.446522460428305	4.45692823574105	2.53879614057935	0.0113376243943744	0.0169802728429592	-3.98697006973075	Ns
VWA8-AS1	VWA8-AS1	0.420905354717316	3.27907456132588	2.52693248247761	0.0117242312959994	0.0175054281697169	-3.99314706878568	Ns
AC027702.2	AC027702.2	0.400755950215708	6.19236060434021	2.59950380507451	0.0095314477995936	0.0144643249148938	-4.00022862330057	Ns
PROSER2-AS1	PROSER2-AS1	0.415551372986115	4.48478467234885	2.53479432484415	0.0114667468118271	0.0171472780665341	-4.001433544857	Ns
AC009902.2	AC009902.2	0.42766383095178	5.40385621525764	2.56362057608514	0.0105651549358672	0.0159213286843138	-4.00545869110199	Ns
WWTR1-AS1	WWTR1-AS1	-0.47916330425939	3.38661995090546	-2.51607535883853	0.0120882614991298	0.0179937653966404	-4.0294523487157	Ns
TTC28-AS1	TTC28-AS1	0.173367396238936	10.3812086284611	2.71177647646298	0.00685562528789503	0.010627310856315	-4.0355909678689	Ns
AC083805.1	AC083805.1	0.52211027689107	4.37876491091459	2.51253663849998	0.01220906253232	0.0181319944701961	-4.04394422600146	Ns
LINC00664	LINC00664	-0.478332616450241	3.69243845563669	-2.51694723747349	0.0120586617345586	0.0179634387124602	-4.04518702629334	Ns
AC019069.1	AC019069.1	0.378665198157443	8.10062672786923	2.64800361995668	0.00827813315954938	0.0127210144132933	-4.05617394996135	Ns
PKIA-AS1	PKIA-AS1	0.52082582869427	2.72269815828808	2.5012393103844	0.0126019234177705	0.0186585132276799	-4.06836173559806	Ns
WWC2-AS2	WWC2-AS2	-0.438389267134927	4.50409033959416	-2.52854326623334	0.0116710614439403	0.0174394141453199	-4.0818852586213	Ns
AC142472.1	AC142472.1	-0.227075768914621	6.9637893445343	-2.61743592196376	0.00904954399522085	0.0138300330915973	-4.08281114708892	Ns
TTLL11-IT1	TTLL11-IT1	0.431177409485136	2.74453026835567	2.49331725857748	0.0128840600720131	0.0190241306893182	-4.08584281240218	Ns
AC108449.2	AC108449.2	-0.339494773756108	6.68922466522488	-2.6047855773842	0.00938717763060741	0.0142667649513548	-4.10158474350267	Ns
H2AZ1-DT	H2AZ1-DT	0.456956146018232	2.95378729598892	2.48097059478017	0.0133349475795809	0.0196244466647346	-4.11236461690277	Ns
AC124068.2	AC124068.2	-0.405403619422921	5.34398960246777	-2.54483329796478	0.0111452771466881	0.0167308054006181	-4.11791983615727	Ns
AC011330.2	AC011330.2	0.35354906782845	5.25310928597608	2.51386125894327	0.012163719102787	0.0180842317916964	-4.12944470466602	Ns
AC025171.4	AC025171.4	0.39405533577197	5.28825590196338	2.51374731725324	0.0121676135835246	0.0180842317916964	-4.13003296450495	Ns
AC027279.1	AC027279.1	0.595558097448327	4.46390996663189	2.47186504277662	0.0136763725058878	0.0200965262407272	-4.14555272300867	Ns
LINC02361	LINC02361	-0.44642719496201	6.81976745278123	-2.59095529342717	0.00976915000872113	0.0148019728147705	-4.15114825216967	Ns
LINC00467	LINC00467	0.28050382942893	10.104570071593	2.66048500609797	0.00798048675740758	0.012302460583272	-4.15429581365327	Ns
ASH1L-AS1	ASH1L-AS1	0.221640215040552	8.19784674773168	2.61458144157513	0.00912476529417374	0.0139231332505927	-4.16110944538025	Ns
LINC02656	LINC02656	0.468901105937891	4.8495356757426	2.48167025389582	0.0133090279873072	0.0196011176182202	-4.16123822202788	Ns
AC009779.3	AC009779.3	-0.250887727131589	9.67944798792312	-2.65394667484617	0.00813518823855191	0.0125112255137919	-4.17228836978135	Ns
AC109347.1	AC109347.1	-0.280478273134142	6.24541164467318	-2.55731337749057	0.0107568384896327	0.0161851348835509	-4.17716632103934	Ns
AC108676.1	AC108676.1	0.711580341767704	5.17751995002259	2.47813494686726	0.0134404554952509	0.0197647785870495	-4.17726964843961	Ns
AL353622.1	AL353622.1	0.384792888945821	7.83912342190854	2.58157216536025	0.0100361422381176	0.0151640985995279	-4.20597833631667	Ns
AC006504.7	AC006504.7	0.382622844182425	6.75543127142299	2.54025237565461	0.0112909595834565	0.0169234013156195	-4.21615897381889	Ns
LINC00543	LINC00543	-0.410546652372121	9.45977844624643	-2.6336543260923	0.0086325939876248	0.0132343783416579	-4.21931158320953	Ns
AC090607.1	AC090607.1	0.393839387842576	2.96128201025359	2.43612563963905	0.0150924197966442	0.0221438894830944	-4.22016138754302	Ns
AC015961.2	AC015961.2	-0.424289265822594	2.97261616410247	-2.43137052381922	0.0152902615951236	0.0224004058131721	-4.2238996960491	Ns
AP002360.2	AP002360.2	-0.313602306920377	9.26649940321704	-2.61868686066393	0.00901675445975332	0.0138015887839149	-4.24535375524836	Ns
LINC01465	LINC01465	-0.272041230717701	6.0589208248609	-2.50366738266955	0.0125165542213727	0.0185462184695683	-4.28563138359929	Ns
PART1	PART1	-0.683384616069648	7.08570828333586	-2.55416999415333	0.0108535217825767	0.0163179976144222	-4.28910152292548	Ns
AC090061.1	AC090061.1	-0.364534247514491	4.08189743473777	-2.42649102833554	0.0154956535655089	0.022684238715824	-4.2894840187842	Ns
LINC01560	LINC01560	-0.259427246841062	8.61053260720556	-2.58611315601164	0.00990612795016903	0.0149978469043383	-4.29250102794417	Ns
LRIG2-DT	LRIG2-DT	-0.356490916174204	4.83866057999504	-2.45166838253733	0.0144614194659846	0.0212340751887421	-4.30150018637371	Ns
NFE4	NFE4	0.493783858510878	2.65033451326469	2.40214308794251	0.0165573095420938	0.0241657283946452	-4.30896611679493	Ns
F11-AS1	F11-AS1	-0.630097202517527	3.02358435911935	-2.39407495084051	0.0169229652784286	0.0246439890778613	-4.31675614438763	Ns
PIK3CD-AS2	PIK3CD-AS2	-0.487970184876876	6.00049282596465	-2.49320926019687	0.0128879447248129	0.0190241306893182	-4.32448548443591	Ns
CHROMR	CHROMR	-0.366014541138634	8.52247910344939	-2.56655669164816	0.0104769658589968	0.0158006603620966	-4.34371380769262	Ns
LINC02800	LINC02800	-0.469406022042986	3.28270615749378	-2.379916462802	0.0175818326534767	0.0255270903626541	-4.35350294129711	Ns
C20orf197	C20orf197	-0.445784204180304	3.25806523021017	-2.37808567912049	0.0176686528743509	0.0256340291701649	-4.35607377561454	Ns
AC087500.1	AC087500.1	-0.270543234861429	6.73229374920585	-2.49843896582184	0.0127010225538797	0.018776682545485	-4.3667344975354	Ns
AC092140.2	AC092140.2	-0.400531738096695	3.54241979722811	-2.37741408494306	0.0177005957806742	0.0256612509195627	-4.36869725762027	Ns
PLA2G4E-AS1	PLA2G4E-AS1	-0.402973943022805	3.16739561997306	-2.36709316292447	0.0181979053761934	0.0262843633289678	-4.37848840645657	Ns
AC125437.1	AC125437.1	0.350404519574362	5.0966766015003	2.40355745079974	0.0164939306074422	0.0240912849907652	-4.38042863555037	Ns
CLYBL-AS2	CLYBL-AS2	0.409053496039241	2.49826425544094	2.37161665893556	0.0179784528492847	0.0260059789729252	-4.3822044228364	Ns
MIR3681HG	MIR3681HG	-0.485664946341363	2.72097933543106	-2.35620828329441	0.0187356319255372	0.0270209447103858	-4.40183261605241	Ns
AP001626.1	AP001626.1	-0.491254647894387	2.91771164748407	-2.35372040935043	0.0188604740609281	0.027140682185238	-4.40742722716211	Ns
AC073073.2	AC073073.2	0.261347996974392	7.51047998809029	2.48326988071187	0.01324993575895	0.0195288606530474	-4.43585669050506	Ns
TMSB15B-AS1	TMSB15B-AS1	-0.413972326302375	4.15519708120866	-2.36824623002779	0.0181417435032092	0.0262226982930574	-4.43677418307825	Ns
MIATNB	MIATNB	-0.176509073571054	8.61561348745904	-2.52000917662164	0.0119552201258151	0.017822981305484	-4.4540731000272	Ns
AL358394.2	AL358394.2	0.622583869875322	3.20899256014846	2.33130286273119	0.0200186705388508	0.0287648350842381	-4.46613243238889	Ns
CPEB2-DT	CPEB2-DT	-0.389223826724503	2.6469150008388	-2.3246949872487	0.0203717279592966	0.0292290009850777	-4.47628887801321	Ns
PPP1R26-AS1	PPP1R26-AS1	0.274504996313063	9.5377602270984	2.52092470522664	0.0119244442703452	0.0177907226010438	-4.48335025262883	Ns
TMEM51-AS1	TMEM51-AS1	0.283332758059059	8.95646111453343	2.50525868752182	0.0124608838853147	0.0184777920218642	-4.48859231862418	Ns
GPR176-DT	GPR176-DT	0.398434288883668	2.65606340140082	2.31725813220816	0.0207755768279427	0.0296990074038212	-4.5051866590927	Ns
AL009178.2	AL009178.2	0.461722492075719	7.11777313411385	2.43172205773314	0.0152755577049096	0.0223957160026046	-4.50573582211035	Ns
AC069277.1	AC069277.1	-0.683264940432842	4.79207907910899	-2.37369261877448	0.0178785199848348	0.0258999095316022	-4.50619011794766	Ns
CASC2	CASC2	0.230962691065095	8.42224401121605	2.48396289799249	0.013224407077071	0.0195060004386797	-4.50828941210179	Ns
AC100814.2	AC100814.2	0.394203353321508	6.81664686452673	2.40825100072593	0.016285135767971	0.0238041736788585	-4.54375196480731	Ns
LNC-LBCS	LNC-LBCS	0.610436039709822	4.99735428488769	2.31982305705745	0.0206355086918675	0.0295638965585475	-4.54377805917506	Ns
TRAM2-AS1	TRAM2-AS1	-0.21753222418603	9.84047792811674	-2.51088968036824	0.0122656492692875	0.0182021487250783	-4.54449127195781	Ns
KIAA0087	KIAA0087	-0.5238428588269	3.26701758990597	-2.28011745573482	0.0228988367604819	0.0324483516540453	-4.58438549009087	Ns
AL359643.3	AL359643.3	0.258310157268799	7.34560275587981	2.41212709731155	0.0161144640625665	0.023572397843589	-4.59291039623081	Ns
AL022341.1	AL022341.1	0.402006036153227	4.01537745875917	2.27073446597673	0.0234642454766824	0.0331771139746556	-4.60245732654275	Ns
LINC01876	LINC01876	0.722663609390342	6.24571073151481	2.3453109225314	0.0192878776433592	0.0277352273054803	-4.60396494308647	Ns
HOTTIP	HOTTIP	-0.857981279363598	10.4417144418698	-2.50092730551523	0.0126129306452534	0.0186606200351887	-4.61581031773081	Ns
AL078590.2	AL078590.2	-0.398215876961504	3.86737472394576	-2.27838996835391	0.0230020335844538	0.0325708795555866	-4.61797316037165	Ns
AL136295.6	AL136295.6	0.254550421393849	6.36276592495058	2.35532366577289	0.0187799390092038	0.0270647973729976	-4.62822643977944	Ns
ALG13-AS1	ALG13-AS1	0.428852800897725	3.92945319106568	2.25462419906649	0.0244633803073654	0.0344646899120408	-4.6364806890099	Ns
AC099518.2	AC099518.2	0.4013679082502	5.797497759297	2.31783736661467	0.0207438729843725	0.0296754744309869	-4.64312742924079	Ns
RRN3P2	RRN3P2	-0.329106177080345	6.97184067490012	-2.3948801772515	0.0168861552923047	0.0246087906842195	-4.64808546969706	Ns
AC008760.2	AC008760.2	0.625544953863026	5.57732520222855	2.29475412139254	0.0220405268853752	0.0313004419006751	-4.65633722970605	Ns
MKNK1-AS1	MKNK1-AS1	-0.332034752924813	4.99928709848276	-2.29554706039516	0.0219948396833148	0.0312811927417194	-4.68006225148251	Ns
LINC01547	LINC01547	-0.31751354753405	7.52544567504982	-2.39536549844952	0.0168640034307243	0.0245949173630114	-4.68623799210363	Ns
AC007663.2	AC007663.2	-0.482101177120228	2.85529982397732	-2.22165758924874	0.0266236082489044	0.0372118917879517	-4.70570554320516	Ns
AC006262.1	AC006262.1	0.571619900065781	4.37011421902022	2.22839369349966	0.0261692497185518	0.0366821664521385	-4.70727714668257	Ns
AC010207.1	AC010207.1	0.401623826987747	3.90958627325241	2.22201028822572	0.0265996499641351	0.0372051138506976	-4.70841115459534	Ns
LINC00595	LINC00595	-0.43018292419265	2.78604352706401	-2.22027360885703	0.0267178003883079	0.0373167556356065	-4.70903007820244	Ns
AL645929.2	AL645929.2	-0.479178855998011	3.58215417411352	-2.22967740851753	0.0260834276982433	0.0365882087380978	-4.71117627753012	Ns
AL162632.3	AL162632.3	0.360775684315004	2.51807330155478	2.22552066373136	0.0263622111498234	0.036926061229285	-4.71301937394787	Ns
LINC02019	LINC02019	0.334161245218103	6.31835932957365	2.31286207305213	0.0210175736419628	0.0300229023337502	-4.71831127240119	Ns
AL357093.2	AL357093.2	0.460324097563956	2.95596751457075	2.21939975230215	0.0267774225039432	0.0373732197958261	-4.71962326365324	Ns
AC009061.2	AC009061.2	-0.213409500918566	7.02173334207642	-2.35771327143088	0.0186604634123019	0.0269324849990748	-4.72577311041488	Ns
AC082651.3	AC082651.3	0.523034785839907	4.22397301828342	2.21531667520861	0.0270575339053629	0.0377371192791845	-4.72967595347896	Ns
AC037198.1	AC037198.1	-0.498823083367707	5.64754096147241	-2.30622478601986	0.0213876102095945	0.0305067231341248	-4.73672475683202	Ns
ERVH48-1	ERVH48-1	0.479500770784002	4.10766670748348	2.20968134830973	0.0274482954687798	0.038213769704213	-4.73923013951688	Ns
MAN1B1-DT	MAN1B1-DT	-0.331800260428707	8.06757098516473	-2.38504521107907	0.0173406073060255	0.0252333052502479	-4.75239394756674	Ns
TEX26-AS1	TEX26-AS1	0.478899507025704	3.50625965425054	2.20018517950185	0.0281178143025863	0.0390759346517741	-4.75386932975815	Ns
AC004982.1	AC004982.1	0.336725864397995	6.27341153310809	2.29164205312428	0.0222206370691796	0.0315332218467147	-4.76273848778456	Ns
AL139353.2	AL139353.2	-0.271156723006507	5.30816241361204	-2.26771773199078	0.023648591950034	0.0333892737684671	-4.77033465326779	Ns
AC009299.2	AC009299.2	0.375218741145971	4.7135483075379	2.21169533497825	0.0273080861258671	0.038059301136051	-4.78342547125362	Ns
AC010271.2	AC010271.2	0.36752745440993	2.49114049755591	2.19179718724884	0.0287208876711548	0.0398004044809526	-4.78723931073412	Ns
LINC01554	LINC01554	-0.384593283074121	3.48027609277205	-2.18661835532394	0.0290987778907904	0.040295391574231	-4.79468455715817	Ns
AC015914.1	AC015914.1	-0.426310195919478	4.28284253961716	-2.20953979444168	0.0274581735060062	0.038213769704213	-4.81039035280116	Ns
AL008729.1	AL008729.1	0.271878830706534	6.27912889147422	2.26808852465129	0.0236258658933871	0.033381393972732	-4.82069680173339	Ns
LINC01553	LINC01553	0.41650507016911	2.83712444333105	2.17059987418213	0.0302948835333743	0.0418327221556595	-4.82710082488356	Ns
TSC22D1-AS1	TSC22D1-AS1	0.276301135503125	7.60775722171659	2.31930516507009	0.0206637236185307	0.0295825513862348	-4.83168947038561	Ns
AC104564.5	AC104564.5	0.412947855344734	3.64051103808716	2.15714152952294	0.0313323150796489	0.0431123798304427	-4.84549656520722	Ns
AL359715.3	AL359715.3	-0.261554636230415	7.14839402788818	-2.31029372328315	0.0211600937929807	0.0302043274303031	-4.85209753785074	Ns
LINC01963	LINC01963	-0.277428347863621	9.65404641163441	-2.38007426230001	0.0175743669895123	0.0255270903626541	-4.85448391337899	Ns
TMEM254-AS1	TMEM254-AS1	-0.358376650017425	5.85482736060337	-2.25401095400345	0.0245021319863829	0.0344943246402657	-4.86235074728799	Ns
EIF2AK3-DT	EIF2AK3-DT	-0.209572513702519	7.82350953555922	-2.32641721975118	0.0202791888777064	0.0291176849151139	-4.86713475303	Ns
AC007406.5	AC007406.5	-0.259147041667216	9.69774376599486	-2.37198775366841	0.0179605531257735	0.0259994029263056	-4.87628558383217	Ns
AC135050.6	AC135050.6	-0.172849939905982	10.5021773729711	-2.38101237514046	0.0175300413252365	0.025489910724597	-4.88731252954205	Ns
CIRBP-AS1	CIRBP-AS1	0.273444659335617	7.25827436406295	2.27448257808459	0.0232369481080125	0.0328796060801601	-4.90078065945195	Ns
AC007342.5	AC007342.5	0.549610534492883	8.14976983973469	2.29928852975142	0.0217803775522838	0.0309988268233162	-4.90528964056545	Ns
LINC00189	LINC00189	-0.405827686591009	3.16958236186739	-2.12727577373301	0.0337440972761694	0.0463326920992255	-4.91121371741231	Ns
ST8SIA6-AS1	ST8SIA6-AS1	0.686545987022785	3.82192171428048	2.12629047289931	0.0338263033169724	0.0463801496888347	-4.91150344601797	Ns
AC087392.3	AC087392.3	0.345906283016361	4.91073836433711	2.15971448301579	0.0311316507718291	0.0428665658081692	-4.91368721504327	Ns
AP004608.1	AP004608.1	-0.59659311884332	9.78896828891277	-2.35449222885698	0.0188216661843362	0.0271048698675315	-4.93383304954346	Ns
AC005229.4	AC005229.4	0.235726914968669	8.49086089097894	2.30526101981646	0.0214418113026341	0.0305616446604895	-4.93619697801127	Ns
LINC01521	LINC01521	0.24802282619985	6.94470390161086	2.24110663768176	0.0253300223494935	0.0355569960450353	-4.94745009827015	Ns
LINC00271	LINC00271	-0.29906939199333	5.09316989553313	-2.17560530498878	0.0299166586136093	0.0413397688578405	-4.95230225118471	Ns
TMCO1-AS1	TMCO1-AS1	-0.317671368231607	4.55286806949523	-2.14901236991384	0.0319736306325336	0.0439637421197336	-4.95682599311865	Ns
PTPRD-AS1	PTPRD-AS1	-0.63584160983897	7.44040429664822	-2.28497693958021	0.0226106991128139	0.032063387598433	-4.95743049861166	Ns
AL121672.1	AL121672.1	-0.335241995588122	4.80309043449688	-2.16100745725092	0.0310312298161592	0.0427888133513186	-4.95808533767167	Ns
LINC02325	LINC02325	-0.385300512423274	2.88183085213675	-2.10341270875227	0.0357838694511046	0.0488920658395092	-4.95854806963908	Ns
AC024075.2	AC024075.2	-0.17318942711452	9.3802603426129	-2.32397869384197	0.020410324432673	0.0292628141902903	-4.96704586362774	Ns
AC098818.2	AC098818.2	0.326006632422288	2.43038766435953	2.10463597063643	0.0356768012503626	0.048814288147896	-4.97282968021705	Ns
AC100793.4	AC100793.4	-0.368945550651969	2.96979888305265	-2.09461591316427	0.0365619430892432	0.0498502123212581	-4.97675893523232	Ns
AC015712.2	AC015712.2	-0.185536350394456	8.98738721488715	-2.30353418963196	0.0215392260490554	0.0306780344678206	-4.99371520166757	Ns
LINC00954	LINC00954	0.446442085129736	6.49412571494936	2.19289787352918	0.0286411204697839	0.0397181350104482	-4.9968244081577	Ns
AL357673.2	AL357673.2	0.339268341561272	2.4848263534587	2.09051333351824	0.0369297262524731	0.0502110174675735	-5.00142128685526	Ns
AC027288.3	AC027288.3	0.461154756054044	4.38635194915813	2.09270554206901	0.0367328108497386	0.0500131347723364	-5.00429053494858	Ns
ZNF451-AS1	ZNF451-AS1	0.319014729371696	5.93588359006785	2.15984723208623	0.0311213277403395	0.0428665658081692	-5.02194641739485	Ns
AP003119.3	AP003119.3	0.266270655425398	8.01619791016065	2.24300231905264	0.0252069028134884	0.0354096968094241	-5.03856720364876	Ns
AC005632.3	AC005632.3	0.342083752690758	4.97932933872299	2.10019681529906	0.0360666571865558	0.049243886074491	-5.04604158016012	Ns
AC079922.2	AC079922.2	-0.223491690442822	7.93435530032587	-2.25039577418489	0.0247316645586816	0.0347923055605152	-5.04661526847778	Ns
GLYCTK-AS1	GLYCTK-AS1	0.39128361532568	4.02271748258549	2.06377333163223	0.0394050666095005	0.0533159587829726	-5.04749586353878	Ns
AC006064.2	AC006064.2	-0.24903067155486	6.34430625964597	-2.18420939848219	0.0292760115262724	0.0405120074212171	-5.05658812637785	Ns
AL135818.2	AL135818.2	-0.379211002413909	3.53210753443543	-2.05808053211578	0.0399498988336286	0.0539406747774444	-5.06697293774621	Ns
LINC00598	LINC00598	-0.361731216464902	4.3066492246851	-2.08299514507004	0.0376119054045588	0.051031623569809	-5.07487777859302	Ns
RUNDC3A-AS1	RUNDC3A-AS1	0.377307556353788	4.15634617323697	2.05249789704453	0.0404903944372943	0.0546325696253721	-5.07674981917364	Ns
LINC00857	LINC00857	0.312946132428538	9.06948642556203	2.25636152338288	0.0243538855726097	0.0343352753148957	-5.08043331298879	Ns
FAM182A	FAM182A	0.462044742591736	3.04595846103081	2.04313432295404	0.0414108991456709	0.0557586588081752	-5.08968706992547	Ns
LINC01118	LINC01118	-0.341273356901629	2.61853199714052	-2.03953498481852	0.0417694345695732	0.0561637355711043	-5.09240464102037	Ns
CHKB-DT	CHKB-DT	0.354628640705486	6.5387793251444	2.14342886581321	0.0324206217620308	0.0445468952510049	-5.10389699950257	Ns
LINC01220	LINC01220	-0.319699887827682	4.43151987228311	-2.06757625550467	0.0390446385592981	0.0528950937239177	-5.11330657838189	Ns
LINC00629	LINC00629	0.391857920883961	2.71799968689324	2.03316833341294	0.0424100754080805	0.0569857949065098	-5.11491532841086	Ns
HOXA11-AS	HOXA11-AS	-0.537789206314194	10.9915802672523	-2.29476260610269	0.0220400375796238	0.0313004419006751	-5.11664685797115	Ns
GMDS-DT	GMDS-DT	-0.191680709347198	9.59137598118617	-2.25730406336247	0.0242946603616986	0.0342765969016139	-5.13096981235694	Ns
AC020910.5	AC020910.5	0.282757785780895	7.3877513295193	2.16501661772772	0.0307216212827829	0.042391918240665	-5.15195537572699	Ns
HOXB-AS1	HOXB-AS1	-0.307496690501442	6.06034210902923	-2.12678269372258	0.0337852147126071	0.0463564573963679	-5.15630343745715	Ns
CCDC18-AS1	CCDC18-AS1	0.238684019754636	9.84152494012931	2.24342274289372	0.0251796678232199	0.0353969770771185	-5.15698620888611	Ns
AC114760.2	AC114760.2	-0.436720143204459	4.28397109016505	-2.04260484515621	0.0414634768063104	0.0557908703122919	-5.16142299189041	Ns
DELEC1	DELEC1	0.538069873934258	5.29525074798903	2.04450712456698	0.0412748420779719	0.0556139221631912	-5.17401992566368	Ns
AL031595.2	AL031595.2	-0.39439245375263	3.338686916265	-1.98558373996127	0.0474669991408574	0.0636489306661498	-5.20412499296701	Ns
AC008555.1	AC008555.1	-0.411693881027633	5.69140255659129	-2.08387446466851	0.0375315675326264	0.0509598462979013	-5.21779940011424	Ns
AL355001.2	AL355001.2	-0.333059310534885	8.81810082444373	-2.19440170786035	0.0285324460698682	0.0396238748202806	-5.2321396672749	Ns
LINC01006	LINC01006	0.344973532655901	10.6772578193476	2.22407568086555	0.0264597254005878	0.0370360067253374	-5.23425370687164	Ns
ZNF503-AS1	ZNF503-AS1	-0.54126608523533	8.77949987263672	-2.19348348193948	0.0285987591555585	0.0396876579300587	-5.24271842119633	Ns
AC090136.3	AC090136.3	-0.379339542331362	3.48655044198132	-1.95550922166047	0.0509181132470677	0.0679024428027677	-5.26828034752427	Ns
AC018462.1	AC018462.1	-0.348964233665189	3.64723486069817	-1.95946862648996	0.0504520583393449	0.0673732219387548	-5.26863947791018	Ns
ZBTB20-AS1	ZBTB20-AS1	0.423669072241139	2.77123114802663	1.95275366049938	0.0512445937690765	0.0682443393080657	-5.2730552758889	Ns
AC097359.2	AC097359.2	-0.176094296753877	7.48551518808602	-2.12599303567342	0.0338511529234688	0.0463815585798689	-5.28016218152676	Ns
DLG3-AS1	DLG3-AS1	-0.33750298248098	4.86248422033261	-1.99858848391179	0.0460368977332933	0.0617738386538401	-5.29474648054803	Ns
TAF1A-AS1	TAF1A-AS1	0.25527006356202	7.28694757037594	2.09177591970201	0.0368162045687375	0.0500916494027476	-5.30234001690414	Ns
GSEC	GSEC	0.349691411699699	7.49937494433527	2.09293395792773	0.0367123450230061	0.0500131347723364	-5.3098874087479	Ns
AL136962.1	AL136962.1	-0.707803400790546	5.64328252140214	-2.04583701537229	0.04114339988053	0.0554752074566425	-5.31376650164072	Ns
PSMA3-AS1	PSMA3-AS1	-0.18595363669208	12.0213606124386	-2.2003362498096	0.028107053798694	0.0390759346517741	-5.35301567058282	Ns
FLVCR1-DT	FLVCR1-DT	-0.361125835775711	8.04781053418338	-2.11462565311088	0.0348126417650962	0.0476654103492561	-5.35653631941142	Ns
LINC00310	LINC00310	-0.299946964193842	4.43859474256308	-1.94481699118622	0.0521947635079539	0.0692728047375503	-5.35974323427735	Ns
AL354740.1	AL354740.1	0.279467771989839	4.62966518581502	1.92567386890325	0.0545474580731515	0.0721984370281618	-5.36384120768612	Ns
AC104653.1	AC104653.1	-0.335896380559173	4.16061221064195	-1.92908912859598	0.0541213404697031	0.0716831631935455	-5.36632118012183	Ns
AC010201.1	AC010201.1	0.315474107457766	3.54671612133764	1.88331826834148	0.0600691422261572	0.0789700337031249	-5.39281893083379	Ns
FAM53B-AS1	FAM53B-AS1	-0.38394471652102	2.68002253950931	-1.8781980095753	0.0607670681911087	0.0797798258719411	-5.40399822063607	Ns
ZNF503-AS2	ZNF503-AS2	0.295351682032976	8.39151339523083	2.08386063657244	0.0375328297848949	0.0509598462979013	-5.40578008750871	Ns
HIPK1-AS1	HIPK1-AS1	-0.290273424155759	4.41121289658509	-1.91779296923987	0.055541458920362	0.0733644643948065	-5.40608484917027	Ns
AC010132.4	AC010132.4	-0.331935418675331	3.55604124433657	-1.88225435565747	0.0602136099155701	0.0791065442008199	-5.40966787927112	Ns
AC010186.3	AC010186.3	-0.242042016251522	7.78215633726498	-2.07741225993448	0.0381254068212277	0.0516923169087258	-5.40991121039361	Ns
MORC2-AS1	MORC2-AS1	-0.301370932898699	4.6088852993775	-1.92421065693075	0.0547308774378161	0.0723919961762418	-5.41434143068904	Ns
AL162274.2	AL162274.2	-0.238256263159617	5.25908383993582	-1.94706642929083	0.0519239754653888	0.0690546313054043	-5.42998030794867	Ns
TUSC8	TUSC8	0.693862801092384	8.40715868152485	2.06058365010813	0.0397095527409112	0.053690624435107	-5.43001429826488	Ns
AC004461.3	AC004461.3	-0.316659610839003	3.70569211841581	-1.86935726698733	0.061987966077994	0.0812184185422976	-5.44065989180924	Ns
HOXA-AS2	HOXA-AS2	-0.260915609139341	9.12481061983164	-2.10384722111351	0.0357458065657683	0.0488743577131678	-5.44162909635467	Ns
AC096531.2	AC096531.2	-0.330686068255365	2.94483331744235	-1.84945042968535	0.0648116630059485	0.0846333386134015	-5.45534391855043	Ns
LINC01648	LINC01648	0.53043251338996	4.03615602898502	1.8502368719399	0.0646981256237311	0.0845417789190634	-5.45719293552837	Ns
AL121894.2	AL121894.2	0.297702195345028	5.45264546845738	1.9078445725583	0.0568177819564254	0.0748472405068743	-5.47709954127057	Ns
AC092338.2	AC092338.2	0.318648117429038	3.05893111407887	1.83963104065422	0.0662431924392544	0.0863868021964021	-5.47835185071796	Ns
AL161421.1	AL161421.1	-0.23614094819081	8.29858467524138	-2.05911897294288	0.039850039409449	0.0538431830188738	-5.4819110756541	Ns
AL160314.2	AL160314.2	0.277942876489091	4.39924048731312	1.85087245567935	0.0646064876577366	0.0844787316787193	-5.48774396650642	Ns
ADAMTSL4-AS2	ADAMTSL4-AS2	-0.348389506026106	5.06211575497633	-1.90668775433565	0.0569677700314988	0.0749940826580988	-5.4954372205144	Ns
NEAT1	NEAT1	0.339035173791672	15.5052067841628	2.17589431882746	0.0298949446596234	0.0413391031621355	-5.49798040465087	Ns
Z99572.1	Z99572.1	-0.271100755460802	5.9531829694804	-1.9462698030733	0.0520197385701315	0.0690876064093083	-5.50853886675409	Ns
AL513550.1	AL513550.1	0.203512501044012	7.89637700938494	2.01709244686307	0.0440648674753904	0.0591684806721277	-5.51110884234289	Ns
AL445931.1	AL445931.1	-0.337819392541188	4.3336449716204	-1.85697844610007	0.0637315881031581	0.0833907271753016	-5.51873150388177	Ns
AC107952.2	AC107952.2	-0.310896456389793	5.39537389847018	-1.9081161561081	0.0567826173692924	0.0748472405068743	-5.5283018151829	Ns
AL159169.2	AL159169.2	-0.269787016104849	6.14598118839549	-1.94402043132189	0.0522909369533907	0.0693531704688363	-5.53243894942756	Ns
AL391832.2	AL391832.2	0.22712273499654	7.31331143524347	1.97852075406114	0.0482592630416819	0.0645778592042299	-5.5350734958607	Ns
CD81-AS1	CD81-AS1	-0.309390054661362	3.48974194469364	-1.80911482280418	0.070859505872586	0.0920369966203636	-5.5388914180005	Ns
AC108058.1	AC108058.1	0.356396611199635	6.87994244602413	1.94818539186592	0.0517897136658253	0.0689231527733163	-5.54660421922682	Ns
PTPRG-AS1	PTPRG-AS1	0.449952063732677	5.00615531751929	1.83728852796991	0.0665885274849467	0.0867209786041413	-5.55445974336641	Ns
LINC00921	LINC00921	-0.189383375629894	7.29849311935455	-1.97938203991767	0.0481620594407291	0.0644921112318429	-5.56328164411278	Ns
LINC02086	LINC02086	0.544179237064148	12.3856493916072	2.09704796489758	0.0363453973963581	0.0495896907713449	-5.56469154467583	Ns
NOP14-AS1	NOP14-AS1	-0.162924925223372	10.4928051434426	-2.06734110388029	0.0390668437467866	0.0528950937239177	-5.57852004248121	Ns
LINC02091	LINC02091	-0.321506912467973	2.6480575349996	-1.78092934137165	0.0753549919210258	0.0976155484166582	-5.58134806605537	Ns
AL031280.1	AL031280.1	0.307935559165062	2.53360090000128	1.77173333385337	0.0768712459744722	0.0994030863938943	-5.60968159249715	Ns
AC072061.1	AC072061.1	-0.19636958411837	6.72830606306546	-1.91960553985353	0.0553115140414436	0.0731103311871628	-5.62673019988656	Ns
AP005432.2	AP005432.2	0.290364453010238	2.76770635424283	1.75623250947557	0.079483393903287	0.102282992683212	-5.63175283494254	Ns
AL513477.2	AL513477.2	-0.272284667541232	4.75990005205692	-1.81278305189155	0.0702909869810814	0.0913595137864923	-5.6332967072952	Ns
LINC01213	LINC01213	0.460060942366509	3.52458470068921	1.74946712547023	0.0806459257499796	0.103710447447299	-5.63462132130978	Ns
AC048341.1	AC048341.1	0.205827532281903	8.26861037012686	1.96544236452231	0.0497556823663482	0.0664888905746602	-5.64403772605366	Ns
AL445985.1	AL445985.1	0.397505925174435	3.70142952334396	1.74064733696447	0.082182216618997	0.105477109925634	-5.64927134445313	Ns
LINC01607	LINC01607	0.336027898636486	4.63942490034835	1.75978780242221	0.0788779637650119	0.101705559900979	-5.66406301983118	Ns
AC012640.4	AC012640.4	0.238545369251206	7.08743076751093	1.89426682194362	0.0585991138619757	0.0770895099251803	-5.67195266062493	Ns
FAM106A	FAM106A	-0.515833761708429	4.15390946677074	-1.77073577461499	0.0770372132506701	0.099529830258165	-5.67292128861762	Ns
AP001816.1	AP001816.1	-0.308451857843421	9.22266514723738	-1.98197985557498	0.0478698712170905	0.0641449685200792	-5.6934723241713	Ns
PRKCQ-AS1	PRKCQ-AS1	0.361549995485557	9.33991307455774	1.97032872867549	0.0491920872469625	0.0657809023831292	-5.69364289781861	Ns
EPHA1-AS1	EPHA1-AS1	0.424496539461694	5.38723157821453	1.77163220635696	0.0768880575804853	0.0994030863938943	-5.71012278045229	Ns
ADIRF-AS1	ADIRF-AS1	0.30819367700623	8.86007405052545	1.94632688131212	0.0520128722268639	0.0690876064093083	-5.71373282914418	Ns
CAMTA1-DT	CAMTA1-DT	-0.274401771791098	5.10303537485954	-1.78579973160469	0.0745619170019135	0.0967168903415894	-5.71536775311981	Ns
LINC01619	LINC01619	-0.333114034942669	5.07101247169273	-1.7858971299207	0.0745461270143297	0.0967168903415894	-5.71746336264419	Ns
AL391834.1	AL391834.1	0.278538139744448	6.5036916485276	1.83901442587532	0.0663339505746071	0.0864472568733333	-5.7210327902879	Ns
AC016065.1	AC016065.1	0.215531136933086	9.31452810512768	1.9573035316981	0.0507064622106296	0.0676665400439313	-5.72465085320098	Ns
AC023590.1	AC023590.1	-0.342824269653523	4.20998384637845	-1.72970616338282	0.0841209860140078	0.107894308148401	-5.73240847242123	Ns
AC083843.3	AC083843.3	0.258466476098064	9.38916698301293	1.95483488241067	0.050997847595237	0.0679622240026875	-5.7340839966175	Ns
AC007622.2	AC007622.2	0.276094239749129	5.69614139957908	1.78194752875587	0.0751886262726163	0.0974648837235579	-5.73922060322871	Ns
LINC00997	LINC00997	0.220605802264226	9.1821747788884	1.94233541391105	0.0524948685864245	0.0695762485621296	-5.74723042952327	Ns
AC010624.1	AC010624.1	-0.346948556625049	3.0113963284337	-1.68022254009454	0.0933575474158981	0.118938935002748	-5.75136003227304	Ns
AC027271.1	AC027271.1	-0.268903588753788	4.18905362319167	-1.71388109825012	0.0869906455732972	0.1112817259732	-5.75267669447817	Ns
AC011298.1	AC011298.1	-0.478208021294222	6.85120932745635	-1.86760362350526	0.0622325443662647	0.0814840375797696	-5.75781184409388	Ns
AC244090.1	AC244090.1	-0.252289784283859	8.62203163079706	-1.91629900453066	0.0557315846643934	0.0735656917569993	-5.78577041655029	Ns
STARD13-AS	STARD13-AS	-0.346199854751401	4.91686800733321	-1.74066414789563	0.0821792659117525	0.105477109925634	-5.78657831085118	Ns
AP001636.3	AP001636.3	0.436004505056865	5.20156210709828	1.70775427251249	0.0881227111563566	0.112508143358312	-5.79844628789175	Ns
AL359715.1	AL359715.1	-0.239909165788294	5.88456725824263	-1.77809510380547	0.0758196755197557	0.0981521996256412	-5.80782657115715	Ns
AC020661.1	AC020661.1	-0.242771084924104	5.60286786518936	-1.75668668539785	0.0794058420626589	0.102250776783067	-5.81256865167334	Ns
Z97832.2	Z97832.2	0.225611803719084	6.07790795455955	1.76319358174814	0.078301525238288	0.101029204532105	-5.8149620735421	Ns
AL121761.1	AL121761.1	0.508123275484379	6.23533025347748	1.75683794178708	0.0793800282907692	0.102250776783067	-5.81769045786268	Ns
AL161457.2	AL161457.2	-0.261560965339259	4.99950208084495	-1.72124825392764	0.0856450102143131	0.109632370077099	-5.8194934743821	Ns
CTBP1-AS	CTBP1-AS	0.23629597097562	7.88817782674172	1.84449554190164	0.0655307864812181	0.0855150410716699	-5.83774460064784	Ns
LINC00662	LINC00662	0.197872037404734	9.7984785177954	1.9124577247351	0.0562229315140014	0.0741639889280222	-5.83893775023488	Ns
MRVI1-AS1	MRVI1-AS1	-0.312254235960361	3.38989801094884	-1.63054082967251	0.103434409596802	0.131196609436465	-5.83930089871767	Ns
ZBTB11-AS1	ZBTB11-AS1	-0.144050671804967	8.38242088475373	-1.87485556899253	0.0612262877776377	0.0803285595034101	-5.84260570974359	Ns
AC079760.2	AC079760.2	0.299206911436218	2.66276064368474	1.62226593769099	0.105194021741014	0.133254886356379	-5.85839444826103	Ns
LINC02580	LINC02580	-0.322862993091245	4.58030652606852	-1.66868278168458	0.0956247863359194	0.121607745915111	-5.86642509823424	Ns
LINC00907	LINC00907	-0.280192884546986	3.53753719807781	-1.60890908663284	0.108084425943583	0.136383912710406	-5.87868224686285	Ns
AL606834.1	AL606834.1	0.268401733782455	5.83017543709844	1.70896501558168	0.087898060939063	0.112368696420457	-5.88008311157831	Ns
ZFHX4-AS1	ZFHX4-AS1	-0.393123997023872	3.18471575648459	-1.59307689374784	0.11159168975267	0.140445391046185	-5.89563205629762	Ns
IL21R-AS1	IL21R-AS1	0.281255825262606	2.82541482052531	1.59573470329884	0.110996706199408	0.139786925595244	-5.89717478374432	Ns
LINC00520	LINC00520	-0.459158718833907	5.03583683243831	-1.68022494411528	0.0933570796363467	0.118938935002748	-5.90300034193422	Ns
AL441992.2	AL441992.2	-0.208764819887922	7.94932100115845	-1.82194629270878	0.0688871973339615	0.0895947716828477	-5.91095785650507	Ns
AC009093.2	AC009093.2	-0.282908240315686	5.94903046883698	-1.72218373191263	0.0854753548924176	0.109487181562853	-5.91526440765651	Ns
DNM1P35	DNM1P35	0.255826782039088	5.64762947613199	1.66349828038884	0.0966576774225386	0.122841056097704	-5.93402972228917	Ns
AP000253.1	AP000253.1	0.261102351775197	3.77558256812229	1.55290351029885	0.120895489534767	0.151469445382363	-5.95842848853149	Ns
SSTR5-AS1	SSTR5-AS1	-0.621049604697523	5.9940146023577	-1.70855621639421	0.0879738607477257	0.112391802411957	-5.96174011901703	Ns
AL133227.1	AL133227.1	0.272475055043497	3.29219170112031	1.54297303413686	0.123286572958419	0.154266682230103	-5.9721085404166	Ns
AL358472.2	AL358472.2	0.153640894973245	7.17745747222089	1.72932421404326	0.0841893316966984	0.107910881378191	-5.98601862018324	Ns
LINC01089	LINC01089	0.216252276980288	10.0196436899013	1.83689839548048	0.0666461852017193	0.08673804985812	-5.98931105683328	Ns
UNC5B-AS1	UNC5B-AS1	0.403276487115783	4.96500040659922	1.56160303787216	0.118830816104454	0.148978492566241	-6.00991468529724	Ns
DHRS4-AS1	DHRS4-AS1	-0.210082194875904	11.8168991478494	-1.87226516797905	0.0615841620981248	0.0807436791953192	-6.01008230954775	Ns
AL731571.1	AL731571.1	0.232258837824048	8.59951418263674	1.76923671747922	0.077287166631386	0.0997865473682418	-6.02931332849041	Ns
AC010210.1	AC010210.1	-0.235728328988738	5.56416077487998	-1.6263932327798	0.104313420941546	0.13222541052942	-6.03393527003415	Ns
LINC00605	LINC00605	0.369267839963455	4.06307479660823	1.50560401862663	0.132617273251472	0.165198868215365	-6.03610366039066	Ns
LINC01816	LINC01816	0.291672125124311	5.9580232434475	1.61642231484478	0.106450918660157	0.134584375734626	-6.03754795946822	Ns
AC005224.3	AC005224.3	0.297100673856133	5.45317350395167	1.56944432646758	0.116993660127438	0.146769752750079	-6.0599415599144	Ns
OBSCN-AS1	OBSCN-AS1	0.266865748369959	4.50533111717264	1.51115726366418	0.131196995306013	0.163743942218466	-6.06296556917414	Ns
PARD3-AS1	PARD3-AS1	0.264908758325977	3.51146398668112	1.4691904350146	0.142227740670146	0.176831041561159	-6.08097401830193	Ns
AC103740.2	AC103740.2	0.380355306573885	3.89520440304407	1.47123758384587	0.14167360174772	0.176254634250997	-6.08126745217277	Ns
AC023908.3	AC023908.3	0.219910133892617	6.30718178792915	1.61737342396924	0.106245536836519	0.134411994945225	-6.0832258175023	Ns
DGCR9	DGCR9	0.303759388151132	3.81450836355735	1.46049166336208	0.14460101233937	0.179209529614738	-6.09658159082944	Ns
AP001462.1	AP001462.1	-0.191744165403028	5.09535508940762	-1.54964250446308	0.121676639171889	0.152350107053163	-6.09820191714274	Ns
LINC00970	LINC00970	0.299068981211235	3.06065251880849	1.45843914099955	0.1451654084366	0.179741682675118	-6.10137973766232	Ns
ZNF674-AS1	ZNF674-AS1	0.158476943745312	9.15903204644891	1.7484152219929	0.0808279168272391	0.103875877269066	-6.10391713163212	Ns
NEXN-AS1	NEXN-AS1	-0.252113294812663	3.75512379005989	-1.46364906641375	0.143736091614404	0.178478424982937	-6.11112596002614	Ns
LINC00652	LINC00652	-0.221725232400893	4.60529231720931	-1.50753065807018	0.132123177254347	0.164688749112813	-6.11612392120366	Ns
GNAS-AS1	GNAS-AS1	-0.364894131504998	3.79670500532298	-1.46302583153927	0.143906501278308	0.178576136385511	-6.12214739083634	Ns
LINC01359	LINC01359	0.291125372616766	5.24712659005842	1.5145981554141	0.130322913466407	0.162757352481779	-6.13011387133264	Ns
NPHP3-AS1	NPHP3-AS1	-0.240776416541613	2.7082897272416	-1.43568422468029	0.151536263596111	0.187090111110734	-6.13217034078221	Ns
STX17-AS1	STX17-AS1	0.237121826667401	6.23386782020271	1.57583666043236	0.115512582398054	0.145005156627345	-6.13944838555409	Ns
AC027796.1	AC027796.1	0.272131034344691	2.94230395561124	1.43155597764412	0.152714611626551	0.188067899327574	-6.14147282345428	Ns
NFIA-AS2	NFIA-AS2	0.346498315358147	3.67702363311625	1.42736355302537	0.153918415815798	0.189310900564346	-6.14148491595987	Ns
AC004160.1	AC004160.1	-0.307306823952452	4.30075397381496	-1.46229176391465	0.144107414744343	0.178711551915437	-6.16221594827995	Ns
AL604028.1	AL604028.1	-0.124486136428451	7.95282628710719	-1.66892729989441	0.0955762913216123	0.121607745915111	-6.17432841784356	Ns
MIR1915HG	MIR1915HG	-0.221219208039689	6.4268920947888	-1.58688345987148	0.112987952192473	0.142087132209422	-6.17743099712725	Ns
AL139393.3	AL139393.3	0.271190890343521	7.34932234473677	1.60248077656463	0.109497781660321	0.137988466597181	-6.20483761905545	Ns
AC103702.1	AC103702.1	0.342179644702867	3.89029621014509	1.38195962876334	0.167422326005139	0.20501337656101	-6.208932457591	Ns
AC097376.3	AC097376.3	-0.155792632070661	9.11970345640021	-1.69196815286413	0.091094454660075	0.116226017839558	-6.21497055532751	Ns
AL513190.1	AL513190.1	-0.222877942795746	4.6508627757091	-1.43393204136245	0.152035548336945	0.187587587206611	-6.22969816097801	Ns
CECR3	CECR3	0.297862846696056	3.5549990330454	1.35535709268693	0.175738384229398	0.214253371380487	-6.24059303506593	Ns
AC008393.1	AC008393.1	-0.176666706338423	7.00142937518079	-1.57986156186224	0.114587634772524	0.143936854775551	-6.24398352188131	Ns
AC009902.3	AC009902.3	-0.214355527599155	4.59425584598844	-1.41863663725116	0.156447409468524	0.192178615921272	-6.24472386595918	Ns
AL596202.1	AL596202.1	0.154404963357706	8.02338044245588	1.61811986922921	0.106084570596764	0.134295617003836	-6.24637491325033	Ns
AC080038.2	AC080038.2	-0.255473521603825	4.88910293908613	-1.43221068997594	0.152527268754255	0.187956071053503	-6.25367572635231	Ns
LINC00330	LINC00330	0.331341717603481	2.82777333688776	1.35223287144895	0.176734939562329	0.215333496450472	-6.25407621240274	Ns
LINC01515	LINC01515	-0.324104913351928	8.12490642263206	-1.63291786401674	0.102933304367057	0.130646117081264	-6.25970591022227	Ns
TMEM161B-AS1	TMEM161B-AS1	-0.153379894234456	9.65321805023125	-1.67998374330591	0.0934040224032877	0.118938935002748	-6.26187463489762	Ns
LINC00607	LINC00607	-0.376950116737131	4.57276343004578	-1.41459070253883	0.157630551834664	0.193387954897348	-6.26189478675767	Ns
POLR2J4	POLR2J4	0.159456420590127	8.04964616835214	1.60512617345875	0.108914390553541	0.13734217513455	-6.26871275394867	Ns
KRTAP5-AS1	KRTAP5-AS1	0.239136619029482	8.23408603245428	1.60943906857297	0.107968550552051	0.1363260492379	-6.26998084704865	Ns
AC069213.1	AC069213.1	-0.212200727371564	3.74396291722535	-1.34677811911433	0.178484987762464	0.216922766025916	-6.27097495842258	Ns
LINC01393	LINC01393	0.267894639833204	3.02373065561475	1.33373735927609	0.182721174309697	0.221656153508398	-6.27440290898986	Ns
AC079322.1	AC079322.1	-0.17747516915625	4.99339180252364	-1.41159150745691	0.158511974326029	0.194346860209558	-6.29102055108819	Ns
GATA6-AS1	GATA6-AS1	-0.257939823216189	8.94986099783276	-1.63940877763773	0.101574798749904	0.129005957707803	-6.29491799981457	Ns
AC104806.2	AC104806.2	0.236456037895967	3.11504581863737	1.31583544592998	0.188657491497198	0.228430432801645	-6.29612511177579	Ns
PARM1-AS1	PARM1-AS1	-0.302332744898557	3.61686566803977	-1.32012545420844	0.187222090535434	0.226833484923765	-6.30411151450194	Ns
AC008966.2	AC008966.2	-0.214329277351495	4.2690950213748	-1.34988650789377	0.177486146462835	0.215978454476963	-6.30950631084844	Ns
HYI-AS1	HYI-AS1	-0.207055466345794	4.73233790072755	-1.36484176434483	0.172738722364227	0.210992655234097	-6.32923956078816	Ns
AC105285.1	AC105285.1	-0.15236749689	7.22106957364876	-1.52307125814209	0.128189816849701	0.160196131839773	-6.34806778133042	Ns
AL138828.1	AL138828.1	0.2878151357111	2.77760613354679	1.27964097500423	0.201092878403775	0.242282075651083	-6.34927568063044	Ns
AC104964.4	AC104964.4	0.273850710514749	6.38814659968906	1.44162259270505	0.149853431500044	0.185129842087935	-6.35502354364793	Ns
AC026471.4	AC026471.4	0.161541754691184	7.42600308504336	1.50800223832625	0.132002456218757	0.164643678576502	-6.36450899243558	Ns
WDR11-AS1	WDR11-AS1	-0.226036218764125	2.72044954255942	-1.25502098081728	0.209887490647787	0.252565478548357	-6.37355071150884	Ns
CEP83-DT	CEP83-DT	0.16953635239777	5.92453388268105	1.39036566526342	0.164857145454554	0.201999283952181	-6.38560091267517	Ns
LINC01410	LINC01410	0.269980609382748	6.70853346537855	1.44544049513636	0.14877907172874	0.183919271527528	-6.38638921688492	Ns
AC013275.1	AC013275.1	-0.283965709986843	2.98624691238582	-1.24122654690377	0.214935389883678	0.258161137633264	-6.38762125755417	Ns
AC090907.1	AC090907.1	0.22608040250124	3.2398436260589	1.24219779237909	0.2145771304128	0.25788992155168	-6.38799834910492	Ns
LINC01094	LINC01094	0.295564746753129	7.12296538017714	1.46429842168548	0.143558704923414	0.178371919901651	-6.39085617511614	Ns
LINC02204	LINC02204	0.233748640227619	3.25522284657549	1.23946132239313	0.215587627012159	0.258685797748057	-6.39129841694973	Ns
AC126118.1	AC126118.1	0.212894054740325	4.61741923336122	1.28479938486797	0.199284861642748	0.240252399763733	-6.39395838715996	Ns
AL731567.1	AL731567.1	0.270043246504499	4.78003755458396	1.28843960938208	0.198016150161882	0.239018874373951	-6.39573347837963	Ns
AC034236.2	AC034236.2	0.147910068981362	7.12333252808605	1.45825897049429	0.145215031765773	0.179741682675118	-6.41106405291236	Ns
RNF213-AS1	RNF213-AS1	0.189330040245165	6.71746354674911	1.42814888708898	0.153692368119047	0.189152364556122	-6.41374224972782	Ns
NNT-AS1	NNT-AS1	0.171226164364951	10.9079423646285	1.6097475397949	0.10790115171007	0.1363260492379	-6.4219799137958	Ns
AC010201.2	AC010201.2	0.199833792673592	5.65726592512591	1.33577196866948	0.182055374243097	0.220986168111789	-6.43378278072446	Ns
C1QTNF1-AS1	C1QTNF1-AS1	-0.265379226624843	5.70518687709321	-1.36062402641592	0.174067870272869	0.212482848539985	-6.44097972067815	Ns
AL049828.1	AL049828.1	0.215722953923219	3.19316391850679	1.19772747630368	0.231426128858905	0.276094775054098	-6.44231334337191	Ns
AC108471.3	AC108471.3	0.170563021793759	4.76986764158004	1.25380851792022	0.210327698144175	0.252938868614396	-6.44832884362791	Ns
RAD21-AS1	RAD21-AS1	-0.183275826288734	4.89577045091431	-1.28719711862111	0.198448522745022	0.239392362939627	-6.44877283025461	Ns
AC009318.1	AC009318.1	0.242763319480044	6.07548129438334	1.35127858917889	0.177040173638361	0.215570492854215	-6.45324246870095	Ns
AC007365.1	AC007365.1	-0.203701989219177	2.72190712633614	-1.182531813311	0.237393879113702	0.282004809416948	-6.46161231756942	Ns
MEG3	MEG3	-0.253610051376651	10.7661794314601	-1.58664449788221	0.113042099533844	0.142087132209422	-6.46650657985322	Ns
LCMT1-AS2	LCMT1-AS2	0.269723632711564	4.00579393328813	1.17880622723417	0.238873503859226	0.283416643518533	-6.47381012967104	Ns
AC004687.1	AC004687.1	-0.294640528485129	7.20431106900747	-1.43312803636429	0.152265069283376	0.187751798540046	-6.48375538688455	Ns
POT1-AS1	POT1-AS1	0.255219830806247	4.6897641947905	1.20130218285555	0.230037894886975	0.274775325978491	-6.50095290106674	Ns
AL807752.5	AL807752.5	-0.190746584542615	4.12842980088672	-1.1831867195928	0.237134453670477	0.281868608850072	-6.50301638810227	Ns
LINC00589	LINC00589	-0.289990980307643	4.7069325818614	-1.23062954580838	0.21887236158673	0.262242761851916	-6.50603622132973	Ns
BACH1-IT1	BACH1-IT1	0.202380503155026	4.32096615259598	1.16649730004568	0.243808341242064	0.288743820193613	-6.51150948130452	Ns
SNHG30	SNHG30	0.194880488007639	10.2787129794645	1.53362058954531	0.125572162459951	0.15702569062911	-6.51151338091412	Ns
AL353719.1	AL353719.1	0.196159531991268	3.42857538085973	1.13452419674536	0.256960781848913	0.303397599914999	-6.51355394595237	Ns
AL136304.1	AL136304.1	0.16886566362363	4.53836728814007	1.18085646686115	0.238058441814196	0.282621820861121	-6.51444767222617	Ns
AC024588.1	AC024588.1	0.206515977018794	4.1594924406002	1.15194290757341	0.249735476007198	0.295403992579595	-6.51515807993989	Ns
AL136531.1	AL136531.1	-0.184846701459882	4.70285601425003	-1.19268505491482	0.23339447109271	0.278102224735316	-6.54785940013557	Ns
LINC02405	LINC02405	-0.327609841469262	4.56443380477259	-1.18654062002166	0.235809033152035	0.280807454157193	-6.54867142527268	Ns
AP001160.2	AP001160.2	0.192637307410819	3.86342378874934	1.09471032124199	0.274017863249093	0.322754252719894	-6.56447878810156	Ns
AC084757.3	AC084757.3	-0.198990883470131	3.31160861602856	-1.08689433958359	0.277455408861453	0.325814403038524	-6.56785753797399	Ns
AL390195.3	AL390195.3	0.198354423812049	6.68259439646712	1.30994045521133	0.190643150646434	0.230691245685896	-6.57217764377868	Ns
AC004948.1	AC004948.1	-0.177493249754338	2.71255858246554	-1.07762802357963	0.281568813399019	0.329852274180439	-6.57982720060465	Ns
ASB16-AS1	ASB16-AS1	0.121578102349359	10.2828711526446	1.48866346654944	0.137023703435891	0.17057874078624	-6.58241031695554	Ns
USP2-AS1	USP2-AS1	0.243819224271114	7.77207119728184	1.35793053907147	0.174920672965225	0.213390069087277	-6.60265970186566	Ns
AC093583.1	AC093583.1	0.225112309839566	3.14271560956578	1.05057237160186	0.293815438583383	0.342550095162783	-6.60743037571025	Ns
BSN-DT	BSN-DT	0.185494783379843	2.54798087267203	1.05891113801637	0.29000334403848	0.338714163673018	-6.60872050399497	Ns
UBR5-AS1	UBR5-AS1	0.156204919936942	9.78199891037731	1.45324195036981	0.146602075965401	0.181343228656059	-6.60938835635963	Ns
AL592148.3	AL592148.3	0.143835620938976	7.4348306348183	1.33298519283747	0.182967768642163	0.221817089381253	-6.61726643421058	Ns
C8orf31	C8orf31	-0.230756528910202	5.58205861671545	-1.19932394277015	0.230805407437481	0.275523070681039	-6.62984862263495	Ns
ITGB2-AS1	ITGB2-AS1	-0.226365136385835	6.84587255593122	-1.30005166091347	0.194008634035938	0.234326805501223	-6.63058480325797	Ns
NADK2-AS1	NADK2-AS1	0.203947208152931	4.37064310998996	1.0631777061304	0.288065828273289	0.336855355944801	-6.63058534671649	Ns
HNF4A-AS1	HNF4A-AS1	0.252090131928413	4.09964881282197	1.02867934212242	0.303983586526407	0.353557970709028	-6.64403087190426	Ns
AC005537.2	AC005537.2	0.273108065727339	3.5340457587348	1.00224117136281	0.316571399929084	0.366883640274956	-6.65407571967218	Ns
ZNF529-AS1	ZNF529-AS1	-0.234682725558451	7.73582934499485	-1.34252609626227	0.17985810140095	0.218455223598035	-6.65465996833614	Ns
GLIS3-AS1	GLIS3-AS1	-0.283527524847727	3.53999838251655	-1.01260277690684	0.311597736880883	0.361549936654994	-6.65504000246181	Ns
AC004812.2	AC004812.2	0.107872912528608	8.71607296846414	1.37816847161008	0.168589017599116	0.206312267294456	-6.65558491328342	Ns
TTTY14	TTTY14	-0.408067460078657	4.0853935859133	-1.0488623239226	0.294601335575048	0.343260802133225	-6.66336875198852	Ns
KIZ-AS1	KIZ-AS1	0.211222690062342	4.41199182674243	1.02580769773884	0.305334485203289	0.354917159815405	-6.67335735968711	Ns
ZNNT1	ZNNT1	0.160813662726987	9.02215399823892	1.37535873181993	0.169457625007895	0.207244972292947	-6.67643601119751	Ns
LINC01700	LINC01700	0.203883579051504	3.11416372684384	0.980821714487267	0.327017523910995	0.377641233128533	-6.67798132578952	Ns
HCG11	HCG11	-0.249790550455151	9.93445917010411	-1.42147668613603	0.155620941470405	0.191284073890706	-6.6789370772667	Ns
AC005911.1	AC005911.1	-0.168489739642575	4.9415389555258	-1.08638092065361	0.277682241351495	0.325814403038524	-6.68684873666314	Ns
AL365330.1	AL365330.1	0.145199464209952	6.58469553919342	1.2105937394073	0.226457316337862	0.270830709404064	-6.68823914123893	Ns
MFF-DT	MFF-DT	-0.13319355896927	6.56931383359029	-1.22540166332279	0.22083361928494	0.264429924199125	-6.69479426315515	Ns
FOXP1-IT1	FOXP1-IT1	0.225537448332461	2.88787699455138	0.954655239046633	0.340079672184971	0.390870792056752	-6.70690519739444	Ns
AC012063.1	AC012063.1	-0.131588837549229	6.07043647631423	-1.15236885111793	0.249560593913928	0.295376581368036	-6.73078431656932	Ns
Z83844.2	Z83844.2	0.156040255936158	5.16682050722457	1.03607504798749	0.300522790397497	0.349741705262359	-6.7338930033055	Ns
TOLLIP-AS1	TOLLIP-AS1	-0.155617351416666	7.25975996082786	-1.23932534180354	0.215637930018026	0.258685797748057	-6.73698829166046	Ns
SLC8A1-AS1	SLC8A1-AS1	0.196655713380607	3.38505889139612	0.914586361507911	0.360721882723681	0.411679663342911	-6.73763357201436	Ns
AL021937.4	AL021937.4	0.152413302221754	2.61004679817658	0.919242599436251	0.358283465036043	0.409376705648577	-6.74397335062303	Ns
AC015845.2	AC015845.2	0.153361418574849	2.52823472350048	0.921103064884708	0.357312073104025	0.408506521628618	-6.74404054234118	Ns
MAPKAPK5-AS1	MAPKAPK5-AS1	0.134338461027577	11.8476101245146	1.4162802642659	0.157135654093219	0.192902344589848	-6.74776484242487	Ns
AC002059.1	AC002059.1	-0.149794783274554	3.58940832548161	-0.90590656146273	0.365295172611566	0.415680713661437	-6.75374138536058	Ns
LRRC52-AS1	LRRC52-AS1	0.255946317728037	3.26594248123351	0.897206452450164	0.369915400776992	0.420100059823271	-6.75473373331914	Ns
AC107294.3	AC107294.3	0.156030937962938	3.07322534277631	0.896969181733722	0.370041911965542	0.420100059823271	-6.75624564386357	Ns
AC073389.1	AC073389.1	-0.125398921563063	5.68901444640451	-1.08800543326908	0.276964952128787	0.325437997462129	-6.75798441760925	Ns
SNHG19	SNHG19	0.214846116962228	10.5532372270549	1.36795548831307	0.171762375892138	0.209931792757057	-6.76164911398888	Ns
KIF25-AS1	KIF25-AS1	-0.274179671673858	3.38935645707276	-0.893070619448158	0.372124455912078	0.421972228107639	-6.76207284941415	Ns
AL591368.1	AL591368.1	-0.143283322139639	2.50925583986146	-0.892524681169257	0.372416666712591	0.422057770715608	-6.76499350901004	Ns
AC107021.2	AC107021.2	-0.196894746524276	5.66525303665313	-1.09042599245959	0.275898524637174	0.324576693334488	-6.76671381668092	Ns
AL049869.3	AL049869.3	0.177919149950846	4.48198194851516	0.93583470567677	0.349679121119356	0.401193428885908	-6.76906679915035	Ns
IQCH-AS1	IQCH-AS1	0.110124825034518	10.0182313394913	1.34786303307456	0.178135889353794	0.216633714285969	-6.76947479755614	Ns
AF213884.3	AF213884.3	0.172591702165415	2.90506231495407	0.884068713504232	0.37696086277351	0.4264629865311	-6.77027766670216	Ns
AC068473.3	AC068473.3	0.193826900130883	4.0975596345094	0.894685324142877	0.37126102704727	0.421238472995941	-6.77423288293819	Ns
AC073263.1	AC073263.1	0.178581466731724	3.35681707193755	0.867162561538796	0.386148341177913	0.435087280250808	-6.7797221751307	Ns
AC244100.4	AC244100.4	-0.15620081840736	2.58428542860161	-0.870454886918495	0.384348497559608	0.433310089605418	-6.78277275678844	Ns
H1FX-AS1	H1FX-AS1	-0.132390378095849	6.61423871899211	-1.15078325617887	0.25021203551642	0.295787998269866	-6.78504013309035	Ns
AC020928.1	AC020928.1	-0.155006097128761	3.32776263386542	-0.855280955331371	0.392686535049181	0.4416872811905	-6.7910325539792	Ns
AL049796.1	AL049796.1	-0.113589837073192	5.3944357940978	-1.02293491941989	0.306689904659302	0.356067527949708	-6.7958238257127	Ns
AC026803.1	AC026803.1	0.143283981100986	2.70493418703447	0.853803759956413	0.393504078270437	0.442351293529181	-6.7995852522265	Ns
GRTP1-AS1	GRTP1-AS1	0.156921798817499	5.48760017059994	1.00387848254969	0.315782022223614	0.366186776217615	-6.80144904288462	Ns
VPS13B-DT	VPS13B-DT	-0.151189093554053	6.14277919173656	-1.09412450219877	0.274274496706099	0.322861212265281	-6.80335220187951	Ns
LINC00852	LINC00852	-0.125875595089057	7.12074266274725	-1.17645326425361	0.23981134129223	0.284356078864781	-6.80378253501619	Ns
AC092757.2	AC092757.2	-0.144211889693329	4.29451257433881	-0.89834656223962	0.369307877428299	0.419884531569326	-6.80844710300083	Ns
AC104958.1	AC104958.1	0.179678684825131	3.03636666022509	0.833932481054856	0.404601825825674	0.453778660646651	-6.81126560986126	Ns
AC243965.2	AC243965.2	0.140055302379198	3.30749121278654	0.820325396405573	0.41230822592521	0.461623988428053	-6.81909484286374	Ns
MZF1-AS1	MZF1-AS1	0.115497164281559	8.01571464337968	1.21190642617659	0.225954691510399	0.270395687996771	-6.81941096830471	Ns
IGF2BP2-AS1	IGF2BP2-AS1	-0.191371185302598	3.82464922281597	-0.839462065915981	0.40149496802637	0.450553719162734	-6.82619142634245	Ns
RFPL3S	RFPL3S	-0.142553982673147	4.3477329992097	-0.877615491934264	0.380451744174823	0.429663309691636	-6.83251604215799	Ns
SERPINB9P1	SERPINB9P1	-0.200889201455937	6.87414550902753	-1.13551706022731	0.25654507285358	0.303090568474466	-6.83422657064676	Ns
AL008718.2	AL008718.2	-0.139834262106266	2.66761680096483	-0.804448864081701	0.421409294676668	0.471271623627497	-6.83659596574618	Ns
AL606970.1	AL606970.1	-0.290754951655938	6.38309543096398	-1.08930574521429	0.276391723349433	0.324960558793083	-6.8424843463217	Ns
AL445645.1	AL445645.1	0.139507071071828	5.23619533831272	0.934853287642392	0.350184378826201	0.401536505049832	-6.8443507314188	Ns
AC139795.2	AC139795.2	0.128580607360458	8.08561743384705	1.1952933349203	0.23237483175074	0.27705682634335	-6.84545748680391	Ns
HMGA1P4	HMGA1P4	0.163735507767742	5.61097347427284	0.96973816062051	0.33250998404185	0.383075111792593	-6.84611666931659	Ns
AL139407.1	AL139407.1	-0.158346235395877	5.29740440062569	-0.971237499046871	0.331763513705056	0.382441421660003	-6.84612117733592	Ns
AL157786.1	AL157786.1	0.182007530928086	7.99773991442253	1.18475918787298	0.236512377931789	0.281301584220417	-6.84961663169619	Ns
LINC01134	LINC01134	-0.190758882614992	8.10433768546225	-1.20590475390541	0.228259244425644	0.272818139285899	-6.85174656699923	Ns
LINC02609	LINC02609	-0.210781513303879	6.93946503709141	-1.12559720559891	0.260719536519276	0.307649053092746	-6.8521410710889	Ns
AC009041.3	AC009041.3	0.128675669053361	5.74208781217193	0.981397533413377	0.32673379919589	0.377537511593114	-6.85384756937476	Ns
LINC00565	LINC00565	-0.157898570703213	3.80892238685957	-0.800234745387686	0.423844686852884	0.473451293920003	-6.85462871312581	Ns
AC009088.1	AC009088.1	0.128916091845922	4.25963567959038	0.810145679648731	0.418130144782778	0.467873213731074	-6.86044649642764	Ns
HDHD5-AS1	HDHD5-AS1	0.150321728555732	4.72342395418142	0.848499532076273	0.396448168991178	0.445403684377279	-6.86314542208496	Ns
FOXD2-AS1	FOXD2-AS1	-0.187502581065054	10.7454826639708	-1.30852132177873	0.191123463861178	0.231128810023425	-6.86424015850458	Ns
AC073314.1	AC073314.1	0.119748367442135	3.16007863058288	0.760330716783395	0.447311422388508	0.497381690114463	-6.86736092691794	Ns
AC092650.1	AC092650.1	0.124284676155906	2.55084206698294	0.773242125957868	0.439638582797969	0.489688970656548	-6.86763900516931	Ns
LINC01770	LINC01770	0.206025009983217	6.84619058317053	1.05406575045915	0.292214348625344	0.340887559480854	-6.88531177044092	Ns
AL355336.2	AL355336.2	0.165461743291257	2.69778965995967	0.746486497961651	0.455622731175275	0.50518078450926	-6.88559070562972	Ns
LINC01127	LINC01127	0.19092331645053	4.03379344948601	0.750809784144316	0.453017957686835	0.502865429655797	-6.88864401762543	Ns
AL135744.1	AL135744.1	0.118689536262557	3.25875304283781	0.723064232021252	0.46988051584072	0.518626623776577	-6.89390091772899	Ns
AC093726.2	AC093726.2	-0.11185063310103	5.29479302754021	-0.910986215215337	0.362614373089453	0.413113039441291	-6.8946005271809	Ns
CELF2-AS1	CELF2-AS1	-0.179798446954273	4.63497932200262	-0.843788966700706	0.39907388861694	0.448095075626979	-6.89504245053463	Ns
HCG9	HCG9	-0.141698064065424	4.19971716756407	-0.786085650488435	0.432081747609855	0.481547316884022	-6.8951579980796	Ns
APTR	APTR	0.104030883645404	10.8576636122803	1.27887980807934	0.201360678670539	0.242454694725751	-6.89783515045746	Ns
AC121493.1	AC121493.1	-0.113609326585727	3.52550297078263	-0.722086908805002	0.470480761759587	0.518994925295136	-6.8992876989271	Ns
AC087164.1	AC087164.1	-0.112405027376298	2.98017685213549	-0.716206619166622	0.47410122047985	0.522396760766422	-6.89941642716	Ns
KDM7A-DT	KDM7A-DT	-0.155302916324301	11.8070004417194	-1.30484633830838	0.192371428305917	0.232493588399516	-6.90591496787899	Ns
AL358781.2	AL358781.2	-0.115999639261776	2.96088119069078	-0.694629446163004	0.487516672954015	0.535965534862489	-6.9147381671195	Ns
AF131215.4	AF131215.4	-0.172587673129108	3.20131913596067	-0.692430249856888	0.4888954464819	0.536875033446282	-6.91515684665912	Ns
LINC02026	LINC02026	-0.130990123533221	4.73564302068201	-0.822778506952729	0.410912493694397	0.460326021417141	-6.91525041667064	Ns
SCAMP1-AS1	SCAMP1-AS1	-0.123645834351832	9.86525256228159	-1.23327111889087	0.21788614799604	0.26122187817013	-6.91838470776832	Ns
AL157700.1	AL157700.1	-0.15063495763635	5.28672609049565	-0.886110226439374	0.375860637620262	0.425465500841075	-6.92153224579336	Ns
AL031666.3	AL031666.3	0.139068488473963	3.08743694555616	0.683984691754198	0.494209853020524	0.541794247652568	-6.92324262897234	Ns
AL031118.1	AL031118.1	-0.12627205021874	5.69012076373266	-0.92369470208518	0.355961692395815	0.40720177150097	-6.9240135801296	Ns
AC104758.1	AC104758.1	-0.119283126591676	3.95926264312735	-0.707821427894436	0.479290364526939	0.527219400979633	-6.93175338805773	Ns
LINC02458	LINC02458	0.121294698027393	2.81867072750415	0.667724986235489	0.504527931718904	0.551862855649834	-6.93796358786801	Ns
AC007996.1	AC007996.1	-0.181503818742001	7.88691026935198	-1.11567998045243	0.264939729042807	0.312250394943308	-6.9398552463704	Ns
AC012417.1	AC012417.1	-0.106428274012573	2.43294535181542	-0.663829335684703	0.507016828189434	0.553962830799566	-6.94403113128914	Ns
MIR155HG	MIR155HG	0.163638859416621	7.09433168273139	1.0236471475293	0.306353493023588	0.355889171191483	-6.94596522839044	Ns
AF129075.3	AF129075.3	0.106635397042623	3.91004758783521	0.659272849966578	0.509936108665987	0.556839934701446	-6.94994903106023	Ns
LINC00612	LINC00612	0.119340824304084	3.22746488389609	0.636463520780751	0.52468117697576	0.571339066874611	-6.95267363445091	Ns
AC040169.1	AC040169.1	0.178047061698747	6.69717878466113	0.966242502297217	0.334254573418987	0.384857276432151	-6.953051787752	Ns
ACVR2B-AS1	ACVR2B-AS1	0.112503057836994	7.54583357444887	1.057771349637	0.290522424381982	0.339117002560982	-6.95532263493372	Ns
AC114291.1	AC114291.1	0.16290986383494	3.21408461856357	0.625354912992986	0.531940751834605	0.577306936355616	-6.96012268776129	Ns
AC245297.4	AC245297.4	-0.17269009575976	7.07316433237586	-1.03693872025333	0.300120360531555	0.349482261934771	-6.96150083100424	Ns
AC093510.1	AC093510.1	0.103191317025734	2.76119413413945	0.629804470296369	0.529026814901583	0.574785272663717	-6.96327842814835	Ns
AC087672.2	AC087672.2	0.124478251111911	3.03824758331447	0.621863206027574	0.53423310188586	0.579149136621252	-6.96410934464138	Ns
AC244090.3	AC244090.3	0.102263104849606	2.75744052398833	0.62441727935839	0.532555829470753	0.577652479097246	-6.96664555817093	Ns
AC017071.1	AC017071.1	0.144456248848567	5.2028566158434	0.793903532908676	0.427519041367674	0.477008351600493	-6.96836023764869	Ns
AC120114.1	AC120114.1	0.115252927304789	6.29205127021535	0.916976468816593	0.359468910615536	0.410490304380322	-6.97160806514833	Ns
KLF3-AS1	KLF3-AS1	0.126136788584395	7.82427372565831	1.06194760488989	0.288623536941449	0.337304937830133	-6.97315407242876	Ns
STARD4-AS1	STARD4-AS1	-0.146798555508914	7.67705015777657	-1.06973046320846	0.285107189091767	0.333796570752658	-6.97374408180897	Ns
LINC02172	LINC02172	-0.118258208947441	3.25658353077614	-0.600237886952198	0.548540822208679	0.592553281534708	-6.97446931972167	Ns
AL136038.5	AL136038.5	0.0939658354177935	3.25047865266473	0.599499892597117	0.549032419049108	0.592553281534708	-6.97509892797052	Ns
CYP51A1-AS1	CYP51A1-AS1	-0.100387639876312	4.09157244989072	-0.654446714563322	0.513037734699953	0.559912819204489	-6.97780829870648	Ns
AC025171.1	AC025171.1	-0.128219720883724	8.62355454378814	-1.11781647435241	0.264026598775125	0.311362681898951	-6.98586950725966	Ns
AC127496.1	AC127496.1	-0.108753089554116	3.71882334796268	-0.599801499025658	0.548831485003963	0.592553281534708	-6.98740288058352	Ns
AC004951.1	AC004951.1	-0.0967228863871954	5.05716213945561	-0.767148449045874	0.443250389415404	0.493429678783186	-6.98940897865779	Ns
DIO3OS	DIO3OS	0.330209355141706	10.5753649806674	1.18475776682269	0.23651293958337	0.281301584220417	-6.99209725925148	Ns
IL6-AS1	IL6-AS1	-0.112922867712697	3.05022903478081	-0.567665232590271	0.570443241858476	0.613281607895336	-6.99365386959743	Ns
AC025263.1	AC025263.1	0.0971221273458727	2.72023250704207	0.568564040836103	0.569833305853459	0.612964335081042	-7.00030494994038	Ns
AC015712.6	AC015712.6	0.138893589002056	4.25800506408095	0.613236219993385	0.539918174948016	0.584011492568771	-7.00034596595615	Ns
AL357874.1	AL357874.1	0.0914175237005148	2.58648958681216	0.572825574055121	0.566945658010034	0.610870612144735	-7.00037352507518	Ns
AC005586.2	AC005586.2	-0.136186435971418	4.62545839361284	-0.693129730837471	0.488456682682422	0.536695914888643	-7.00126647434615	Ns
AC008750.5	AC008750.5	-0.0997247079550023	4.13333000463177	-0.61473698754992	0.538927012367375	0.583263420277532	-7.00606888011397	Ns
LINC00881	LINC00881	0.0841830963105012	3.16994839213356	0.535585482859844	0.592414175224456	0.635498842513507	-7.01175713372468	Ns
CEBPA-DT	CEBPA-DT	-0.153120111052962	10.1797112326564	-1.16775824235824	0.243299535527062	0.28831661331174	-7.01278865215745	Ns
AC093582.1	AC093582.1	0.107956833315423	3.75172213557341	0.53608785382861	0.592067129201462	0.635476681673234	-7.01622283990509	Ns
MIR200CHG	MIR200CHG	0.149376278591994	8.77298097325649	1.08029149000823	0.28038225178468	0.328659990502572	-7.02029217745937	Ns
FOXP1-AS1	FOXP1-AS1	0.100857494263314	2.75682554833423	0.526040546073067	0.599025662626937	0.642237315602779	-7.02294591105518	Ns
AP001020.3	AP001020.3	-0.0992016709608601	4.15158453345671	-0.568939238697072	0.569578786870954	0.612964335081042	-7.0334901670598	Ns
AC121247.2	AC121247.2	-0.0885682575251292	3.77896418403567	-0.520244106652194	0.603056966187906	0.645493080356159	-7.03359167645547	Ns
LINC02754	LINC02754	-0.151696215452962	7.00082168025947	-0.948554217239231	0.343172798299226	0.394193178931324	-7.0351177706067	Ns
AC127502.2	AC127502.2	0.137817321620101	7.59127173299219	0.978625933037432	0.328100927908839	0.378667757343515	-7.04049489359034	Ns
AL160286.2	AL160286.2	-0.0905778930784105	2.85225446381616	-0.473791499115834	0.635795457002725	0.676075234726546	-7.04468981254291	Ns
LINC00632	LINC00632	0.0949693997606342	3.16299916003686	0.463469080327789	0.643171389224433	0.682055933997805	-7.04776622577456	Ns
AF129075.2	AF129075.2	0.10036328670539	5.51352219977831	0.727742864747242	0.467012906479883	0.516339652990536	-7.05105324584822	Ns
AC093525.6	AC093525.6	-0.129306859884215	3.53710117287302	-0.465488119897032	0.641725869980394	0.680893879483284	-7.05137930669619	Ns
AC106795.2	AC106795.2	-0.120286588431691	5.27604820842916	-0.708208813988345	0.479049949640978	0.527219400979633	-7.05286476244876	Ns
YTHDF3-AS1	YTHDF3-AS1	-0.140390461126708	7.11808193796988	-0.928694496596647	0.353365659745657	0.404707611485173	-7.05889293870176	Ns
LINC00653	LINC00653	0.12785354837025	6.86182465157616	0.886445022824375	0.375680396844127	0.425465500841075	-7.05914503476694	Ns
RAD51-AS1	RAD51-AS1	-0.0958465360617318	8.98372547017385	-1.06799348656918	0.285889439049674	0.334511260714973	-7.06158623202395	Ns
LINC00487	LINC00487	-0.0857199054857771	2.84828094742625	-0.433494681239843	0.664788192183816	0.701921155196253	-7.06299228284711	Ns
AC007066.2	AC007066.2	-0.0864701884737338	7.77988268730715	-0.981941273563951	0.32646602788836	0.377452111816292	-7.06811462825748	Ns
AL360270.2	AL360270.2	0.114636601334148	5.07256498805197	0.633784252246698	0.526427438957302	0.572920192090479	-7.07032970531214	Ns
C22orf24	C22orf24	0.0937250371655489	4.85049264511489	0.579140300660768	0.56267971887351	0.606609863038053	-7.07473175296572	Ns
AC005725.1	AC005725.1	0.158889688082545	4.13572496141289	0.451049302197015	0.652092878047791	0.690013496499484	-7.07538961111623	Ns
AC106038.1	AC106038.1	0.0870999986943857	3.96571401336715	0.436021466327893	0.662954791793541	0.700365154434088	-7.07612032621173	Ns
LINC00944	LINC00944	-0.172073616742064	5.18965893187852	-0.667070378645106	0.504945702941401	0.552009704450819	-7.07832332009459	Ns
LINC02575	LINC02575	0.119357863132605	3.92846494471776	0.410174797548427	0.681802489213896	0.717551052161867	-7.08273994575165	Ns
U62317.3	U62317.3	0.0659433615354299	2.68399828854583	0.381409207365913	0.703014684278237	0.738279174913553	-7.08899279480024	Ns
PCA3	PCA3	0.0873898056976179	3.06956506391472	0.362954147823322	0.716748056697956	0.751890337495108	-7.0900624830545	Ns
AC091488.1	AC091488.1	-0.0704211318921897	3.0233722797379	-0.353447511228101	0.723858761078729	0.758124264561745	-7.09239436364641	Ns
AL138955.1	AL138955.1	0.0732665276697673	3.73457190034614	0.361185864278447	0.718068844678748	0.752870242643792	-7.09562333365162	Ns
AC099343.3	AC099343.3	0.0927804046099325	5.29365124088064	0.625812671521399	0.531640598206677	0.577302980874735	-7.0958855152294	Ns
AL117339.3	AL117339.3	0.10981251381327	5.36624264724635	0.636719988125045	0.524514175767651	0.571339066874611	-7.0971843298429	Ns
FZD10-AS1	FZD10-AS1	-0.261104956346799	7.82001772770813	-0.96358366878349	0.335585478591434	0.386161304265675	-7.09726233834775	Ns
AC006538.1	AC006538.1	-0.104916434449933	5.09995872258287	-0.609731462064481	0.542236402018419	0.586193378528519	-7.09831548941734	Ns
AL138756.1	AL138756.1	0.0977037499757909	10.2707035922532	1.0861431832207	0.277787318461197	0.325814403038524	-7.09975432980741	Ns
AL512631.1	AL512631.1	-0.08863745052318	3.6214052069932	-0.346142456919894	0.729339052742367	0.76298464316789	-7.10108782836121	Ns
Z97055.2	Z97055.2	-0.0694013952528882	3.89281873814678	-0.377237839576536	0.706110523464614	0.741130560207873	-7.10370330323522	Ns
AC002467.1	AC002467.1	-0.107235766072069	8.32730051507927	-0.983627757817798	0.325636407872014	0.376716628714683	-7.1046337206895	Ns
AC134682.1	AC134682.1	-0.0677549427512369	3.77392165931589	-0.349861721601191	0.72654708790718	0.760530742018968	-7.10582721887865	Ns
XIST	XIST	-0.666000570599117	8.09533738394698	-0.992391534609237	0.321347447717024	0.371975910050563	-7.11040462177425	Ns
ARNILA	ARNILA	-0.0799460049595018	4.43813733582491	-0.467707166829784	0.640138724936593	0.679950953328721	-7.11069340042472	Ns
LY6E-DT	LY6E-DT	-0.120256697616716	4.8252582383565	-0.542873552353714	0.587388649359022	0.631151048731797	-7.11093737932189	Ns
DNAJC9-AS1	DNAJC9-AS1	0.0517956779046815	3.74612705085434	0.31747461489018	0.750977610677564	0.782915596054693	-7.11129091826792	Ns
DBH-AS1	DBH-AS1	-0.144806095857093	6.09595009940441	-0.745934691153142	0.455955800711595	0.505262347174431	-7.11259961284361	Ns
LINC02728	LINC02728	-0.0750773028043596	4.46825883648329	-0.46806699301662	0.639881518981145	0.679950953328721	-7.11303543496869	Ns
AC090921.1	AC090921.1	0.0494765551136416	2.58711549185448	0.304704620798592	0.760681161880378	0.791157169968535	-7.1168769980203	Ns
AC022613.3	AC022613.3	-0.055551857715729	3.28887714500978	-0.268848399032263	0.788125095282942	0.817492535089696	-7.11766461593781	Ns
LINC01638	LINC01638	-0.080362137272501	3.90692139036051	-0.332564286657032	0.739562182548073	0.772493331234494	-7.11984346672688	Ns
AC005523.1	AC005523.1	-0.0535601497348686	2.60906105970729	-0.285872035481834	0.775060206905101	0.805251986576431	-7.12005233065778	Ns
AC024145.1	AC024145.1	-0.0739803582859659	4.03559768942437	-0.345695131479743	0.729675092747104	0.76298464316789	-7.12603612794301	Ns
CSTF3-DT	CSTF3-DT	0.0321948310203779	3.31865833089821	0.185286494306839	0.853057685229916	0.876466128307465	-7.13642637849517	Ns
MIR924HG	MIR924HG	0.212742927441638	6.95661809873024	0.78935139343167	0.430172352075199	0.479693911506536	-7.1378044933385	Ns
AP005131.6	AP005131.6	-0.101918942063519	4.85605710891161	-0.501694285217545	0.61603940097683	0.657581531634807	-7.13975276288923	Ns
AC234775.3	AC234775.3	-0.0752594642397568	4.4992824627855	-0.414174244853497	0.678872628290247	0.715240804805796	-7.13986349309	Ns
AL450384.2	AL450384.2	0.091721893495281	7.14249238783019	0.827038933270643	0.408495156122827	0.457881444427832	-7.14015246704665	Ns
LINC01293	LINC01293	0.0510855545242879	3.82797435242836	0.213773473479934	0.830785593257675	0.856747643046977	-7.14256235552047	Ns
AC091965.4	AC091965.4	0.0220289780264955	3.43411169464325	0.109764260310259	0.912627608961473	0.928847859199157	-7.14820131368006	Ns
FABP6-AS1	FABP6-AS1	-0.0306474922184226	2.64133265641746	-0.152143817947614	0.879117085065257	0.899737305735426	-7.14909046503729	Ns
AL590560.3	AL590560.3	0.131581416703066	5.62339057064826	0.58448397201248	0.55908195158287	0.603065130045345	-7.14927929715436	Ns
PICSAR	PICSAR	0.0242222191079517	3.15187893261367	0.0961358996503226	0.923439992173653	0.936756897275796	-7.14957462166733	Ns
AC110285.1	AC110285.1	0.0241656223577995	3.55142319001829	0.112716615363284	0.910287352586046	0.926950562492172	-7.14975576220613	Ns
LIPE-AS1	LIPE-AS1	-0.0974619198986355	7.59146095953564	-0.872025601461209	0.383491636778442	0.432594563619714	-7.1503996951315	Ns
AC005005.3	AC005005.3	-0.104121815130168	6.42569147833393	-0.745194741044464	0.456402648536546	0.505469827474776	-7.15212693634295	Ns
AL137009.2	AL137009.2	0.0179200047527286	2.73942200983553	0.117802759086931	0.906257536608712	0.923813310878095	-7.15274199448683	Ns
AC023794.2	AC023794.2	0.01866438436896	3.56195139446661	0.085776527736397	0.931668448424872	0.942805857111863	-7.15285395778343	Ns
AC120024.1	AC120024.1	-0.00437314175598225	3.38485594797428	-0.0240627917411775	0.980809339672944	0.982828504551323	-7.15366401660654	Ns
MEG8	MEG8	0.0057635827283975	3.08239051274468	0.0272094691740496	0.978300372339997	0.980819168355291	-7.15428426675205	Ns
AC008080.1	AC008080.1	0.0177051551229583	2.62020122419858	0.0994174493330782	0.920835124037077	0.93475807429624	-7.15688484818716	Ns
AC106793.1	AC106793.1	-0.0165160199028374	2.53658809470232	-0.10292886250626	0.918048735167645	0.933389497321882	-7.15754263162856	Ns
AC079305.2	AC079305.2	0.04631291885861	4.52803849168433	0.314724120098911	0.753064359674771	0.784072892131967	-7.1662463125341	Ns
AL161725.1	AL161725.1	0.0783568694632271	5.3360025271141	0.507844255018094	0.611721602039419	0.653689329951015	-7.16816692932584	Ns
AC006116.9	AC006116.9	0.00420619865416283	3.89871822428321	0.0275870120674937	0.977999356786525	0.980819168355291	-7.17041578526471	Ns
AL451069.3	AL451069.3	-0.0192579215578874	3.97415075786243	-0.101644925582288	0.919067454147896	0.933450356403731	-7.17115699605474	Ns
SBF2-AS1	SBF2-AS1	-0.0935194724335719	9.18930477737491	-0.958966588009462	0.337904716030092	0.388600402900525	-7.18243230768221	Ns
AC007613.1	AC007613.1	-0.0359388062884083	4.41707797894899	-0.247386848478974	0.804680963149239	0.831147923210381	-7.18258002284614	Ns
SOS1-IT1	SOS1-IT1	0.0897771818903408	6.90866117524643	0.740559389260694	0.459207494193113	0.507998290451132	-7.18721289262395	Ns
AC005670.3	AC005670.3	-0.0786576820861509	8.90929661069799	-0.93411501067794	0.350564767358593	0.401736081252019	-7.18892199507245	Ns
SNHG9	SNHG9	0.144193758569283	8.34331846656323	0.875385569781113	0.381662636857451	0.430780958818236	-7.18909872306112	Ns
AL023284.4	AL023284.4	0.125426535303687	8.59312498155376	0.898134649158444	0.369420751195817	0.419884531569326	-7.19015480234901	Ns
DGCR11	DGCR11	-0.0875340070087844	8.29063232276492	-0.878742865161118	0.379840458988614	0.429221923186785	-7.19908210507365	Ns
AL031775.1	AL031775.1	-0.090926799562169	6.93790074486508	-0.742436829524527	0.458070293014783	0.507028345935067	-7.20231802993014	Ns
LINC01431	LINC01431	0.0752891358355878	5.42779287912918	0.442513444569853	0.658253591881713	0.696154124602767	-7.20550646088946	Ns
AC092611.1	AC092611.1	-0.0414555859091621	4.72171430024906	-0.265937175604506	0.79036543676972	0.818532715633322	-7.2092076771541	Ns
LINC00942	LINC00942	0.0692177980183697	4.93345420289514	0.293461017832141	0.769256258184501	0.799648657066323	-7.2108423893983	Ns
MSC-AS1	MSC-AS1	-0.134699231236459	8.16111340608711	-0.859028453519549	0.390617142860187	0.439867887304097	-7.21196883417003	Ns
AC004830.2	AC004830.2	-0.0606265281173819	5.13322757397932	-0.39090765243559	0.695983737432441	0.732080138725533	-7.21264227064283	Ns
HDAC4-AS1	HDAC4-AS1	-0.0716359715432686	5.54349379907789	-0.466646536605308	0.640897121939188	0.680385330651908	-7.21454096357596	Ns
AC012615.6	AC012615.6	0.102961128764987	7.80422079594506	0.799335219980962	0.424365600397203	0.473761366957199	-7.21554511590143	Ns
TMEM99	TMEM99	-0.136426533053262	10.0745000797274	-0.972573263718083	0.331099396264229	0.381901969506193	-7.21602108562942	Ns
ADORA2A-AS1	ADORA2A-AS1	0.0334022046325684	4.69214019483828	0.163618713728226	0.870078259856534	0.892028387838323	-7.22270460715962	Ns
ARHGEF35-AS1	ARHGEF35-AS1	-0.00826496002996446	4.54676877441929	-0.0456113061841257	0.963632989016286	0.970110356574307	-7.22485313527593	Ns
AC007681.1	AC007681.1	0.0457047493985225	4.96061679629611	0.267520573820406	0.789146710873212	0.817705506157607	-7.22613292203421	Ns
AL161668.3	AL161668.3	0.0755616758123541	5.5813150191786	0.419773809488439	0.67477874077503	0.711697837643003	-7.23160857364593	Ns
LINC02367	LINC02367	0.0332186417947984	4.86958416455815	0.192379740878862	0.847500226730459	0.871676144450187	-7.23210354034946	Ns
AC046134.2	AC046134.2	0.0732123595732217	7.55766421647698	0.756341142370775	0.449697642066119	0.499749605652245	-7.23244785712955	Ns
AC124016.3	AC124016.3	-0.0894156013757268	5.85952172390351	-0.505282472664183	0.613518558976269	0.655249936547885	-7.24315427557314	Ns
AC137932.1	AC137932.1	0.0357213493099842	4.99410590117424	0.19753345984199	0.843467105302634	0.868905002129222	-7.24690724010224	Ns
AL049840.7	AL049840.7	-0.0225240318437194	4.84067392573355	-0.133069470541652	0.894176456630271	0.912453648353846	-7.24771844712132	Ns
AC022306.2	AC022306.2	0.0752100383066043	6.68893503857239	0.615362167986876	0.538514389847661	0.583140999462401	-7.25046349693444	Ns
AC007566.1	AC007566.1	-0.0645508645359687	5.90175677920379	-0.490655854803266	0.623822733070942	0.665160384057571	-7.25236089132103	Ns
AL162171.3	AL162171.3	-0.00239337145792273	4.87160946359086	-0.0147182339724694	0.98826114129281	0.989786235646657	-7.25609633412692	Ns
LINC01003	LINC01003	0.118797145146626	9.93400700114052	0.907490752718918	0.364457784176603	0.414970354264238	-7.25922216938191	Ns
AC114980.1	AC114980.1	-0.064519086175526	5.95640122547608	-0.482197491658408	0.629815501352549	0.670815525784142	-7.26148915158541	Ns
LINC00870	LINC00870	0.0513378443093186	5.48763877137584	0.280257841732196	0.779362004188461	0.809289505149298	-7.27232510452871	Ns
AC068888.1	AC068888.1	0.0716588274733017	9.66207121786201	0.879473699148766	0.379444509084456	0.429023495463087	-7.27352848763845	Ns
STK4-AS1	STK4-AS1	0.0402447818742768	5.4601403836762	0.268333376815383	0.788521305032588	0.817492535089696	-7.27437320176118	Ns
GHET1	GHET1	0.0548147941254555	6.23187570711314	0.47584033968857	0.634335713920867	0.674891603827283	-7.27827342068387	Ns
ZNF426-DT	ZNF426-DT	0.0622975570287201	5.73097566564172	0.330171836806276	0.741368328402042	0.773964683859933	-7.27969453883352	Ns
IL10RB-DT	IL10RB-DT	-0.0629261777358057	6.98968938824923	-0.621165563231939	0.53469171158024	0.579323740927505	-7.28289347237317	Ns
LINC02693	LINC02693	0.112285724790331	9.55661047135579	0.858187734452079	0.391080814611714	0.440135460143934	-7.28410089738741	Ns
AL365203.2	AL365203.2	-0.087177343287097	8.10175252286776	-0.748529507376422	0.454390769755523	0.504101896703136	-7.29227283071447	Ns
AC024592.2	AC024592.2	-0.140043961189255	7.77056742183353	-0.717120089394387	0.473537797717624	0.522071399861956	-7.29291615949625	Ns
AC099850.2	AC099850.2	-0.0627315966482715	6.50814735856109	-0.510831578483972	0.609629104541812	0.651811019518346	-7.29654041395954	Ns
AL137127.1	AL137127.1	0.0575348263241828	6.57048673482319	0.498631164319899	0.618194961650075	0.659520871415176	-7.29763993754808	Ns
AL450306.1	AL450306.1	-0.0229038620089286	5.46530452859593	-0.151779583474323	0.879404259278129	0.899737305735426	-7.30750316382834	Ns
AC022509.2	AC022509.2	0.00218654858490108	5.39583409027617	0.0133836666902128	0.989325488645001	0.990342789918672	-7.30856917354491	Ns
OTUD6B-AS1	OTUD6B-AS1	-0.0949164651725081	11.792969800253	-0.941068073448676	0.346992691126015	0.398345972654688	-7.3120344704974	Ns
LINC02600	LINC02600	0.00750380615045287	5.45287689070724	0.0283514954157127	0.97738984264893	0.980819168355291	-7.31259591685662	Ns
CTBP1-DT	CTBP1-DT	0.0766664867873725	11.2971518859984	0.912730019235967	0.361696930120336	0.412309088374879	-7.31536084455182	Ns
TRAF3IP2-AS1	TRAF3IP2-AS1	-0.0537554105318083	8.21176061828712	-0.725013987524391	0.468684295782274	0.517599729942193	-7.31639647881419	Ns
MUC20-OT1	MUC20-OT1	-0.0948711383710972	11.6146146261506	-0.927160963839113	0.354160634214895	0.405379632461141	-7.31867738016514	Ns
ALKBH3-AS1	ALKBH3-AS1	0.0197144265617588	5.64344812716767	0.143528577366979	0.885913805904316	0.904970713586413	-7.32049793197389	Ns
LINC00910	LINC00910	-0.073474109224712	8.66829214010856	-0.75548635010667	0.450209844319902	0.500033409521306	-7.32422307393928	Ns
AL022323.3	AL022323.3	0.0123936312841559	5.63234728901321	0.0566080947969101	0.9548734443968	0.962287058095533	-7.32880243213394	Ns
PSORS1C3	PSORS1C3	0.0507451753944448	5.94255442395938	0.220587853165759	0.825477299847222	0.851724590780361	-7.33709940940182	Ns
PRKAR1B-AS1	PRKAR1B-AS1	0.0382838435552175	6.07418754414569	0.260137920084277	0.794833433112184	0.822285172300437	-7.33887834464232	Ns
SUCLA2-AS1	SUCLA2-AS1	-0.0197970398274441	5.77541398973802	-0.127841755820955	0.898310704467944	0.916192216657457	-7.33895710511719	Ns
AP001830.1	AP001830.1	-0.0252147089799291	5.73927204692056	-0.144208627011203	0.885376989700958	0.904897112308538	-7.34010773595007	Ns
LOXL1-AS1	LOXL1-AS1	-0.126929263700733	8.25828224901564	-0.689339878151493	0.490836490037727	0.538702731738137	-7.34711248266045	Ns
AL603756.1	AL603756.1	0.00834874462058366	5.82661718096719	0.0608349602236782	0.951507909168574	0.95939197263139	-7.34785946296829	Ns
AC090204.1	AC090204.1	-0.0174209787290183	5.83558394859226	-0.0686634245850687	0.945277025013081	0.954592514367463	-7.35290876915784	Ns
AC002553.1	AC002553.1	0.0536866352441372	6.77892149712534	0.423922519363985	0.671751785048234	0.708889282107811	-7.360034875492	Ns
SNHG29	SNHG29	0.130878510524672	15.7775867321022	0.999644426035936	0.317825996899872	0.368118510389084	-7.36322172096361	Ns
RAB30-DT	RAB30-DT	-0.0709187926390005	9.46718218906598	-0.765923821146472	0.443978288600792	0.493957558803281	-7.36337792215357	Ns
AL645728.1	AL645728.1	-0.0225015600839535	6.18396327475594	-0.194573914218967	0.845782647168624	0.870829621384089	-7.37097339630656	Ns
ARRDC1-AS1	ARRDC1-AS1	0.0676595214650284	10.5467737507273	0.803116513061027	0.422178386369721	0.471860687865584	-7.37961779225964	Ns
AC107027.3	AC107027.3	0.0678273431259271	8.82681164534091	0.67806138322467	0.497955517148678	0.545509858630487	-7.38316776699491	Ns
HCP5	HCP5	-0.138001876624825	13.1957165357241	-0.913309620906572	0.361392315611686	0.412203185996457	-7.38414905552855	Ns
LINC02562	LINC02562	0.115919046851491	8.98367878238627	0.686129213260484	0.492857476412082	0.540616060041873	-7.38456605611016	Ns
LINC00960	LINC00960	0.168113709125364	7.67434855644833	0.518964558022833	0.603948511356893	0.646092171215314	-7.38705325320465	Ns
SRRM2-AS1	SRRM2-AS1	-0.0210756459809893	6.2731356593192	-0.162725248517629	0.870781451725716	0.892028387838323	-7.38734319169937	Ns
AC010168.2	AC010168.2	0.0848733021131469	8.48272590157958	0.638928474552567	0.523077228393594	0.570230326809814	-7.38764495843355	Ns
LINC00884	LINC00884	0.0593897905111991	6.81566488616186	0.314992757496388	0.752860469537552	0.784072892131967	-7.39665496609524	Ns
USP27X-AS1	USP27X-AS1	-0.0595998908066111	7.19388733427079	-0.440777526705222	0.6595093500139	0.697103531203617	-7.39931674618502	Ns
BCDIN3D-AS1	BCDIN3D-AS1	-0.0106668910465677	6.27990242220523	-0.0957247327107403	0.923766431828212	0.936756897275796	-7.40011533186578	Ns
AL008721.2	AL008721.2	0.0652758685543144	6.94811946934546	0.339378921743469	0.734425485163957	0.767539677731736	-7.40363825964717	Ns
AC004540.1	AC004540.1	-0.00648049709690213	6.36021863809977	-0.0373271921372585	0.970234703608894	0.97625166301112	-7.40518973302888	Ns
TNRC6C-AS1	TNRC6C-AS1	0.0976449754163706	9.95567444766164	0.726705967592881	0.467647597197342	0.516747940830434	-7.40903214610619	Ns
LINC00839	LINC00839	-0.0296939072897118	6.51860375564706	-0.164862852631165	0.86909924573253	0.891536475996437	-7.4105598104975	Ns
KIF9-AS1	KIF9-AS1	-0.0321035441799031	7.2898108351062	-0.416660369452918	0.677053821275406	0.713710768826862	-7.41493205392572	Ns
AP002840.2	AP002840.2	-0.00325460000760103	6.48448651176049	-0.0305214422656479	0.975659841228858	0.980441777703208	-7.4206555685767	Ns
HLA-F-AS1	HLA-F-AS1	-0.0628743052002383	7.83784824539436	-0.484416069246016	0.628241248878506	0.669505041908293	-7.43304772044734	Ns
WAKMAR2	WAKMAR2	-0.0410839088699495	7.35889141577521	-0.390360125797836	0.696388324609599	0.732110187913008	-7.43478192772357	Ns
AL157392.3	AL157392.3	-0.0689192729974497	10.217978989756	-0.712717373398537	0.476256760200231	0.524475063410548	-7.43992910176573	Ns
AL390728.6	AL390728.6	0.109818244701476	9.37300124821393	0.641872910192914	0.52116459196333	0.568463563334792	-7.44034285671867	Ns
AL160006.1	AL160006.1	-0.0613281169947335	9.84206856616157	-0.673059207154847	0.501130445903087	0.548454737590393	-7.4486415336418	Ns
AL445524.1	AL445524.1	0.0915704676083156	9.49910824306215	0.631782273205216	0.527734204545238	0.573701002931088	-7.4489870026965	Ns
AC006504.5	AC006504.5	-0.0649307148852643	9.42980361317606	-0.631814754366656	0.527712989674054	0.573701002931088	-7.45376893011787	Ns
TBILA	TBILA	0.0615247705593625	8.09048477109289	0.459963452362804	0.645684438110213	0.683975843852331	-7.45694430764972	Ns
ZNF436-AS1	ZNF436-AS1	-0.0408091978751681	8.0178043009233	-0.460526925164831	0.645280231806776	0.683919766645505	-7.45777662086155	Ns
AC067838.1	AC067838.1	0.00904588910371817	6.88202874587924	0.0713680756862297	0.943125080922464	0.952913613158296	-7.4584945656444	Ns
AL392172.1	AL392172.1	-0.0526863421978128	8.65664116964465	-0.525292654971859	0.59954511713037	0.642440474987799	-7.47068273928162	Ns
AC096921.2	AC096921.2	0.0107709551949267	6.97681668006431	0.0793807749233486	0.93675231256039	0.947458053275366	-7.47072223230773	Ns
SNAI3-AS1	SNAI3-AS1	0.039187061203199	7.8165368682945	0.360095642305213	0.718883587870768	0.753318808172435	-7.47546637320104	Ns
HAR1A	HAR1A	-0.00148120266742691	7.1381310553768	-0.00556896928243319	0.995558205631186	0.996069797720411	-7.47828656195063	Ns
AP000866.1	AP000866.1	0.00382361797263187	7.04685214642245	0.0303893743157021	0.97576512989263	0.980441777703208	-7.48043742057118	Ns
AC025171.2	AC025171.2	0.0168109690750367	7.20476896936594	0.136591331616459	0.891392869957238	0.910090150921207	-7.4828948136597	Ns
LINC01291	LINC01291	0.0900514805470465	7.35792025306752	0.192624200500668	0.84730882980077	0.871676144450187	-7.48471467026531	Ns
AC103760.1	AC103760.1	-0.0073300900997868	7.12248823650532	-0.0475356149335009	0.962099824063944	0.969067955226332	-7.4856791659852	Ns
ST7-AS1	ST7-AS1	-0.0106754849938904	7.23406656709209	-0.091004778677944	0.927514674492784	0.940068230732665	-7.49123735172266	Ns
AC110285.2	AC110285.2	0.0144839057818658	7.40585026102788	0.0616857281593212	0.950830609436931	0.959205801333526	-7.5045619446089	Ns
NBR2	NBR2	0.0552440224276314	9.88090052982099	0.57113286268173	0.568091810614707	0.611767010656435	-7.50798221401878	Ns
HOXB-AS4	HOXB-AS4	-0.129597962929282	9.4057466158973	-0.537446481793386	0.591129035711579	0.634819764219771	-7.51195802380423	Ns
DCST1-AS1	DCST1-AS1	0.000207463387321027	7.532644221687	0.00143579383406631	0.998854809308388	0.998854809308388	-7.51543171927798	Ns
SEMA3F-AS1	SEMA3F-AS1	-0.00312693050097668	7.57011538234644	-0.0302080482245896	0.975909689362515	0.980441777703208	-7.52255451209184	Ns
SNHG18	SNHG18	-0.111414844418656	11.8625686382732	-0.677739508274994	0.498159490829484	0.545509858630487	-7.52680520056707	Ns
ENTPD1-AS1	ENTPD1-AS1	0.0161265790943137	7.80332800781654	0.162506992100419	0.87095324359561	0.892028387838323	-7.53088157040593	Ns
CEROX1	CEROX1	0.0417849212192829	7.93980064313957	0.148530716351132	0.881966469961172	0.901884830364707	-7.53725745674499	Ns
AC092279.1	AC092279.1	-0.0151862055830376	7.85027995733186	-0.101698745043898	0.919024749281624	0.933450356403731	-7.54328493011755	Ns
KMT2E-AS1	KMT2E-AS1	0.0378081226585856	8.61422513747099	0.317249141440906	0.751148604740712	0.782915596054693	-7.54889873984639	Ns
LINC00205	LINC00205	0.0277040180297661	8.36018579630883	0.253693970996292	0.799806045562008	0.826990106590137	-7.55278673093306	Ns
LINC01004	LINC01004	-0.0138212888227773	8.17299519033213	-0.107152518146255	0.914698504038378	0.930469167901109	-7.57002235539905	Ns
STARD7-AS1	STARD7-AS1	-0.0222400436908519	8.99364387026138	-0.322438536153326	0.747216201632595	0.779651631607	-7.57458249468734	Ns
LINC01806	LINC01806	-0.0293072210080076	8.52499297201436	-0.170544515965486	0.864630917286393	0.887420345786298	-7.58445259786257	Ns
AC008966.1	AC008966.1	0.0263556760721553	8.88500140085538	0.250553679478993	0.802232283681576	0.829058522467106	-7.58600284103525	Ns
HOXB-AS3	HOXB-AS3	0.0883381536766024	9.8965005320012	0.412091141365596	0.680398036671966	0.716460236560474	-7.58659689239475	Ns
AL121839.2	AL121839.2	-0.0389562982724811	8.97666741415746	-0.262842231866468	0.792749065779826	0.820564822473855	-7.59334245251246	Ns
ZNF561-AS1	ZNF561-AS1	-0.0184459137087334	8.86317575392726	-0.19076038588518	0.848768309725943	0.872519482067799	-7.6004100598863	Ns
COX10-AS1	COX10-AS1	-0.0218413075361017	9.14980294559185	-0.268392251540056	0.788476009568284	0.817492535089696	-7.60092605419905	Ns
MIR210HG	MIR210HG	-0.0683808251449705	9.89673385230475	-0.385945230468761	0.699653805030317	0.735146226872114	-7.60111555088835	Ns
PAX8-AS1	PAX8-AS1	-0.150335121200024	10.5164996192756	-0.453793227062743	0.650117480333661	0.688297299733354	-7.60593867628493	Ns
MIAT	MIAT	0.02244319482541	9.2153699242739	0.116114409530039	0.907594974361189	0.924692524898606	-7.63176735376231	Ns
CBR3-AS1	CBR3-AS1	0.00565524344970747	9.13111675426827	0.0617684887403091	0.950764725301612	0.959205801333526	-7.63184712028925	Ns
AC006449.7	AC006449.7	0.00277220907737608	9.13401465464823	0.0275449358615973	0.978032904058195	0.980819168355291	-7.63239621833722	Ns
LINC00511	LINC00511	0.0641349153371173	12.3797548603461	0.520816327506604	0.602658454636246	0.645421348282052	-7.63315064460411	Ns
AC103702.2	AC103702.2	-0.108042942393302	11.9959967019907	-0.479534037825028	0.631707655579	0.672462988197	-7.64582448164291	Ns
NUTM2B-AS1	NUTM2B-AS1	-0.0276278731051356	10.454713651438	-0.305275930708975	0.760246219782999	0.791127413103955	-7.65583092003584	Ns
AP001372.2	AP001372.2	0.00903801707077179	9.6534116162038	0.0891466393266045	0.928990720004767	0.941074366206702	-7.658178472733	Ns
OSER1-DT	OSER1-DT	-0.0349069351925042	10.3103789057103	-0.235293442477453	0.814049393239	0.840378668417992	-7.66833237815989	Ns
AC024896.1	AC024896.1	0.0268186032613951	10.2318985094013	0.203443647742897	0.838847062135626	0.864603086277429	-7.66970702838728	Ns
EIF3J-DT	EIF3J-DT	-0.00542849019147873	10.0071966300201	-0.0717174735158455	0.942847114036619	0.952913613158296	-7.67754289262292	Ns
PCCA-DT	PCCA-DT	-0.0121476886665732	10.3042246637782	-0.0880529644926291	0.929859614551286	0.941464726745374	-7.69002628859941	Ns
MRPL20-AS1	MRPL20-AS1	0.0177973662976783	11.3759942464958	0.176094157103974	0.860270599969366	0.883410790158415	-7.72064561092073	Ns
