# Supplementary material for: Pyroptosis-related lncRNAs: A novel prognosis signature of colorectal cancer
Source: Front Oncol. 2022 Nov 30;12:983895. doi: 10.3389/fonc.2022.983895 (PMC9748486; doi:10.3389/fonc.2022.983895)
Supplement: Supplementary Table 4 — Univariate Cox proportional risk regression to filter PRLs that correlated with OS. [file DataSheet_2.csv]

	lnc	pc	pval	rho
1	RAP2C-AS1	PRKACA	8.11E-27	0.404155124	#REF!
2	LINC01278	PRKACA	0	0.41347078
3	AL591895.1	PRKACA	0	0.422262825
4	AP001318.2	PRKACA	8.80E-33	0.44495665
5	AP003486.1	PRKACA	0	0.413417036
6	AL160006.1	PRKACA	0	0.413515973
7	AP000766.1	PRKACA	4.24E-30	0.42728761
8	AC096921.2	PRKACA	8.86E-27	0.403871407
9	AL596244.1	PRKACA	0	0.412544858
10	AC093297.2	PRKACA	0	0.432878711
11	AC010503.5	PRKACA	0	0.433850269
12	LINC00997	PRKACA	0	0.457759008
13	AL162595.1	SCAF11	1.91E-28	0.415849746
14	CELF2-AS1	SCAF11	8.59E-41	0.492275174
15	HDHD5-AS1	SCAF11	5.99E-27	-0.405117804
16	AL157838.1	SCAF11	0	0.405714803
17	CHKB-DT	SCAF11	6.94E-41	-0.492782895
18	C1RL-AS1	SCAF11	0	0.472912388
19	HDAC4-AS1	SCAF11	9.35E-34	-0.451121722
20	LINC00630	SCAF11	0	0.422014486
21	CHROMR	SCAF11	5.33E-38	0.476604619
22	AL356966.1	SCAF11	6.37E-27	0.404923258
23	AL513327.1	SCAF11	0	0.425296594
24	NUTM2B-AS1	SCAF11	0	0.491290321
25	SGMS1-AS1	SCAF11	0	0.403002346
26	ENTPD1-AS1	SCAF11	4.71E-40	0.488206824
27	ZNF451-AS1	SCAF11	1.36E-33	0.450090123
28	DANCR	SCAF11	0	-0.439764239
29	AL161725.1	SCAF11	8.72E-27	0.403921795
30	AC002553.1	SCAF11	5.49E-29	0.419649723
31	AC016722.2	SCAF11	2.78E-34	0.454399857
32	KANSL1L-AS1	SCAF11	7.14E-30	0.425753415
33	ANKRD10-IT1	SCAF11	6.36E-65	0.60154242	#NAME?
34	ACAP2-IT1	SCAF11	1.39E-72	0.629076957
35	ALG13-AS1	SCAF11	1.69E-46	0.52196934
36	SOS1-IT1	SCAF11	1.50E-51	0.546012037
37	AC018462.1	SCAF11	3.09E-36	0.466274135
38	LINC01315	SCAF11	0	-0.416668838
39	AL049646.1	SCAF11	1.73E-26	0.401730673
40	FTX	SCAF11	0	0.430416632
41	HCG18	SCAF11	0	0.466482865
42	AF129075.2	SCAF11	5.83E-30	0.426349133
43	DLEU2	SCAF11	0	0.44296943
44	AL354733.2	SCAF11	7.14E-27	0.40455931
45	DCST1-AS1	SCAF11	0	-0.406898811
46	RAP2C-AS1	SCAF11	1.50E-31	0.436968491
47	SMG7-AS1	SCAF11	1.33E-32	0.443798901
48	AL157786.1	SCAF11	0	0.463528892
49	AL592435.1	SCAF11	3.16E-30	0.428159859
50	AL161457.2	SCAF11	7.31E-28	0.411721122
51	MCF2L-AS1	SCAF11	2.96E-29	-0.421513883
52	AL356599.1	SCAF11	2.61E-27	0.407739975
53	AC009299.2	SCAF11	1.27E-32	0.443944814
54	COX10-AS1	SCAF11	0	0.435610131
55	AL035448.1	SCAF11	1.64E-61	0.588353635
56	AC008267.5	SCAF11	1.46E-28	-0.416674572
57	PAXBP1-AS1	SCAF11	3.62E-42	0.499701888
58	AC108058.1	SCAF11	9.95E-29	0.417846991
59	AL157392.3	SCAF11	0	0.541846308
60	ADAMTS9-AS1	SCAF11	9.50E-33	0.444744873
61	AC092910.3	SCAF11	0	0.424524904
62	AC007566.1	SCAF11	2.11E-36	0.467257077
63	IGFBP7-AS1	SCAF11	5.30E-38	-0.476618578
64	NADK2-AS1	SCAF11	1.20E-48	0.532433464
65	STARD4-AS1	SCAF11	7.02E-42	0.498166129
66	OIP5-AS1	SCAF11	0	0.461735401
67	NNT-AS1	SCAF11	0	0.418794275
68	TRIM52-AS1	SCAF11	0	-0.412724566
69	AC139887.2	SCAF11	0	0.406698988
70	SLC7A11-AS1	SCAF11	4.18E-47	0.524961488
71	AC087854.1	SCAF11	2.89E-30	0.428417591
72	LINC01843	SCAF11	0	-0.40171311
73	OTUD6B-AS1	SCAF11	0	0.410139758
74	AP001816.1	SCAF11	0	-0.497732915
75	TOLLIP-AS1	SCAF11	0	-0.532011549
76	SNHG9	SCAF11	8.51E-38	-0.475434441
77	AC109322.1	SCAF11	0	-0.492736935
78	CD44-AS1	SCAF11	6.15E-36	0.464489683
79	AC024145.1	SCAF11	2.48E-33	0.448452795
80	AC009318.1	SCAF11	4.49E-27	0.406028111
81	AC048341.1	SCAF11	0	0.460237082
82	PSMA3-AS1	SCAF11	0	0.587949161
83	AC007622.2	SCAF11	6.06E-47	0.524169741
84	AC025569.1	SCAF11	8.90E-29	0.418186309
85	AL512791.1	SCAF11	3.45E-52	0.54891903
86	AL049869.3	SCAF11	3.07E-60	0.583279815
87	AC090607.1	SCAF11	1.55E-28	0.416504432
88	AC108449.2	SCAF11	1.04E-52	0.551258369
89	AC092757.2	SCAF11	4.39E-27	0.406100266
90	AL390728.6	SCAF11	2.05E-43	0.506280813
91	AC017071.1	SCAF11	1.34E-35	0.462452574
92	AC107068.1	SCAF11	0	0.438960072
93	AC040169.1	SCAF11	4.16E-68	-0.613317921
94	AC011468.1	SCAF11	9.30E-29	0.418052908
95	SNHG19	SCAF11	0	-0.518194991
96	AC095057.3	SCAF11	2.93E-28	0.414539562
97	AL513534.3	SCAF11	1.13E-34	0.456826714
98	AL121839.2	SCAF11	0	0.411360363
99	AC009962.1	SCAF11	9.46E-28	0.410919439
100	AL163051.1	SCAF11	5.43E-35	-0.458766016
101	AL591848.4	SCAF11	5.75E-37	0.470599351
102	AP000766.1	SCAF11	1.60E-78	0.648665838
103	AC234775.3	SCAF11	1.64E-26	0.401905826
104	AC107027.3	SCAF11	0	0.41040223
105	SPINT1-AS1	SCAF11	0	-0.443993668
106	AC010168.2	SCAF11	5.74E-37	0.470600691
107	AC096921.2	SCAF11	4.81E-32	0.440200445
108	AC100774.1	SCAF11	9.40E-33	0.444775169
109	AC036108.3	SCAF11	1.10E-43	0.507692962
110	AL360270.2	SCAF11	4.12E-38	0.477247163
111	AL033527.3	SCAF11	4.00E-31	-0.434165202
112	AC007406.5	SCAF11	0	0.555384975
113	ZNF236-DT	SCAF11	1.05E-38	-0.480642565
114	MIR133A1HG	SCAF11	8.56E-27	0.403980965
115	AC005261.1	SCAF11	0	0.538132609
116	RAB11B-AS1	SCAF11	0	-0.426549055
117	AL606834.1	SCAF11	2.43E-30	0.428924197
118	MIRLET7A1HG	SCAF11	1.84E-34	0.455506442
119	AC068790.2	SCAF11	3.02E-49	0.535287276
120	AC078795.1	SCAF11	6.88E-48	0.528782529
121	AL606834.2	SCAF11	1.05E-28	0.417673134
122	AL049840.7	SCAF11	4.34E-42	0.499284424
123	AC004918.5	SCAF11	4.17E-44	0.509876341
124	AL158163.1	SCAF11	3.35E-31	0.434677907
125	YTHDF3-AS1	SCAF11	2.35E-56	-0.56720604
126	Z83843.1	SCAF11	0	0.560797216
127	AC108463.3	SCAF11	7.33E-35	0.457970048
128	AC008937.3	SCAF11	8.77E-37	0.469520434
129	AC012557.1	SCAF11	1.93E-30	0.429601082
130	AC008966.2	SCAF11	9.38E-33	0.444780715
131	AL606537.1	SCAF11	2.15E-28	0.415501172
132	AC093297.2	SCAF11	0	0.506245251
133	LINC01023	SCAF11	3.75E-36	-0.465774803
134	AC007038.1	SCAF11	3.11E-34	0.454103236
135	AL391834.1	SCAF11	2.43E-40	0.489798274
136	LINC01578	SCAF11	0	0.512174286
137	AL117339.3	SCAF11	1.15E-32	0.44420554
138	AC008124.1	SCAF11	0	0.400359939
139	AC097376.3	SCAF11	0	0.560382505
140	AL355488.1	SCAF11	0	0.427806125
141	AL121832.2	SCAF11	5.47E-44	-0.509264333
142	AL133227.1	SCAF11	2.64E-29	0.421850766
143	AC245060.5	SCAF11	3.27E-33	0.447697594
144	AC026356.1	SCAF11	1.68E-33	0.449519983
145	AC025031.4	SCAF11	4.40E-30	0.42717944
146	AC133552.5	SCAF11	3.93E-47	-0.525093625
147	AC092747.4	SCAF11	0	0.512147968
148	AL139407.1	SCAF11	6.43E-44	0.508902605
149	AC006449.7	SCAF11	0	-0.403365041
150	AC015871.3	SCAF11	0	0.51482108
151	LINC00624	SCAF11	1.30E-56	0.568292384
152	N4BP2L2-IT2	SCAF11	0	0.444114138
153	NPTN-IT1	SCAF11	4.16E-56	0.566149371
154	HELLPAR	SCAF11	0	0.492344599
155	AC004461.3	SCAF11	7.85E-30	0.425472426
156	EBLN3P	SCAF11	0	0.482840811
157	GARS1-DT	PJVK	1.21E-29	0.424179329
158	THUMPD3-AS1	PJVK	2.26E-36	0.46709132
159	AL161756.1	PJVK	4.85E-29	0.420025274
160	CCDC18-AS1	PJVK	2.36E-43	0.505964618
161	SH3BP5-AS1	PJVK	1.56E-26	0.402056639
162	AC006042.1	PJVK	1.84E-30	0.429745826
163	LINC01004	PJVK	3.80E-32	0.440867928
164	KANSL1L-AS1	PJVK	3.55E-39	0.483308677
165	ANKRD10-IT1	PJVK	6.40E-27	0.404908979
166	ALG13-AS1	PJVK	8.98E-31	0.431828727
167	AL683813.2	PJVK	1.04E-26	0.403362991
168	LINC00342	PJVK	2.37E-34	0.454829207
169	AL592435.1	PJVK	4.84E-28	0.412997519
170	AL157392.3	PJVK	2.45E-42	0.500606604
171	AC092910.3	PJVK	2.75E-27	0.407573427
172	AC007566.1	PJVK	2.07E-37	0.473190883
173	RAD51-AS1	PJVK	8.21E-35	0.457668051
174	AP001830.1	PJVK	1.67E-26	0.401842355
175	AC048341.1	PJVK	2.78E-36	0.466552063
176	PSMA3-AS1	PJVK	1.16E-26	0.403024875
177	AL512791.1	PJVK	1.63E-26	0.401927948
178	AL390728.6	PJVK	9.13E-29	0.418106751
179	AC009120.2	PJVK	2.76E-37	0.472463225
180	AC008870.2	PJVK	1.71E-27	0.409073664
181	AC079322.1	PJVK	4.95E-34	0.452846646
182	AC010168.2	PJVK	4.85E-27	0.40578499
183	LINC01355	PJVK	3.12E-40	0.489200497
184	AC015813.1	PJVK	4.80E-39	0.482568176
185	AC068620.2	PJVK	3.73E-32	0.440918488
186	AC016737.1	PJVK	1.70E-28	0.416206137
187	AC010201.2	PJVK	4.24E-30	0.427292486
188	Z83843.1	PJVK	5.31E-46	0.519494813
189	AC024060.2	PJVK	1.97E-30	0.429543924
190	AC126118.1	PJVK	4.84E-34	0.452904346
191	Z97832.2	PJVK	6.74E-31	0.432659926
192	AC007038.1	PJVK	1.36E-48	0.532175499
193	AC012360.3	PJVK	3.70E-39	0.483208209
194	AL355488.1	PJVK	1.07E-38	0.480584253
195	AC245060.5	PJVK	5.16E-34	0.452735413
196	ZKSCAN2-DT	PJVK	2.74E-33	0.448183195
197	AC025031.4	PJVK	1.33E-28	0.416966331
198	AC096642.1	PJVK	4.60E-33	0.446755361
199	AC015871.3	PJVK	8.79E-37	0.469513703
200	N4BP2L2-IT2	PJVK	7.35E-29	0.418764491
201	TMEM51-AS1	CASP9	0	0.48249544
202	ZNF436-AS1	CASP9	0	0.410023674
203	AL160006.1	CASP9	0	0.411835641
204	AL162595.1	NOD1	2.48E-27	0.407899569
205	GARS1-DT	NOD1	0	0.605928733
206	C1RL-AS1	NOD1	0	0.409990577
207	Z99572.1	NOD1	3.68E-32	0.440954226
208	ST7-OT4	NOD1	1.14E-26	0.403071721
209	MIR17HG	NOD1	0	0.405576566
210	DANCR	NOD1	0	-0.503266556
211	AC006042.1	NOD1	1.45E-31	0.437064385
212	AC004830.2	NOD1	1.66E-29	0.423246164
213	LINC01004	NOD1	7.40E-32	0.438984726
214	LINC00954	NOD1	7.01E-34	0.451902588
215	AC016722.2	NOD1	1.95E-28	0.415796227
216	ANKRD10-IT1	NOD1	2.75E-52	0.549360155
217	ACAP2-IT1	NOD1	5.67E-36	0.464702522
218	ALG13-AS1	NOD1	1.51E-29	0.423523054
219	FTX	NOD1	0	0.489347162
220	HCG18	NOD1	0	0.450558238
221	MORF4L2-AS1	NOD1	6.55E-30	0.426008733
222	TRAF3IP2-AS1	NOD1	0	0.416295598
223	AL157786.1	NOD1	0	0.511422623
224	AL445524.1	NOD1	0	-0.400097643
225	RNASEH2B-AS1	NOD1	1.19E-31	0.437644805
226	MAPKAPK5-AS1	NOD1	0	-0.405555786
227	AP001189.1	NOD1	2.81E-30	0.428498861
228	PAXBP1-AS1	NOD1	1.87E-34	0.455465233
229	AL157392.3	NOD1	0	0.543548705
230	AC092910.3	NOD1	0	0.533717978
231	AC007566.1	NOD1	1.86E-33	0.4492497
232	AP000866.1	NOD1	1.78E-33	0.449365521
233	DNAJC3-DT	NOD1	0	0.406892165
234	HOXA-AS2	NOD1	0	0.425543736
235	AP001816.1	NOD1	0	-0.50446235
236	AL512791.1	NOD1	7.69E-29	0.418630305
237	AL160006.1	NOD1	0	0.4109838
238	SNHG19	NOD1	0	-0.455361838
239	ERVK13-1	NOD1	0	0.419621082
240	AC109460.2	NOD1	4.16E-30	0.427349519
241	AP000766.1	NOD1	2.79E-35	0.460529652
242	SPINT1-AS1	NOD1	0	-0.420194987
243	AC036108.3	NOD1	6.23E-30	0.426156446
244	LINC02175	NOD1	4.36E-31	0.433915435
245	AC060780.1	NOD1	0	0.443492648
246	AC232271.1	NOD1	0	0.406235938
247	AC004918.5	NOD1	1.46E-38	0.479825318
248	Z83843.1	NOD1	0	0.516753339
249	AC108463.3	NOD1	2.56E-26	0.40046845
250	Z97832.2	NOD1	5.88E-29	0.419441617
251	AC012360.3	NOD1	0	0.421496097
252	AL133227.1	NOD1	1.10E-28	0.417550822
253	AC245060.5	NOD1	1.14E-30	0.431127124
254	ZKSCAN2-DT	NOD1	0	0.406266465
255	TSC22D1-AS1	NOD1	5.26E-29	0.419778996
256	AC015871.3	NOD1	0	0.408866161
257	LINC01126	NOD1	5.61E-27	0.405325554
258	N4BP2L2-IT2	NOD1	0	0.479003851
259	NPTN-IT1	NOD1	1.23E-27	0.410104065
260	TPT1-AS1	PLCG1	0	0.478262688
261	SNHG11	PLCG1	0	0.406412811
262	AC008969.1	PLCG1	0	0.417476992
263	AL162595.1	PLCG1	7.84E-28	0.411502813
264	ADORA2A-AS1	PLCG1	2.41E-29	0.422125244
265	LINC00174	PLCG1	0	0.443756671
266	GARS1-DT	PLCG1	0	0.535197999
267	RAMP2-AS1	PLCG1	2.77E-32	0.44175247
268	AL157838.1	PLCG1	0	0.479605358
269	AFDN-DT	PLCG1	1.57E-44	0.512055948
270	LINC02487	PLCG1	4.25E-30	0.427283489
271	C1RL-AS1	PLCG1	0	0.440761095
272	THUMPD3-AS1	PLCG1	0	0.467087297
273	C1orf220	PLCG1	1.58E-33	0.449695389
274	MIR17HG	PLCG1	0	0.436113632
275	AL441992.2	PLCG1	0	-0.405227296
276	INE1	PLCG1	0	0.470197273
277	PLCG1-AS1	PLCG1	3.23E-39	0.483534813
278	LINC01359	PLCG1	2.54E-26	0.400493435
279	DANCR	PLCG1	0	-0.430403296
280	AC006042.1	PLCG1	3.32E-37	0.47199238
281	AC004830.2	PLCG1	4.78E-28	0.413032936
282	LINC01004	PLCG1	2.30E-44	0.51120829
283	AL137244.1	PLCG1	1.63E-33	0.44960487
284	LINC00954	PLCG1	3.94E-52	0.548656311
285	HNF4A-AS1	PLCG1	2.78E-29	0.421701857
286	ANKRD10-IT1	PLCG1	2.80E-42	0.500297702
287	ALG13-AS1	PLCG1	9.86E-30	0.424793068
288	FTX	PLCG1	0	0.431279771
289	HCG18	PLCG1	0	0.524580562
290	MORF4L2-AS1	PLCG1	8.67E-41	0.492252855
291	AL683813.2	PLCG1	7.61E-34	0.451681817
292	AC080129.2	PLCG1	7.66E-29	0.418642964
293	AL157786.1	PLCG1	0	0.520719941
294	LINC00894	PLCG1	1.31E-32	0.443852955
295	TMEM147-AS1	PLCG1	0	0.414402594
296	INTS6-AS1	PLCG1	0	0.431650086
297	AL357079.1	PLCG1	1.34E-37	0.474300114
298	AL157392.3	PLCG1	0	0.571565783
299	LINC00893	PLCG1	0	0.41469781
300	AC092910.3	PLCG1	0	0.524385568
301	AC007566.1	PLCG1	5.20E-29	0.419814497
302	DNAJC3-DT	PLCG1	0	0.508382075
303	AC139887.2	PLCG1	0	0.427074267
304	HOXA-AS2	PLCG1	0	0.420660384
305	AP001816.1	PLCG1	0	-0.464324154
306	LINC02421	PLCG1	6.09E-29	0.419335093
307	AC009120.2	PLCG1	0	0.476578767
308	AL035071.1	PLCG1	0	0.401353339
309	AC137932.1	PLCG1	1.34E-26	0.402547463
310	AC009148.1	PLCG1	5.01E-28	0.412892475
311	ERVK13-1	PLCG1	0	0.443284716
312	AC008870.2	PLCG1	6.20E-29	0.41928275
313	AC109460.2	PLCG1	2.48E-45	0.516131562
314	CAPN10-DT	PLCG1	0	0.521252995
315	SPINT1-AS1	PLCG1	0	-0.426253131
316	PAN3-AS1	PLCG1	6.36E-29	0.419205947
317	AL031714.1	PLCG1	0	0.462591717
318	LINC02175	PLCG1	3.25E-28	0.414221772
319	AC060780.1	PLCG1	0	0.407500584
320	AL354861.3	PLCG1	4.34E-38	0.477117162
321	KCNQ1OT1	PLCG1	0	0.430450394
322	AC232271.1	PLCG1	0	0.555341864
323	AC004918.5	PLCG1	1.07E-34	0.456965096
324	AL359881.3	PLCG1	1.68E-28	0.416242836
325	TMCC1-AS1	PLCG1	0	0.424637797
326	Z83843.1	PLCG1	0	0.52092198
327	AC126118.1	PLCG1	3.24E-29	0.421242743
328	AL606537.1	PLCG1	2.77E-26	0.400218598
329	AL137003.1	PLCG1	0	0.42460408
330	Z97832.2	PLCG1	2.47E-35	0.460852876
331	AC012360.3	PLCG1	0	0.505861422
332	LINC02604	PLCG1	0	0.455153995
333	LINC00653	PLCG1	1.93E-26	0.401376468
334	AL139082.1	PLCG1	1.48E-29	0.423588868
335	AL731571.1	PLCG1	0	0.429783932
336	AL117379.1	PLCG1	2.07E-63	0.595767944
337	AL133227.1	PLCG1	3.60E-38	0.477586534
338	AC245060.5	PLCG1	6.91E-34	0.451942289
339	ZKSCAN2-DT	PLCG1	0	0.583722834
340	AL021578.1	PLCG1	8.42E-30	0.425261649
341	AC096642.1	PLCG1	1.39E-32	0.443686853
342	TSC22D1-AS1	PLCG1	3.71E-37	0.471715735
343	NKILA	PLCG1	1.02E-26	0.403433557
344	LINC00244	PLCG1	2.44E-26	0.400619151
345	N4BP2L2-IT2	PLCG1	0	0.535375801
346	ZNF667-AS1	NLRP1	0	0.513979563
347	AC008969.1	NLRP1	0	0.433944597
348	C20orf197	NLRP1	1.46E-29	0.423620406
349	LINC01561	NLRP1	4.44E-34	0.453142769
350	C8orf31	NLRP1	7.04E-29	0.418897902
351	TENM3-AS1	NLRP1	6.01E-27	0.40510824
352	C22orf34	NLRP1	3.50E-27	0.406820721
353	HMGA2-AS1	NLRP1	4.82E-43	0.504339106
354	AC105020.1	NLRP1	2.94E-27	0.407364884
355	AC004988.1	NLRP1	3.34E-29	0.421148538
356	AL645568.1	NLRP1	1.05E-26	0.403339505
357	LINC02397	NLRP1	1.16E-27	0.410286503
358	C1RL-AS1	NLRP1	0	0.485707765
359	AC016747.1	NLRP1	0	0.546557529
360	MEG3	NLRP1	0	0.663057708
361	AC025171.2	NLRP1	8.19E-30	0.42534651
362	BASP1-AS1	NLRP1	9.90E-28	0.410776376
363	MIR99AHG	NLRP1	1.57E-43	0.50688863
364	LINC00189	NLRP1	7.48E-28	0.411648663
365	LINC02593	NLRP1	2.20E-39	0.484477883
366	CHROMR	NLRP1	1.41E-40	0.491091805
367	PPM1F-AS1	NLRP1	0	0.453700514
368	INHBA-AS1	NLRP1	6.37E-37	0.470338159
369	LINC01857	NLRP1	2.19E-32	0.442417908
370	SH3BP5-AS1	NLRP1	0	0.537824057
371	POT1-AS1	NLRP1	1.72E-26	0.401752936
372	AL513327.1	NLRP1	0	0.443199648
373	LRRK2-DT	NLRP1	1.80E-34	0.455568136
374	AC121247.2	NLRP1	1.02E-27	0.410676958
375	RFPL1S	NLRP1	1.91E-35	0.461524228
376	CADM3-AS1	NLRP1	8.51E-38	0.475434179
377	DBH-AS1	NLRP1	4.91E-30	0.426860734
378	MIAT	NLRP1	0	0.628740128
379	GAS1RR	NLRP1	1.38E-35	0.462373779
380	AL135960.1	NLRP1	6.17E-31	0.432915089
381	TEX41	NLRP1	5.19E-27	0.405573092
382	FAM30A	NLRP1	1.52E-31	0.436933838
383	ITGB2-AS1	NLRP1	5.88E-38	0.47636216
384	LINC02798	NLRP1	5.93E-33	0.446049646
385	AL161725.1	NLRP1	2.24E-27	0.408217589
386	LINC01537	NLRP1	7.48E-32	0.43895482
387	RNF144A-AS1	NLRP1	6.17E-38	0.47623927
388	MIR646HG	NLRP1	5.98E-29	0.41938993
389	HECW2-AS1	NLRP1	1.69E-27	0.409099454
390	AL137026.1	NLRP1	3.68E-27	0.406662751
391	LINC00582	NLRP1	1.24E-26	0.40280996
392	ACAP2-IT1	NLRP1	4.29E-27	0.406175435
393	MBNL1-AS1	NLRP1	0	0.449562223
394	HOXB-AS1	NLRP1	9.54E-36	0.463346022
395	AC004160.1	NLRP1	3.53E-37	0.471841924
396	AC104461.1	NLRP1	7.49E-27	0.404407919
397	DNM3OS	NLRP1	0	0.558600489
398	AL391807.1	NLRP1	1.26E-31	0.43747225
399	DIRC3	NLRP1	4.11E-57	0.570408806
400	LINC01354	NLRP1	2.85E-31	0.43514278
401	AL731567.1	NLRP1	5.13E-30	0.426729908
402	LRRC8C-DT	NLRP1	1.06E-42	0.50252978
403	AL691447.2	NLRP1	3.02E-28	0.41445379
404	RAP2C-AS1	NLRP1	1.47E-26	0.402253034
405	LINC00665	NLRP1	0	0.489650663
406	CCDC144NL-AS1	NLRP1	3.46E-37	0.471892857
407	LINC00702	NLRP1	5.83E-38	0.476381832
408	LINC00472	NLRP1	6.29E-38	0.476190451
409	CHRM3-AS2	NLRP1	2.80E-27	0.407526134
410	LINC01638	NLRP1	2.92E-30	0.428386926
411	AL356417.2	NLRP1	1.56E-38	0.47966171
412	AC116366.2	NLRP1	0	0.460075717
413	MAGI2-AS3	NLRP1	0	0.650800215
414	SDCBP2-AS1	NLRP1	0	0.416339727
415	MSC-AS1	NLRP1	5.16E-55	0.561440445
416	GSN-AS1	NLRP1	1.57E-37	0.473888937
417	NEXN-AS1	NLRP1	1.05E-33	0.450801318
418	LINC01936	NLRP1	2.15E-29	0.422472491
419	AP001189.1	NLRP1	8.98E-57	0.5689759
420	KCNMA1-AS1	NLRP1	2.25E-28	0.415358027
421	HAND2-AS1	NLRP1	3.27E-53	0.553514944
422	NR2F1-AS1	NLRP1	0	0.452367635
423	LINC00987	NLRP1	1.57E-33	0.449704245
424	WAKMAR2	NLRP1	0	0.4833234
425	AC022034.1	NLRP1	7.89E-42	0.497894107
426	FLG-AS1	NLRP1	5.13E-32	0.440022659
427	LINC01352	NLRP1	5.26E-34	0.452683207
428	PAXBP1-AS1	NLRP1	1.26E-37	0.474449171
429	AL157392.3	NLRP1	0	0.42448073
430	AL512306.3	NLRP1	2.44E-30	0.428912138
431	AC093627.4	NLRP1	3.26E-35	0.460118492
432	ADAMTS9-AS1	NLRP1	1.85E-36	0.46760022
433	LINC00877	NLRP1	3.35E-27	0.406958963
434	ADAMTS9-AS2	NLRP1	1.45E-44	0.5122397
435	AC093583.1	NLRP1	7.43E-27	0.404434632
436	DUBR	NLRP1	1.90E-33	0.449184608
437	IL12A-AS1	NLRP1	5.41E-28	0.412654551
438	AC087521.1	NLRP1	3.28E-27	0.407021082
439	LIFR-AS1	NLRP1	1.73E-26	0.401722823
440	AC107959.1	NLRP1	1.82E-38	0.479285092
441	A2M-AS1	NLRP1	8.65E-34	0.451331747
442	LINC00861	NLRP1	1.80E-60	0.584211101
443	LINC00900	NLRP1	3.80E-41	0.494207816
444	AC040168.1	NLRP1	2.58E-36	0.46673915
445	LINC00968	NLRP1	1.70E-28	0.416218097
446	RASSF8-AS1	NLRP1	4.57E-33	0.446771009
447	STARD4-AS1	NLRP1	6.83E-43	0.503545849
448	NR2F2-AS1	NLRP1	1.38E-62	0.592580866
449	MEF2C-AS1	NLRP1	1.18E-37	0.474601465
450	LINC01197	NLRP1	6.37E-39	0.481871856
451	AC008467.1	NLRP1	6.00E-27	0.405114165
452	CARMN	NLRP1	0	0.637469081
453	AC018682.1	NLRP1	5.43E-29	0.419681429
454	LINC02381	NLRP1	2.24E-43	0.506082591
455	LINC01094	NLRP1	5.08E-36	0.464987764
456	AC104825.1	NLRP1	0	0.519317235
457	AC091182.1	NLRP1	4.73E-37	0.471096588
458	LINC02099	NLRP1	1.06E-40	0.49178215
459	ZFHX4-AS1	NLRP1	1.01E-30	0.431501009
460	AC090136.3	NLRP1	3.70E-28	0.413822313
461	AP000662.1	NLRP1	2.66E-40	0.489578849
462	SENCR	NLRP1	1.37E-27	0.409766938
463	MIR100HG	NLRP1	0	0.573638362
464	Z97989.1	NLRP1	7.38E-34	0.451763684
465	AP001528.1	NLRP1	1.66E-28	0.416286661
466	MRGPRF-AS1	NLRP1	7.26E-28	0.411740684
467	LINC01619	NLRP1	1.45E-37	0.474089383
468	AC048341.1	NLRP1	0	0.483684234
469	AC027288.3	NLRP1	1.42E-31	0.437133572
470	AC004846.1	NLRP1	6.13E-37	0.470433244
471	AL512791.1	NLRP1	2.15E-30	0.429282939
472	LINC00924	NLRP1	1.17E-33	0.450508907
473	AC087477.2	NLRP1	1.12E-33	0.450622997
474	AC010247.2	NLRP1	1.28E-38	0.480158495
475	AL049838.1	NLRP1	6.90E-31	0.43259343
476	AC104083.1	NLRP1	0	0.535469244
477	AC009093.2	NLRP1	4.94E-54	0.557150316
478	AC110597.1	NLRP1	7.56E-37	0.469900098
479	AL135818.2	NLRP1	2.81E-37	0.472423008
480	LINC00565	NLRP1	1.58E-35	0.462026803
481	AC004847.1	NLRP1	1.29E-46	0.522547454
482	LINC02544	NLRP1	2.56E-28	0.414964794
483	AC036108.3	NLRP1	4.41E-35	0.459318364
484	AC006058.1	NLRP1	8.71E-31	0.431916136
485	AC144831.1	NLRP1	1.41E-35	0.462326899
486	LINC02185	NLRP1	1.17E-28	0.417365392
487	RNF213-AS1	NLRP1	2.57E-26	0.400453577
488	AC068234.2	NLRP1	2.65E-27	0.407695914
489	L3MBTL4-AS1	NLRP1	8.17E-32	0.438703579
490	ZNF790-AS1	NLRP1	1.92E-30	0.429614617
491	LINC01140	NLRP1	9.15E-46	0.518311717
492	AC068473.3	NLRP1	6.54E-41	0.492923752
493	AC120049.1	NLRP1	1.56E-33	0.449726793
494	AC005180.2	NLRP1	4.85E-27	0.405785258
495	AP005131.6	NLRP1	5.64E-34	0.452492504
496	AC006262.1	NLRP1	1.16E-37	0.474645512
497	A1BG-AS1	NLRP1	2.70E-40	0.48954212
498	LINC00528	NLRP1	5.09E-33	0.446473465
499	MKNK1-AS1	NLRP1	7.54E-33	0.445386053
500	AL158163.1	NLRP1	5.74E-30	0.426398312
501	AC106881.1	NLRP1	2.27E-31	0.435791558
502	AC108463.3	NLRP1	1.62E-33	0.449619218
503	LINC01215	NLRP1	4.17E-29	0.420481544
504	Z97832.2	NLRP1	6.28E-32	0.439450234
505	AL139393.3	NLRP1	1.48E-26	0.402242934
506	AC083862.1	NLRP1	1.32E-35	0.462497482
507	MIR223HG	NLRP1	1.58E-26	0.402028023
508	AC080038.2	NLRP1	1.22E-36	0.468680703
509	AC037198.1	NLRP1	3.18E-34	0.454041278
510	AC008760.2	NLRP1	1.54E-32	0.443407378
511	AC092376.2	NLRP1	1.08E-52	0.551187799
512	AC009159.3	NLRP1	2.71E-34	0.45447543
513	AC015871.3	NLRP1	0	0.456451871
514	TRG-AS1	NLRP1	6.11E-38	0.476263365
515	NPTN-IT1	NLRP1	1.03E-40	0.491835927
516	C7orf69	GSDME	3.14E-27	0.407161642
517	LINC01116	GSDME	1.88E-27	0.408768289
518	ZNF667-AS1	GSDME	0	0.640155396
519	C20orf197	GSDME	9.97E-27	0.403497492
520	LINC01561	GSDME	1.71E-78	0.648572397
521	C8orf31	GSDME	1.10E-30	0.431230854
522	TENM3-AS1	GSDME	2.56E-43	0.50578528
523	PRR34	GSDME	3.65E-27	0.406683522
524	HMGA2-AS1	GSDME	7.77E-89	0.679566284
525	AC004988.1	GSDME	1.01E-78	0.649306529
526	BVES-AS1	GSDME	1.13E-30	0.431162919
527	LINC00632	GSDME	9.29E-28	0.410973751
528	MIR1915HG	GSDME	1.11E-37	0.474767526
529	AC016747.1	GSDME	0	0.643673038
530	MEG3	GSDME	0	0.561129472
531	BASP1-AS1	GSDME	8.26E-27	0.404095868
532	MIR99AHG	GSDME	4.32E-71	0.623919671
533	LINC00189	GSDME	3.99E-30	0.427467316
534	ROR1-AS1	GSDME	2.42E-28	0.415133977
535	CHROMR	GSDME	2.12E-61	0.587919236
536	INHBA-AS1	GSDME	1.45E-38	0.479838829
537	LINC01857	GSDME	9.68E-34	0.45102751
538	LINC01142	GSDME	6.56E-27	0.404829408
539	TEX26-AS1	GSDME	3.43E-28	0.414059861
540	POT1-AS1	GSDME	2.20E-40	0.490036407
541	LRRK2-DT	GSDME	5.73E-32	0.439707039
542	AC121247.2	GSDME	1.16E-29	0.424306271
543	BOLA3-AS1	GSDME	7.87E-30	0.425463086
544	RFPL1S	GSDME	4.68E-45	0.514735969
545	CADM3-AS1	GSDME	5.53E-31	0.433231668
546	GAS1RR	GSDME	5.09E-60	0.582393119
547	TEX41	GSDME	5.30E-40	0.487922796
548	ENTPD1-AS1	GSDME	2.77E-30	0.428541001
549	LINC02798	GSDME	9.49E-44	0.508027451
550	LINC01537	GSDME	3.67E-31	0.434413715
551	RNF144A-AS1	GSDME	3.14E-65	0.602697228
552	SNHG26	GSDME	5.79E-31	0.43310106
553	AL445985.1	GSDME	2.88E-26	0.40009238
554	AL137026.1	GSDME	1.85E-32	0.442887449
555	MBNL1-AS1	GSDME	0	0.494771277
556	AL109924.1	GSDME	4.77E-49	0.534344745
557	EMX2OS	GSDME	7.29E-36	0.464048869
558	HOXB-AS1	GSDME	1.56E-26	0.402055981
559	AC004160.1	GSDME	5.49E-65	0.60178276
560	AC104461.1	GSDME	1.15E-34	0.456768993
561	DNM3OS	GSDME	0	0.681633205
562	APCDD1L-DT	GSDME	6.79E-34	0.451990455
563	DIRC3	GSDME	5.97E-74	0.633711942
564	LINC01354	GSDME	6.55E-39	0.481803408
565	TRAF3IP2-AS1	GSDME	0	0.429714725
566	LRRC8C-DT	GSDME	2.49E-54	0.558456235
567	LEF1-AS1	GSDME	7.24E-30	0.425708884
568	LINC01798	GSDME	9.62E-40	0.486484841
569	AL691447.2	GSDME	2.59E-37	0.472625075
570	RAP2C-AS1	GSDME	1.52E-28	0.416549808
571	LINC00665	GSDME	0	0.503107717
572	LINC00327	GSDME	2.26E-41	0.495432569
573	CCDC144NL-AS1	GSDME	3.01E-80	0.654098927
574	LINC00702	GSDME	9.21E-80	0.652581084
575	AL161457.2	GSDME	3.34E-28	0.414145586
576	LINC00472	GSDME	3.59E-37	0.471798562
577	LINC01638	GSDME	2.64E-53	0.553928534
578	AL356417.2	GSDME	2.57E-70	0.62121045
579	MAGI2-AS3	GSDME	0	0.773614233
580	MSC-AS1	GSDME	1.46E-104	0.720334676
581	AL356599.1	GSDME	2.70E-32	0.441826902
582	LINC01828	GSDME	8.35E-38	0.475480664
583	NEXN-AS1	GSDME	8.04E-36	0.463793241
584	LINC01936	GSDME	1.59E-47	0.527009932
585	AP001189.1	GSDME	1.01E-36	0.469152645
586	LINC01010	GSDME	4.20E-46	0.520005124
587	HAND2-AS1	GSDME	1.13E-100	0.710887594
588	PRKAR1B-AS1	GSDME	7.31E-34	0.451790516
589	NR2F1-AS1	GSDME	0	0.570837204
590	LINC00987	GSDME	4.15E-43	0.504684411
591	WAKMAR2	GSDME	0	0.403600886
592	AC022034.1	GSDME	1.15E-45	0.517817673
593	FLG-AS1	GSDME	2.28E-39	0.484385134
594	LINC01352	GSDME	3.51E-37	0.471856434
595	PAXBP1-AS1	GSDME	1.18E-33	0.450485558
596	AC093627.4	GSDME	4.74E-49	0.534358629
597	ADAMTS9-AS1	GSDME	1.61E-44	0.512004985
598	ADAMTS9-AS2	GSDME	1.55E-60	0.584474759
599	AC093583.1	GSDME	6.19E-37	0.470408665
600	LINC00882	GSDME	4.81E-39	0.482562027
601	DUBR	GSDME	2.19E-59	0.579823573
602	IL12A-AS1	GSDME	8.66E-37	0.469551145
603	AC087521.1	GSDME	1.21E-28	0.417260089
604	LIFR-AS1	GSDME	6.94E-33	0.445617221
605	AC107959.1	GSDME	8.16E-40	0.486880907
606	A2M-AS1	GSDME	1.13E-56	0.568550301
607	LINC01096	GSDME	7.78E-30	0.425496247
608	LINC00900	GSDME	1.02E-70	0.622611285
609	AC040168.1	GSDME	1.96E-36	0.467446574
610	LINC00968	GSDME	1.82E-52	0.550172215
611	RASSF8-AS1	GSDME	1.39E-59	0.580623517
612	STARD4-AS1	GSDME	5.85E-33	0.44608712
613	NR2F2-AS1	GSDME	4.17E-76	0.640867754
614	MEF2C-AS1	GSDME	5.13E-45	0.514532335
615	LINC01197	GSDME	1.84E-51	0.545601541
616	AC010931.1	GSDME	1.12E-29	0.424427575
617	CARMN	GSDME	0	0.654855651
618	LINC02381	GSDME	8.55E-63	0.59338659
619	LINC01094	GSDME	1.70E-77	0.645379693
620	AC104825.1	GSDME	0	0.557130304
621	AC091182.1	GSDME	3.37E-47	0.525419475
622	LINC02099	GSDME	4.92E-42	0.498992087
623	LINC01592	GSDME	4.20E-29	0.420458275
624	ZFHX4-AS1	GSDME	5.61E-65	0.601748957
625	AP000662.1	GSDME	1.51E-44	0.512144583
626	SENCR	GSDME	1.13E-34	0.456815845
627	MIR100HG	GSDME	0	0.760305651
628	Z97989.1	GSDME	1.53E-32	0.443413578
629	AP001528.1	GSDME	1.16E-44	0.512735852
630	MRGPRF-AS1	GSDME	3.01E-28	0.414458724
631	LINC01619	GSDME	1.06E-28	0.417656822
632	GIHCG	GSDME	2.91E-27	0.40740105
633	AC027288.3	GSDME	2.63E-46	0.521017995
634	AC004846.1	GSDME	2.92E-42	0.500198229
635	LINC01579	GSDME	3.95E-38	0.477355963
636	LINC00924	GSDME	8.70E-61	0.585475203
637	LINC02345	GSDME	1.43E-46	0.522326444
638	AC087477.2	GSDME	2.87E-29	0.421599988
639	AC027237.5	GSDME	6.26E-29	0.419254291
640	AC010247.2	GSDME	9.44E-31	0.4316849
641	AC084757.3	GSDME	3.43E-33	0.447564881
642	LINC01581	GSDME	8.77E-29	0.41823054
643	LINC02126	GSDME	7.64E-30	0.425551757
644	AL049838.1	GSDME	6.70E-49	0.533642733
645	AC104083.1	GSDME	0	0.699844413
646	AC009093.2	GSDME	7.03E-76	0.640122724
647	AC110597.1	GSDME	2.43E-40	0.489792878
648	AL135818.2	GSDME	2.55E-33	0.448373426
649	LINC00565	GSDME	3.00E-33	0.447930933
650	AC004847.1	GSDME	4.25E-27	0.406206454
651	LINC02544	GSDME	3.73E-57	0.570584048
652	LINC01686	GSDME	7.75E-32	0.438853502
653	AC036108.3	GSDME	5.32E-29	0.419747371
654	LINC00922	GSDME	1.30E-35	0.462535423
655	AC144831.1	GSDME	1.67E-26	0.401853831
656	AC068234.2	GSDME	3.47E-31	0.434571455
657	L3MBTL4-AS1	GSDME	1.04E-58	0.577059216
658	PCAT19	GSDME	0	0.485713392
659	ZNF790-AS1	GSDME	2.23E-32	0.442367693
660	LINC01140	GSDME	4.92E-51	0.543643621
661	AC068473.3	GSDME	3.15E-45	0.515604672
662	AC120049.1	GSDME	1.60E-35	0.461992604
663	ZNF582-AS1	GSDME	2.20E-27	0.408280179
664	AC005180.2	GSDME	7.63E-27	0.40434916
665	AC006262.1	GSDME	1.18E-51	0.546491267
666	A1BG-AS1	GSDME	1.14E-30	0.431125087
667	LINC01711	GSDME	2.30E-42	0.500751257
668	AC009549.1	GSDME	6.69E-50	0.538374934
669	Z99289.2	GSDME	2.82E-26	0.400159925
670	FGF14-AS2	GSDME	3.11E-29	0.421361237
671	CASC15	GSDME	0	0.500226496
672	AL139393.3	GSDME	1.34E-62	0.592622883
673	AC083862.1	GSDME	1.62E-26	0.401940019
674	FRMD6-AS1	GSDME	6.26E-32	0.439459677
675	AC245297.4	GSDME	2.11E-27	0.408408661
676	AC080038.2	GSDME	1.51E-45	0.517225621
677	AL121827.2	GSDME	2.29E-27	0.408158858
678	AC037198.1	GSDME	4.32E-33	0.44692523
679	AC008760.2	GSDME	7.40E-35	0.457943293
680	AC092376.2	GSDME	3.12E-69	0.617365269
681	LINC02593	ELANE	2.55E-37	0.472666675
682	FENDRR	ELANE	3.08E-34	0.454123204
683	AC135012.3	ELANE	2.74E-33	0.448180682
684	AC106881.1	ELANE	1.55E-30	0.43024971
685	AL162595.1	TIRAP	5.15E-39	0.482396646
686	CELF2-AS1	TIRAP	6.08E-34	0.452288584
687	C1RL-AS1	TIRAP	0	0.402103408
688	Z99572.1	TIRAP	3.69E-31	0.434400319
689	PAXIP1-AS2	TIRAP	0	0.425880999
690	ENTPD1-AS1	TIRAP	6.19E-32	0.439490805
691	AC016722.2	TIRAP	8.97E-30	0.425075361
692	ANKRD10-IT1	TIRAP	2.41E-33	0.448531787
693	ACAP2-IT1	TIRAP	2.88E-38	0.478142672
694	ALG13-AS1	TIRAP	1.43E-31	0.437106956
695	FTX	TIRAP	0	0.449815525
696	HCG18	TIRAP	0	0.420030432
697	RAP2C-AS1	TIRAP	6.25E-31	0.432880394
698	SMG7-AS1	TIRAP	4.21E-42	0.499355432
699	AL157786.1	TIRAP	0	0.45301119
700	COX10-AS1	TIRAP	0	0.43158243
701	AP001189.1	TIRAP	2.76E-31	0.435236056
702	AL035448.1	TIRAP	2.30E-36	0.467043162
703	PAXBP1-AS1	TIRAP	9.95E-32	0.438144346
704	AC108058.1	TIRAP	2.07E-26	0.401152037
705	AL157392.3	TIRAP	0	0.453770828
706	AC092910.3	TIRAP	0	0.437403356
707	AC007566.1	TIRAP	5.70E-33	0.446161677
708	IGFBP7-AS1	TIRAP	1.03E-29	-0.424677522
709	AP000866.1	TIRAP	1.57E-34	0.455929737
710	NADK2-AS1	TIRAP	3.76E-34	0.453591702
711	STARD4-AS1	TIRAP	2.05E-26	0.401190384
712	AC139887.2	TIRAP	0	0.517610142
713	FAM160A1-DT	TIRAP	1.47E-28	0.416662466
714	AP001318.2	TIRAP	6.29E-35	0.458377239
715	AP003486.1	TIRAP	0	0.427453931
716	AC007637.1	TIRAP	1.20E-26	0.402907077
717	AC007622.2	TIRAP	8.86E-32	0.438472646
718	AL512791.1	TIRAP	1.53E-29	0.423485099
719	AL049869.3	TIRAP	3.60E-37	0.471791408
720	AC108449.2	TIRAP	7.69E-33	0.445333026
721	SNHG19	TIRAP	0	-0.409567271
722	ERVK13-1	TIRAP	0	0.446243695
723	AC109460.2	TIRAP	4.62E-28	0.413137789
724	AP000766.1	TIRAP	2.17E-49	0.5359687
725	AC234775.3	TIRAP	3.46E-27	0.406853186
726	AC036108.3	TIRAP	1.36E-30	0.430618166
727	LINC02175	TIRAP	2.02E-30	0.429473543
728	AC060780.1	TIRAP	0	0.480874834
729	AC078795.1	TIRAP	6.29E-27	0.404961617
730	AC004918.5	TIRAP	1.60E-41	0.496236433
731	Z83843.1	TIRAP	0	0.426455125
732	AL606537.1	TIRAP	9.07E-28	0.411048081
733	AC097376.3	TIRAP	0	0.452342336
734	AL731571.1	TIRAP	0	0.432868831
735	AL133227.1	TIRAP	9.20E-27	0.403751425
736	AC015871.3	TIRAP	0	0.407894515
737	LINC00624	TIRAP	2.50E-31	0.435516616
738	NPTN-IT1	TIRAP	1.09E-42	0.50246539
739	AC004461.3	TIRAP	9.17E-27	0.403761817
740	SATB2-AS1	CASP4	0	-0.431191778
741	FOXD2-AS1	CASP4	0	-0.453094885
742	CEBPA-DT	CASP4	0	-0.421024851
743	AC254629.1	CASP4	0	-0.400385415
744	AC109322.1	GSDMD	0	0.42023823
745	ANKRD10-IT1	GPX4	2.28E-26	-0.400842953
746	ACAP2-IT1	GPX4	5.76E-27	-0.405242579
747	MNX1-AS1	GPX4	0	0.459014128
748	SLC7A11-AS1	GPX4	1.15E-26	-0.403041605
749	AC109322.1	GPX4	0	0.413261696
750	AC108449.2	GPX4	7.22E-35	-0.458010555
751	AL139407.1	GPX4	2.60E-30	-0.428731747
752	NPTN-IT1	GPX4	9.82E-27	-0.403543559
753	MIAT	NLRP7	1.31E-32	0.443844049
754	FAM30A	NLRP7	5.16E-90	0.682869839
755	ITGB2-AS1	NLRP7	5.14E-27	0.405602033
756	HECW2-AS1	NLRP7	6.97E-29	0.418928556
757	LINC00582	NLRP7	1.09E-44	0.512863308
758	LINC00892	NLRP7	1.23E-36	0.468659156
759	CHRM3-AS2	NLRP7	6.18E-43	0.503774173
760	LINC00877	NLRP7	9.37E-40	0.486547589
761	LINC00996	NLRP7	1.69E-48	0.53172611
762	LINC00861	NLRP7	1.05E-52	0.551254883
763	LINC00528	NLRP7	4.01E-33	0.447133949
764	LINC01215	NLRP7	2.69E-37	0.472527325
765	MIR223HG	NLRP7	2.47E-29	0.422056278
766	TRG-AS1	NLRP7	4.21E-44	0.509855612
767	OIP5-AS1	CASP3	0	0.448142459
768	AC024896.1	CASP3	0	0.403824014
769	THAP9-AS1	CASP3	0	0.42089871
770	PSMA3-AS1	CASP3	0	0.434550359
771	AC073073.2	CASP3	2.95E-28	0.414526702
772	LINC01578	CASP3	0	0.46697715
773	AC097376.3	CASP3	0	0.487678793
774	AC092747.4	CASP3	0	0.440130965
775	EBLN3P	CASP3	0	0.423387107
776	LINC01091	CASP6	0	0.420810363
777	LINC02562	CASP6	0	0.411038519
778	MMP25-AS1	CASP6	0	-0.42705588
779	AC016747.1	TNF	1.47E-27	0.409545002
780	MIAT	TNF	1.25E-28	0.417146261
781	DNM3OS	TNF	4.02E-28	0.413567963
782	MSC-AS1	TNF	2.84E-28	0.414636224
783	LINC00877	TNF	3.23E-32	0.441327725
784	AC093583.1	TNF	7.43E-31	0.43237949
785	LINC00861	TNF	9.72E-27	0.403576151
786	AC004847.1	TNF	1.05E-31	0.437997011
787	LINC00528	TNF	1.40E-27	0.409696387
788	MIR223HG	TNF	8.15E-40	0.486883833
789	TRG-AS1	TNF	1.36E-27	0.409793742
790	AC005224.3	IL1B	1.08E-30	0.431281336
791	MIR223HG	IL1B	1.38E-41	0.496584183
792	PPP3CB-AS1	CASP8	0	0.435602288
793	CHROMR	CASP8	4.19E-30	0.427325328
794	NUTM2B-AS1	CASP8	0	0.460828
795	SGMS1-AS1	CASP8	0	0.422819273
796	AC016722.2	CASP8	1.03E-32	0.444511369
797	KANSL1L-AS1	CASP8	1.70E-35	0.461834768
798	ANKRD10-IT1	CASP8	2.96E-48	0.530554241
799	ACAP2-IT1	CASP8	3.94E-48	0.529953723
800	ALG13-AS1	CASP8	6.97E-38	0.475934612
801	SOS1-IT1	CASP8	4.16E-44	0.509879994
802	AC018462.1	CASP8	1.71E-27	0.409075054
803	HCG18	CASP8	0	0.420686703
804	AF129075.2	CASP8	5.27E-29	0.419773722
805	DLEU2	CASP8	0	0.425467484
806	RAP2C-AS1	CASP8	4.00E-28	0.41358347
807	LINC00342	CASP8	0	0.41229807
808	AL157786.1	CASP8	0	0.422591758
809	AL592435.1	CASP8	1.60E-33	0.449654688
810	AC009299.2	CASP8	3.68E-41	0.494281884
811	AL035448.1	CASP8	1.61E-40	0.490775023
812	PAXBP1-AS1	CASP8	1.58E-36	0.468013866
813	AL157392.3	CASP8	0	0.417719084
814	AC092910.3	CASP8	0	0.458776821
815	AC007566.1	CASP8	1.70E-39	0.485097505
816	IGFBP7-AS1	CASP8	1.60E-42	-0.501594146
817	AP000866.1	CASP8	2.05E-27	0.408497105
818	NADK2-AS1	CASP8	1.15E-31	0.437733984
819	AP000873.2	CASP8	0	0.438463704
820	SLC7A11-AS1	CASP8	9.86E-28	0.410789029
821	AP001816.1	CASP8	0	-0.442410944
822	AP001318.2	CASP8	8.78E-33	0.44496365
823	SNHG9	CASP8	1.05E-29	-0.424606787
824	AC109322.1	CASP8	0	-0.407742676
825	CD44-AS1	CASP8	4.05E-28	0.413544228
826	PSMA3-AS1	CASP8	0	0.507769092
827	AC007622.2	CASP8	1.07E-34	0.456965782
828	AL512791.1	CASP8	4.89E-41	0.49361277
829	AL049869.3	CASP8	5.23E-33	0.446397494
830	AC108449.2	CASP8	1.44E-35	0.462267413
831	AL390728.6	CASP8	5.48E-41	0.493342015
832	AC017071.1	CASP8	2.83E-40	0.489432565
833	AC040169.1	CASP8	5.82E-32	-0.439666505
834	SNHG19	CASP8	0	-0.465399211
835	ERVK13-1	CASP8	0	0.406883303
836	AC009962.1	CASP8	7.16E-42	0.498120227
837	AP000766.1	CASP8	2.64E-51	0.544889679
838	AC010168.2	CASP8	1.75E-34	0.455642061
839	AC036108.3	CASP8	2.25E-27	0.408215516
840	AC007406.5	CASP8	0	0.441392289
841	ZNF236-DT	CASP8	5.30E-40	-0.487925458
842	AC005261.1	CASP8	0	0.447161376
843	MIRLET7A1HG	CASP8	1.64E-31	0.43671599
844	AC068790.2	CASP8	2.46E-33	0.448476966
845	AC078795.1	CASP8	1.18E-34	0.456699633
846	AC068620.2	CASP8	2.42E-27	0.407975642
847	AC004918.5	CASP8	1.18E-30	0.431039692
848	Z83843.1	CASP8	0	0.502362522
849	AC008937.3	CASP8	3.51E-27	0.406808026
850	AC093297.2	CASP8	0	0.437186962
851	AC007038.1	CASP8	1.81E-39	0.484951326
852	AL391834.1	CASP8	3.04E-31	0.434955741
853	LINC01578	CASP8	0	0.43986703
854	AC012360.3	CASP8	0	0.451414686
855	AC097376.3	CASP8	0	0.531811992
856	AC245060.5	CASP8	1.55E-28	0.416487851
857	AC025031.4	CASP8	2.41E-26	0.400658478
858	AC133552.5	CASP8	6.21E-28	-0.412224987
859	AC092747.4	CASP8	0	0.47228434
860	AL139407.1	CASP8	1.35E-37	0.474275807
861	AC015871.3	CASP8	0	0.47577593
862	LINC00624	CASP8	1.26E-33	0.450304088
863	AP000866.6	CASP8	3.28E-32	0.441279106
864	NPTN-IT1	CASP8	1.28E-31	0.437435879
865	HELLPAR	CASP8	0	0.423945682
866	EBLN3P	CASP8	0	0.420755201
867	AC136475.3	NLRP6	4.34E-44	0.509786039
868	AC004988.1	GSDMC	1.42E-37	0.474142007
869	AC016747.1	GSDMC	1.11E-33	0.450663264
870	MIAT	GSDMC	8.39E-34	0.45141507
871	RNF144A-AS1	GSDMC	1.10E-32	0.444327493
872	SNHG26	GSDMC	2.65E-31	0.435352784
873	AC004160.1	GSDMC	3.12E-32	0.441422488
874	DNM3OS	GSDMC	3.68E-40	0.488797861
875	LRRC8C-DT	GSDMC	2.88E-32	0.441648969
876	MAGI2-AS3	GSDMC	1.08E-41	0.497155407
877	MSC-AS1	GSDMC	2.91E-38	0.478118642
878	PRKAR1B-AS1	GSDMC	1.90E-26	0.401428564
879	LINC00987	GSDMC	8.74E-31	0.431906218
880	LINC00900	GSDMC	1.59E-28	0.416426571
881	LINC01197	GSDMC	1.71E-26	0.401778156
882	LINC01094	GSDMC	5.66E-35	0.458655282
883	AC104083.1	GSDMC	1.66E-34	0.455785849
884	L3MBTL4-AS1	GSDMC	2.38E-26	0.400700506
885	PCAT19	GSDMC	5.30E-30	0.426635125
886	MIR223HG	GSDMC	1.13E-30	0.431159971
887	TRG-AS1	GSDMC	2.59E-27	0.407771044
888	LINC01127	GSDMC	1.51E-26	0.402159714
889	MCF2L-AS1	PYCARD	2.63E-30	0.428692411
890	LINC01133	CASP5	0	0.404348118
891	IRF1-AS1	AIM2	4.27E-43	0.50461685
892	PSMB8-AS1	AIM2	7.30E-40	0.487151447
893	LINC02397	AIM2	3.38E-28	0.414108055
894	AC016747.1	AIM2	2.48E-30	0.428863638
895	LINC01857	AIM2	6.91E-38	0.475956044
896	MIAT	AIM2	6.81E-46	0.518955749
897	FAM30A	AIM2	2.79E-29	0.421683748
898	ITGB2-AS1	AIM2	2.32E-31	0.435733423
899	CHRM3-AS2	AIM2	1.04E-35	0.463125151
900	AC116366.2	AIM2	4.57E-30	0.427070544
901	MIR155HG	AIM2	1.77E-56	0.567724522
902	LINC01281	AIM2	1.94E-41	0.495790426
903	PRKAR1B-AS1	AIM2	2.17E-26	0.401010273
904	LINC00996	AIM2	5.55E-30	0.426497169
905	LINC00861	AIM2	4.09E-38	0.477267827
906	LINC01094	AIM2	1.42E-37	0.474151616
907	LINC02099	AIM2	3.42E-29	0.421076267
908	LINC00944	AIM2	1.85E-40	0.49044783
909	AC004847.1	AIM2	2.86E-44	0.510721321
910	L3MBTL4-AS1	AIM2	1.72E-26	0.401758843
911	LINC01215	AIM2	4.36E-36	0.465387832
912	AL357054.4	AIM2	2.89E-28	0.414581797
913	MIR223HG	AIM2	7.29E-29	0.418792634
914	TRG-AS1	AIM2	2.11E-60	0.583933605
915	LINC00954	NOD2	1.90E-39	0.484829413
916	ZNF667-AS1	NLRC4	0	0.448248928
917	C20orf197	NLRC4	3.46E-31	0.434579716
918	HMGA2-AS1	NLRC4	4.56E-38	0.476994164
919	AC004988.1	NLRC4	5.21E-56	0.565730107
920	LINC02397	NLRC4	1.92E-28	0.415838287
921	AC016747.1	NLRC4	0	0.63080039
922	MEG3	NLRC4	0	0.430192972
923	AC025171.2	NLRC4	9.50E-28	0.410904717
924	MIR99AHG	NLRC4	1.32E-30	0.43071445
925	LINC00189	NLRC4	7.01E-41	0.492756843
926	ROR1-AS1	NLRC4	7.63E-27	0.40434977
927	CHROMR	NLRC4	7.04E-50	0.538270958
928	AC007319.1	NLRC4	6.38E-27	0.404917436
929	INHBA-AS1	NLRC4	4.86E-35	0.459059791
930	LINC01857	NLRC4	4.70E-41	0.493703764
931	SH3BP5-AS1	NLRC4	0	0.451008748
932	POT1-AS1	NLRC4	1.72E-37	0.473668272
933	LRRK2-DT	NLRC4	1.71E-48	0.531700219
934	AC121247.2	NLRC4	1.81E-28	0.416027612
935	RFPL1S	NLRC4	2.61E-40	0.489625489
936	CADM3-AS1	NLRC4	1.92E-27	0.40870341
937	MIAT	NLRC4	0	0.486922256
938	GAS1RR	NLRC4	4.92E-36	0.465070282
939	TEX41	NLRC4	1.74E-36	0.467765727
940	ENTPD1-AS1	NLRC4	6.22E-37	0.470398143
941	ZNF451-AS1	NLRC4	2.46E-27	0.407928905
942	LINC02798	NLRC4	7.24E-37	0.470010278
943	RNF144A-AS1	NLRC4	5.42E-42	0.498766353
944	SNHG26	NLRC4	2.22E-27	0.408250216
945	HECW2-AS1	NLRC4	1.56E-37	0.473911098
946	ACAP2-IT1	NLRC4	2.34E-31	0.435699232
947	MBNL1-AS1	NLRC4	0	0.436897108
948	SOS1-IT1	NLRC4	6.07E-30	0.426231697
949	AL109924.1	NLRC4	3.07E-32	0.441469024
950	AC004160.1	NLRC4	8.13E-50	0.537975649
951	DNM3OS	NLRC4	0	0.623410298
952	DIRC3	NLRC4	4.54E-57	0.570227462
953	TRAF3IP2-AS1	NLRC4	0	0.431457175
954	LRRC8C-DT	NLRC4	2.60E-50	0.540293404
955	LINC01798	NLRC4	3.93E-29	0.420657161
956	AL691447.2	NLRC4	2.19E-30	0.429233704
957	RAP2C-AS1	NLRC4	6.79E-29	0.419005731
958	LINC00665	NLRC4	0	0.488780967
959	LINC00327	NLRC4	4.67E-28	0.413104821
960	CCDC144NL-AS1	NLRC4	1.76E-29	0.423072674
961	LINC00702	NLRC4	3.75E-37	0.471686697
962	LINC00472	NLRC4	1.88E-33	0.449210911
963	AL356417.2	NLRC4	5.31E-31	0.433351292
964	AC116366.2	NLRC4	0	0.405008199
965	MAGI2-AS3	NLRC4	0	0.669176907
966	SDCBP2-AS1	NLRC4	0	0.401372524
967	MIR155HG	NLRC4	0	0.438972522
968	MSC-AS1	NLRC4	9.16E-76	0.639745212
969	AL356599.1	NLRC4	2.16E-38	0.478857745
970	NEXN-AS1	NLRC4	1.09E-29	0.424483715
971	LINC01936	NLRC4	2.77E-33	0.448147864
972	LINC01010	NLRC4	2.05E-43	0.506282953
973	HAND2-AS1	NLRC4	2.23E-47	0.52630162
974	PRKAR1B-AS1	NLRC4	1.29E-29	0.424004806
975	NR2F1-AS1	NLRC4	0	0.479713821
976	LINC00987	NLRC4	3.19E-48	0.530393364
977	WAKMAR2	NLRC4	0	0.462292248
978	AC022034.1	NLRC4	9.60E-31	0.43163323
979	FLG-AS1	NLRC4	7.48E-27	0.404413253
980	LINC01352	NLRC4	2.66E-26	0.400343247
981	PAXBP1-AS1	NLRC4	1.82E-42	0.5012919
982	AC080013.1	NLRC4	1.11E-39	0.486146332
983	AC093627.4	NLRC4	1.90E-39	0.484835534
984	ADAMTS9-AS1	NLRC4	1.21E-41	0.496892551
985	LINC00877	NLRC4	2.21E-29	0.422390206
986	ADAMTS9-AS2	NLRC4	6.26E-39	0.481916756
987	AC093583.1	NLRC4	3.32E-42	0.499904804
988	DUBR	NLRC4	1.59E-39	0.485260242
989	AC107959.1	NLRC4	3.13E-37	0.472143603
990	A2M-AS1	NLRC4	1.35E-37	0.474279611
991	LINC00861	NLRC4	2.87E-50	0.540090885
992	LINC00900	NLRC4	7.25E-67	0.608788077
993	AC040168.1	NLRC4	4.85E-32	0.440178202
994	LINC00968	NLRC4	6.59E-49	0.533675627
995	RASSF8-AS1	NLRC4	1.13E-36	0.468861447
996	STARD4-AS1	NLRC4	9.58E-34	0.451054788
997	OIP5-AS1	NLRC4	0	0.420862822
998	NR2F2-AS1	NLRC4	1.67E-49	0.53649926
999	MEF2C-AS1	NLRC4	1.10E-38	0.480532555
1000	LINC01197	NLRC4	5.55E-47	0.524354768
1001	AC008467.1	NLRC4	7.57E-27	0.404371609
1002	CARMN	NLRC4	0	0.530450181
1003	LINC02381	NLRC4	4.65E-37	0.471139751
1004	AC087854.1	NLRC4	2.06E-33	0.448961399
1005	AC107884.1	NLRC4	1.37E-27	0.4097637
1006	LINC01094	NLRC4	1.35E-78	0.648898133
1007	AC104825.1	NLRC4	0	0.40348334
1008	AC091182.1	NLRC4	2.66E-35	0.460651166
1009	LINC02099	NLRC4	1.30E-37	0.474377039
1010	ZFHX4-AS1	NLRC4	3.70E-29	0.420841749
1011	AC090136.3	NLRC4	5.54E-33	0.446240257
1012	SENCR	NLRC4	3.19E-34	0.454031739
1013	MIR100HG	NLRC4	0	0.579581397
1014	Z97989.1	NLRC4	7.45E-33	0.445418771
1015	AP001528.1	NLRC4	6.80E-33	0.445674482
1016	AC010186.3	NLRC4	7.61E-38	0.475715412
1017	LINC01619	NLRC4	3.01E-43	0.505415016
1018	AC048341.1	NLRC4	0	0.458003005
1019	PSMA3-AS1	NLRC4	0	0.411464484
1020	AC027288.3	NLRC4	5.52E-34	0.452553497
1021	AC004846.1	NLRC4	5.89E-33	0.44606866
1022	LINC00924	NLRC4	6.88E-46	0.518931657
1023	LINC02345	NLRC4	5.18E-38	0.476675824
1024	AC087477.2	NLRC4	4.10E-35	0.459512221
1025	AC108449.2	NLRC4	1.34E-33	0.450149212
1026	AC010247.2	NLRC4	1.02E-26	0.403437859
1027	AC084757.3	NLRC4	1.56E-28	0.416482828
1028	AC104083.1	NLRC4	0	0.614977048
1029	AC009093.2	NLRC4	1.57E-32	0.443337993
1030	AC110597.1	NLRC4	1.36E-37	0.47424842
1031	LINC02555	NLRC4	2.93E-32	0.441597252
1032	AC004847.1	NLRC4	4.16E-36	0.465506446
1033	LINC02544	NLRC4	1.79E-27	0.408924583
1034	AC036108.3	NLRC4	1.47E-29	0.423596396
1035	L3MBTL4-AS1	NLRC4	8.34E-61	0.585548166
1036	AC012213.3	NLRC4	4.16E-27	0.406274972
1037	PCAT19	NLRC4	0	0.45771767
1038	LINC01140	NLRC4	6.80E-44	0.508776391
1039	AC120049.1	NLRC4	4.92E-32	0.440138146
1040	AL049840.7	NLRC4	4.98E-28	0.412907544
1041	AL158163.1	NLRC4	8.19E-28	0.411368122
1042	AC108463.3	NLRC4	2.72E-34	0.454461454
1043	LINC01215	NLRC4	2.70E-26	0.400294793
1044	AC114760.2	NLRC4	1.22E-27	0.41011523
1045	AL139393.3	NLRC4	1.52E-33	0.44979918
1046	LINC01578	NLRC4	0	0.408700986
1047	AC083862.1	NLRC4	2.77E-33	0.448147784
1048	AL121832.2	NLRC4	8.99E-28	-0.411078856
1049	MIR223HG	NLRC4	2.23E-52	0.549771671
1050	AL139407.1	NLRC4	1.04E-27	0.41062288
1051	AC092376.2	NLRC4	1.76E-44	0.511802126
1052	AC009159.3	NLRC4	2.69E-26	0.400308558
1053	AC015871.3	NLRC4	0	0.402392686
1054	TRG-AS1	NLRC4	5.42E-43	0.504072075
1055	LINC01127	NLRC4	2.80E-29	0.421674049
1056	NPTN-IT1	NLRC4	2.40E-28	0.415151959
1057	ZNF667-AS1	NLRP3	0	0.468402851
1058	LINC01561	NLRP3	7.53E-28	0.411628211
1059	TENM3-AS1	NLRP3	2.85E-28	0.414629827
1060	HMGA2-AS1	NLRP3	2.46E-37	0.472755907
1061	AC004988.1	NLRP3	1.26E-43	0.507395184
1062	LINC02397	NLRP3	1.97E-26	0.401315424
1063	AC016747.1	NLRP3	0	0.606143576
1064	MEG3	NLRP3	0	0.498022725
1065	AC025171.2	NLRP3	3.09E-31	0.434910267
1066	MIR99AHG	NLRP3	2.66E-27	0.407687775
1067	LINC00189	NLRP3	3.84E-41	0.494179688
1068	CHROMR	NLRP3	3.00E-38	0.47804153
1069	INHBA-AS1	NLRP3	1.03E-38	0.48067751
1070	LINC01857	NLRP3	7.56E-37	0.469900211
1071	LRRK2-DT	NLRP3	1.73E-41	0.496058543
1072	RFPL1S	NLRP3	2.51E-40	0.489721303
1073	CADM3-AS1	NLRP3	1.16E-29	0.424306706
1074	MIAT	NLRP3	0	0.540129822
1075	GAS1RR	NLRP3	3.06E-34	0.454143932
1076	TEX41	NLRP3	4.95E-28	0.412925198
1077	ENTPD1-AS1	NLRP3	6.89E-35	0.458136019
1078	FAM30A	NLRP3	5.44E-27	0.40542138
1079	ITGB2-AS1	NLRP3	1.33E-29	0.42389502
1080	LINC02798	NLRP3	6.62E-34	0.452058419
1081	AL161725.1	NLRP3	5.69E-28	0.412495702
1082	LINC01537	NLRP3	1.76E-26	0.401682612
1083	RNF144A-AS1	NLRP3	5.79E-45	0.514267546
1084	SNHG26	NLRP3	4.25E-31	0.433988527
1085	AL445985.1	NLRP3	3.27E-30	0.428058586
1086	HECW2-AS1	NLRP3	2.87E-35	0.46045359
1087	LINC00582	NLRP3	3.35E-27	0.406957806
1088	MBNL1-AS1	NLRP3	0	0.433392713
1089	HOXB-AS1	NLRP3	1.68E-28	0.416254201
1090	NFE4	NLRP3	2.14E-32	0.442480589
1091	AC004160.1	NLRP3	3.95E-47	0.525080224
1092	AC104461.1	NLRP3	1.98E-29	0.422713657
1093	DNM3OS	NLRP3	0	0.556812138
1094	DIRC3	NLRP3	5.18E-56	0.565741716
1095	AL731567.1	NLRP3	8.64E-30	0.425185195
1096	LRRC8C-DT	NLRP3	8.45E-48	0.528348204
1097	AL691447.2	NLRP3	5.97E-32	0.439590441
1098	LINC00665	NLRP3	0	0.401147402
1099	CCDC144NL-AS1	NLRP3	8.52E-30	0.425226895
1100	LINC00702	NLRP3	1.93E-34	0.455388373
1101	LINC00472	NLRP3	7.21E-32	0.439059193
1102	AL356417.2	NLRP3	1.32E-31	0.437348849
1103	LINC00656	NLRP3	1.96E-29	0.42274821
1104	AC116366.2	NLRP3	0	0.432451196
1105	MAGI2-AS3	NLRP3	0	0.637769391
1106	MIR155HG	NLRP3	0	0.425642585
1107	MSC-AS1	NLRP3	6.91E-74	0.633499296
1108	GSN-AS1	NLRP3	6.88E-39	0.48168362
1109	NEXN-AS1	NLRP3	2.82E-29	0.421657545
1110	LINC01936	NLRP3	4.01E-35	0.459568731
1111	AP001189.1	NLRP3	1.04E-33	0.450827426
1112	LINC01010	NLRP3	3.30E-39	0.483487425
1113	HAND2-AS1	NLRP3	3.54E-41	0.494372638
1114	PRKAR1B-AS1	NLRP3	2.56E-32	0.441973479
1115	NR2F1-AS1	NLRP3	0	0.502447768
1116	LINC00987	NLRP3	9.11E-36	0.463465271
1117	WAKMAR2	NLRP3	0	0.453648232
1118	ADAMTSL4-AS2	NLRP3	1.87E-30	0.429686359
1119	AC022034.1	NLRP3	9.06E-36	0.463481674
1120	PAXBP1-AS1	NLRP3	2.86E-31	0.435126572
1121	AC080013.1	NLRP3	4.48E-30	0.427126555
1122	AC093627.4	NLRP3	3.72E-39	0.483190824
1123	ADAMTS9-AS1	NLRP3	1.37E-34	0.456305615
1124	LINC00877	NLRP3	7.90E-43	0.503210893
1125	ADAMTS9-AS2	NLRP3	8.71E-37	0.469536156
1126	AC093583.1	NLRP3	4.16E-46	0.520022602
1127	LINC00996	NLRP3	2.72E-26	0.400278986
1128	DUBR	NLRP3	1.28E-40	0.49131821
1129	AC087521.1	NLRP3	2.14E-31	0.435967105
1130	AC107959.1	NLRP3	1.07E-40	0.491762726
1131	A2M-AS1	NLRP3	4.90E-28	0.412961589
1132	LINC00861	NLRP3	2.01E-49	0.536125089
1133	LINC00900	NLRP3	8.03E-52	0.547251582
1134	AC040168.1	NLRP3	1.96E-26	0.401326111
1135	LINC00968	NLRP3	2.67E-46	0.520983856
1136	RASSF8-AS1	NLRP3	6.75E-31	0.432656975
1137	STARD4-AS1	NLRP3	7.40E-36	0.464009714
1138	NR2F2-AS1	NLRP3	1.43E-47	0.527232886
1139	MEF2C-AS1	NLRP3	7.21E-35	0.458015556
1140	LINC01197	NLRP3	3.59E-37	0.471796629
1141	CARMN	NLRP3	0	0.553598085
1142	LINC02381	NLRP3	3.89E-43	0.504831325
1143	LINC01094	NLRP3	5.79E-66	0.605445614
1144	AC091182.1	NLRP3	5.80E-40	0.487706823
1145	LINC02099	NLRP3	7.81E-40	0.486987465
1146	AC090136.3	NLRP3	2.99E-29	0.421476169
1147	AP000662.1	NLRP3	1.71E-29	0.42315565
1148	SENCR	NLRP3	1.60E-37	0.473836315
1149	MIR100HG	NLRP3	0	0.552127723
1150	AP001528.1	NLRP3	1.40E-33	0.450014843
1151	LINC01619	NLRP3	1.81E-40	0.490504047
1152	AC048341.1	NLRP3	0	0.402921752
1153	AC027288.3	NLRP3	1.59E-26	0.401995088
1154	AC004846.1	NLRP3	9.24E-41	0.492101882
1155	LINC00924	NLRP3	1.88E-34	0.455455141
1156	LINC02345	NLRP3	7.42E-43	0.503355102
1157	AC108449.2	NLRP3	6.54E-27	0.404837249
1158	AC010247.2	NLRP3	1.89E-37	0.473428456
1159	AC084757.3	NLRP3	2.03E-26	0.401215914
1160	AC104083.1	NLRP3	0	0.538217855
1161	AC009093.2	NLRP3	8.00E-40	0.486928385
1162	AC110597.1	NLRP3	1.89E-34	0.455442772
1163	AL135818.2	NLRP3	2.62E-31	0.435385957
1164	AC004847.1	NLRP3	3.34E-47	0.525440248
1165	AC105046.1	NLRP3	1.21E-35	0.462718152
1166	AC144831.1	NLRP3	3.15E-30	0.428163045
1167	L3MBTL4-AS1	NLRP3	3.19E-46	0.520600054
1168	AC005224.3	NLRP3	1.87E-37	0.473450437
1169	PCAT19	NLRP3	0	0.411692973
1170	LINC01140	NLRP3	6.04E-45	0.514173808
1171	AC068473.3	NLRP3	8.00E-32	0.438763726
1172	A1BG-AS1	NLRP3	1.19E-35	0.462768217
1173	LINC00528	NLRP3	6.51E-29	0.419134389
1174	AL049840.7	NLRP3	1.90E-26	0.401421951
1175	LINC01215	NLRP3	3.09E-30	0.428219219
1176	AC114760.2	NLRP3	7.67E-34	0.451660175
1177	AL139393.3	NLRP3	6.95E-32	0.439164397
1178	AC083862.1	NLRP3	1.10E-34	0.456895145
1179	FRMD6-AS1	NLRP3	9.98E-28	0.410752897
1180	MIR223HG	NLRP3	2.25E-56	0.567287024
1181	AC037198.1	NLRP3	5.91E-31	0.43303786
1182	AC008760.2	NLRP3	1.64E-28	0.416322886
1183	AC092376.2	NLRP3	2.57E-41	0.495127904
1184	TRG-AS1	NLRP3	2.74E-46	0.520925285
1185	LINC01127	NLRP3	1.71E-38	0.479435303
1186	NPTN-IT1	NLRP3	5.07E-34	0.452780338
1187	MIR1915HG	IL6	6.77E-28	0.411958311
1188	AC016747.1	IL6	2.67E-26	0.4003381
1189	TEX26-AS1	IL6	8.40E-29	0.418362252
1190	RNF144A-AS1	IL6	2.34E-26	0.400757337
1191	DNM3OS	IL6	1.15E-29	0.424332307
1192	MAGI2-AS3	IL6	3.83E-29	0.420734337
1193	MSC-AS1	IL6	2.49E-38	0.47850098
1194	PRKAR1B-AS1	IL6	1.21E-29	0.424180575
1195	AC087521.1	IL6	2.54E-32	0.441995831
1196	LINC01094	IL6	6.39E-32	0.439401044
1197	AC091182.1	IL6	2.92E-31	0.435069855
1198	LINC02345	IL6	3.88E-28	0.413681573
1199	PCAT19	IL6	8.25E-29	0.418416476
1200	MIR223HG	IL6	1.55E-34	0.455964015
1201	IRF1-AS1	CASP1	0	0.4673542
1202	MIR3142HG	CASP1	0	0.401623256
