# Supplementary material for: Pyroptosis-related lncRNAs: A novel prognosis signature of colorectal cancer
Source: Front Oncol. 2022 Nov 30;12:983895. doi: 10.3389/fonc.2022.983895 (PMC9748486; doi:10.3389/fonc.2022.983895)
Supplement: Supplementary Table 5 — Baseline data sheet for patients in the TCGA cohort. [file DataSheet_3.csv]

Univariate Cox proportional risk regression
gene	HR	z	pvalue	lower	upper
ZNF667-AS1	1.144815736	1.648296051	0.099291935	0.974751664	1.344550738
SNHG11	1.00319376	0.036911499	0.970555571	0.846939022	1.188276481
LINC01561	1.098777055	1.090611098	0.275444044	0.927662429	1.301455118
TENM3-AS1	1.110454351	1.222423459	0.221547532	0.938744638	1.313572207
HMGA2-AS1	1.077926583	0.868069663	0.385356198	0.909929958	1.276939734
AC004988.1	1.109443686	1.219370388	0.222703644	0.93886897	1.311008598
LINC02487	1.013555867	0.151005906	0.879971057	0.8510366	1.20711083
AL645568.1	1.251194937	2.62228109	0.008734336	1.058233854	1.479341042
BVES-AS1	1.104700586	1.517698707	0.12909037	0.971400458	1.256292782
LINC02397	1.204428119	2.810746548	0.00494267	1.057916766	1.371229893
ST7-OT4	0.992970377	-0.079610211	0.936547274	0.83465948	1.181308297
AL161756.1	1.122723807	1.465827995	0.142695152	0.961729218	1.310669077
MIR17HG	1.008773142	0.099830032	0.920479265	0.849797557	1.197489029
INHBA-AS1	1.105790835	1.1862386	0.235528087	0.936513945	1.305664884
LINC01857	1.153705717	1.562731443	0.118115775	0.964308484	1.380301951
LINC01133	1.058650768	0.63548935	0.52510931	0.887995705	1.262102331
AL356966.1	1.033811792	0.379122631	0.704596802	0.870528176	1.227722261
LRRK2-DT	1.058911075	0.659567033	0.509531716	0.893279223	1.255254388
RFPL1S	1.060682353	0.667855615	0.504225762	0.892277055	1.260871887
CADM3-AS1	1.090427384	1.090418957	0.275528635	0.933294705	1.274015457
SATB2-AS1	0.911962033	-1.050343915	0.293560021	0.767878558	1.083081094
GAS1RR	1.191294323	2.509392083	0.012093916	1.039068732	1.36582126
PLCG1-AS1	1.033454207	0.402334144	0.68743813	0.880383138	1.213139543
TEX41	1.158493781	2.132369095	0.032976516	1.011965946	1.326238147
FAM30A	1.027664337	0.272522109	0.785220594	0.844534689	1.250503981
LINC02798	1.171667207	2.176745623	0.029499552	1.015902907	1.351314218
LINC01537	1.030646749	0.366060724	0.714319764	0.876833404	1.211441895
RNF144A-AS1	1.061259422	0.713393918	0.475602035	0.901321916	1.249577471
AL137244.1	1.023132359	0.264660629	0.79127091	0.863735929	1.211944285
HNF4A-AS1	0.977447901	-0.255442345	0.798381468	0.820509665	1.164403589
HECW2-AS1	1.111625369	1.205993467	0.22782001	0.935981813	1.320229672
KANSL1L-AS1	1.144402126	1.634391905	0.102176587	0.973489089	1.345321936
LINC00582	1.050017728	0.511758109	0.608820312	0.87099651	1.265834268
MBNL1-AS1	1.082780151	0.98914028	0.322594513	0.92490967	1.267597143
LINC01315	0.887484485	-1.310086273	0.190166652	0.742345904	1.060999606
AL049646.1	1.012405773	0.130406211	0.896245053	0.841155872	1.218520232
AL391807.1	1.075160381	0.90009743	0.368068404	0.918206116	1.258943743
DLEU2	1.067952935	0.731113822	0.464709632	0.895385052	1.273779889
AL354733.2	1.02583406	0.289776236	0.771987429	0.863285934	1.218988375
DIRC3	1.052277816	0.597154837	0.550404009	0.890214411	1.243844839
LINC01354	1.248742125	3.251613414	0.00114752	1.092250376	1.427655169
LEF1-AS1	1.15124683	1.766718641	0.07727536	0.984712244	1.345945753
LINC01798	1.05729001	0.760186148	0.447143324	0.91583064	1.220599221
AL691447.2	1.063487303	0.778068885	0.436528405	0.910737736	1.241856134
LINC00892	1.169607517	1.744856121	0.081009917	0.980871085	1.394660078
CCDC144NL-AS1	1.268678746	2.951362608	0.003163753	1.083221028	1.485888586
LINC00702	1.178503182	2.416036514	0.015690488	1.031490015	1.346469409
LINC00472	1.021726839	0.264598914	0.791318456	0.871342923	1.198065316
RNASEH2B-AS1	0.985495591	-0.159660443	0.873148563	0.82368414	1.179094646
AL356417.2	1.155762687	1.67707152	0.093528497	0.975877177	1.368806874
MAGI2-AS3	1.06645931	0.723838609	0.469164823	0.895939172	1.269433791
MCF2L-AS1	1.087451124	0.870747667	0.383891946	0.900440726	1.313301268
AL356599.1	0.981266224	-0.213792885	0.830708573	0.825072514	1.167028819
LINC00894	1.162343027	1.738789183	0.082071852	0.981046165	1.377143461
LINC01828	0.823046178	-1.382948763	0.166680577	0.624540182	1.084646001
TMEM147-AS1	1.039233994	0.444396857	0.656755686	0.877002756	1.23147537
LINC01010	0.987458308	-0.147016284	0.883119167	0.834536067	1.168402358
HAND2-AS1	1.140585986	1.810547901	0.070210863	0.989203148	1.315135716
AC008267.5	1.188661558	1.865121451	0.062164382	0.991250102	1.425388302
AC022034.1	1.066202475	0.725777574	0.467975137	0.896723498	1.267712644
LINC01352	1.053016767	0.560881206	0.574878523	0.879096585	1.261345262
AL512306.3	1.183175987	1.886146834	0.059275171	0.993438772	1.409151178
ADAMTS9-AS1	1.063119207	0.907290548	0.364253171	0.931447928	1.213403791
LINC00877	1.000275619	0.002678488	0.997862878	0.817602581	1.223762421
ADAMTS9-AS2	1.080296294	1.045258051	0.29590372	0.934644814	1.248645545
LINC00996	0.866346757	-1.466759909	0.142441379	0.715207571	1.049424998
LINC00882	1.109974552	1.801199442	0.07167145	0.990845494	1.243426462
MNX1-AS1	1.173096201	1.699829312	0.089163036	0.975864401	1.41019049
IL12A-AS1	1.043157697	0.481468304	0.630183702	0.87831604	1.238936707
AC087521.1	1.120891411	1.412278593	0.157867947	0.956707386	1.313251653
LIFR-AS1	1.075760599	0.898134542	0.369113826	0.917284053	1.261616686
AC107959.1	0.993150913	-0.076151957	0.939298205	0.83213737	1.185319602
IGFBP7-AS1	0.989867266	-0.109450706	0.912845018	0.824845124	1.187904462
A2M-AS1	0.975722466	-0.278650182	0.780513298	0.82082369	1.159852404
AC040168.1	1.059220945	0.684927882	0.49338943	0.898433538	1.248783536
NR2F2-AS1	1.157911807	1.72701719	0.084164576	0.980417836	1.367539129
MEF2C-AS1	1.108652435	1.373245942	0.169675902	0.956888204	1.284486753
LINC01197	1.085984569	0.976031918	0.329048647	0.920208803	1.281624867
LINC01091	1.035354873	0.398561441	0.690216378	0.872743237	1.228264702
CARMN	1.06875044	0.940174227	0.3471282	0.930418634	1.227648997
SLC7A11-AS1	0.897744248	-1.039659359	0.298498189	0.732547946	1.100193837
LINC02381	1.189350212	2.057717182	0.03961729	1.008271842	1.402948953
FAM160A1-DT	0.83684089	-2.022736125	0.04310036	0.70418445	0.99448756
AC104825.1	1.133028826	1.454171002	0.145898902	0.957488991	1.340750997
AC091182.1	1.007268439	0.07674842	0.938823684	0.837189854	1.211899193
MIR3142HG	0.881408326	-1.31133574	0.189744359	0.72985599	1.064430036
ZFHX4-AS1	1.180518484	2.213582963	0.02685748	1.019195894	1.367375888
AP000662.1	1.088470039	0.935933868	0.349307238	0.911419071	1.299914674
SENCR	1.085890765	0.972940741	0.330582755	0.919805254	1.281965664
AC136475.3	1.13323349	1.404221621	0.160252866	0.951704799	1.349387062
MIR100HG	1.150744098	1.635709006	0.101900504	0.972549844	1.361587776
Z97989.1	1.058244174	0.651315989	0.514842529	0.89248543	1.254788813
CD44-AS1	1.11260997	1.225572061	0.220359757	0.938059107	1.319640666
AP001528.1	1.154060751	1.683999743	0.092181718	0.976792511	1.363499619
AC007637.1	1.142343871	1.454571969	0.145787796	0.954813264	1.366706527
MRGPRF-AS1	1.123046021	1.824653573	0.068053324	0.991431425	1.272132731
GIHCG	1.118064731	1.279972903	0.200554666	0.942435694	1.326423384
LINC01579	1.07719414	0.848512698	0.396152504	0.907190936	1.279055123
LINC02345	1.034348909	0.376331223	0.70667067	0.867520609	1.233259078
AC087477.2	1.134717044	1.492409355	0.135591864	0.96117918	1.339586622
AC010247.2	1.053599451	0.555235524	0.578733574	0.876257213	1.266833284
LINC02126	0.984289485	-0.165904791	0.868231877	0.816352273	1.18677417
AL049838.1	1.194670423	2.015716052	0.043829676	1.004931782	1.420233139
AC104083.1	1.044440751	0.482145304	0.629702729	0.875224427	1.246373444
AC110597.1	1.031651572	0.338876499	0.734702769	0.861512965	1.235390538
CAPN10-DT	1.173800793	1.825054141	0.06799286	0.988224261	1.394226346
LINC02544	1.129599348	1.468026193	0.142097108	0.959986095	1.329180385
AC100774.1	1.058790868	0.712638135	0.476069708	0.904846463	1.238926324
AL596244.1	1.142510715	1.459859847	0.144328597	0.955385851	1.366286441
AC036108.3	1.080271815	1.062070878	0.288203509	0.936807984	1.245705858
LINC00922	1.16061513	1.75091625	0.079960337	0.982373541	1.371196824
AC006058.1	1.10456925	0.996076755	0.319212853	0.908244733	1.343330915
AL033527.3	1.087881814	0.903913434	0.366041305	0.906277581	1.305876771
AC144831.1	1.128171678	1.388997979	0.164833365	0.951635169	1.337457228
MMP25-AS1	1.221051787	2.292751469	0.021862318	1.029412051	1.448367992
LINC02185	1.075511832	0.809327649	0.418326706	0.901679273	1.282857149
AC068234.2	0.923866886	-0.892826367	0.371950164	0.776450803	1.099271223
AC015813.1	0.970924653	-0.327862589	0.743015562	0.813917828	1.158218494
AC012213.3	1.063122809	0.703611457	0.481674775	0.896464765	1.260763559
ZNF790-AS1	1.014249794	0.155558432	0.876381092	0.848636459	1.212182949
LINC01140	1.220800798	2.432682564	0.014987434	1.039529475	1.433681896
AC120049.1	1.135040143	1.434786382	0.15134798	0.954693878	1.349454685
ZNF582-AS1	1.118670804	1.271672645	0.203489454	0.941109018	1.32973369
AC005180.2	1.114866168	1.423857647	0.154487684	0.959886416	1.294868385
FENDRR	0.86054592	-1.799495539	0.071940329	0.730687424	1.013482997
AC135012.3	0.866048274	-1.48089292	0.13863511	0.715943874	1.04762348
A1BG-AS1	1.109998051	1.143962337	0.252639257	0.928263204	1.327312843
LINC01711	1.175808124	1.860086624	0.062873271	0.991341492	1.3945999
KCNQ1OT1	1.112321303	1.413717297	0.157444925	0.959703496	1.28920931
AC078795.1	1.119703132	1.255758891	0.2092034	0.938564353	1.335800896
AL359881.3	1.008994626	0.108302753	0.913755539	0.858048734	1.186494559
AL158163.1	1.021832852	0.231196544	0.817162115	0.850868173	1.227149411
AC009549.1	1.215580921	2.879521834	0.003982787	1.064327336	1.38832944
Z99289.2	1.193991015	2.354100355	0.018567598	1.030129772	1.383917428
AC016737.1	1.191714415	2.101243349	0.03561961	1.011862543	1.403533768
AC106881.1	1.106463988	1.137860829	0.2551786	0.929512774	1.31710138
AC108463.3	1.143191658	1.595629336	0.110571574	0.969905697	1.347437355
LINC01215	1.040802457	0.406558174	0.684332522	0.858297712	1.262114228
FGF14-AS2	1.138423344	1.485512024	0.137408241	0.959438957	1.350797463
AL606537.1	0.947080259	-0.605042938	0.545150467	0.794135492	1.129481086
CASC15	1.000763685	0.008781267	0.992993653	0.84398154	1.186670449
AL357054.4	1.049815963	0.577686975	0.563475474	0.890186193	1.238070828
LINC02604	1.188789414	1.935695141	0.05290505	0.997834164	1.416287717
AL121832.2	1.065662503	0.697892435	0.485244466	0.891358578	1.274051318
AL117379.1	1.095328087	1.045156389	0.295950696	0.923395202	1.299274261
AC026356.1	1.065649005	0.681225128	0.495729051	0.887493054	1.279568101
AC254629.1	0.939954583	-0.698819975	0.484664544	0.790096864	1.118235824
AC010503.5	1.112488504	1.054258589	0.291764543	0.912489482	1.356323219
AC025031.4	1.085634986	1.055428206	0.291229529	0.932004081	1.264590303
AL121827.2	1.161474746	2.132833584	0.03293838	1.012206558	1.332755231
AL021578.1	1.078295871	0.907463284	0.364161857	0.916283024	1.268955065
AC092376.2	1.086390465	0.98549072	0.324383088	0.921332446	1.281018863
AC009159.3	1.055758009	0.593873674	0.552596608	0.882662629	1.26279842
NKILA	1.20464801	2.112022402	0.034684528	1.013495108	1.431853808
LINC00624	1.064610913	0.86796464	0.385413691	0.924252648	1.226284175
AP000866.6	1.066438297	0.74237792	0.457858394	0.899874928	1.263831901
TRG-AS1	1.007653546	0.081003708	0.935439004	0.837900791	1.211797006
HELLPAR	0.898994648	-0.729402971	0.465755201	0.675303128	1.19678311
