# Supplementary material for: Pyroptosis-related lncRNAs: A novel prognosis signature of colorectal cancer
Source: Front Oncol. 2022 Nov 30;12:983895. doi: 10.3389/fonc.2022.983895 (PMC9748486; doi:10.3389/fonc.2022.983895)
Supplement: Supplementary Table 6 — GSEA result. [file DataSheet_4.csv]

	ID	Description	setSize	enrichmentScore	NES	pvalue	p.adjust	qvalues	rank	leading_edge	core_enrichment
HALLMARK_E2F_TARGETS	HALLMARK_E2F_TARGETS	HALLMARK_E2F_TARGETS	195	-0.643739899571819	-3.38366280204183	1e-10	6.25e-10	2.23684210526316e-10	5479	tags=71%, list=24%, signal=54%	TUBG1/TCF19/CTCF/PCNA/ASF1B/AK2/RPA1/HMGB2/MCM3/TUBB/ORC2/STMN1/PMS2/ASF1A/CDC25B/PSIP1/MCM2/PSMC3IP/TK1/EZH2/SRSF2/PLK1/ORC6/PRIM2/CCNB2/UBE2T/ESPL1/RFC3/PRPS1/CDKN1B/RAD50/XRCC6/UBR7/BRMS1L/SPC25/RBBP7/CDKN3/ANP32E/SMC3/NUDT21/DSCC1/MELK/LIG1/RAD21/POLE/NUP205/TRIP13/TRA2B/DNMT1/GINS1/DEK/CHEK2/IPO7/UNG/NOLC1/MTHFD2/RAD51C/BIRC5/CDCA8/TACC3/KIF18B/CIT/CDC20/SLBP/NCAPD2/NUP107/NASP/DONSON/WEE1/T…
HALLMARK_EPITHELIAL_MESENCHYMAL_TRANSITION	HALLMARK_EPITHELIAL_MESENCHYMAL_TRANSITION	HALLMARK_EPITHELIAL_MESENCHYMAL_TRANSITION	197	0.584317403139851	2.40301844732709	1e-10	6.25e-10	2.23684210526316e-10	3532	tags=45%, list=15%, signal=39%	COMP/SFRP4/TAGLN/MGP/GAS1/TPM2/MFAP5/MYL9/DKK1/FSTL3/BGN/ELN/ACTA2/PCOLCE2/PDLIM4/MATN3/SGCG/SFRP1/SPOCK1/FBLN1/NTM/EFEMP2/FBLN2/FOXC2/LOXL1/LGALS1/GREM1/APLP1/SCG2/DPYSL3/NNMT/THY1/IGFBP3/COL8A2/GADD45B/COL6A2/CTHRC1/PCOLCE/FAP/THBS2/FBLN5/GEM/CDH2/GPC1/TGFB1/SPP1/SLIT3/MYLK/RGS4/EMP3/PTHLH/SERPINE1/SERPINE2/COL16A1/VEGFC/ECM2/TIMP1/SPARC/DCN/MMP2/COL11A1/COL1A1/SGCD/IGFBP4/ABI3BP/FZD8/PLOD3/ECM…
HALLMARK_G2M_CHECKPOINT	HALLMARK_G2M_CHECKPOINT	HALLMARK_G2M_CHECKPOINT	190	-0.611847037363008	-3.24413797358996	1e-10	6.25e-10	2.23684210526316e-10	5725	tags=68%, list=25%, signal=51%	RBM14/PTTG1/PAFAH1B1/HMGN2/YTHDC1/E2F3/RAD23B/CTCF/SAP30/MCM3/ARID4A/STMN1/SS18/CDC25B/NCL/MCM2/MAPK14/EZH2/RASAL2/SRSF2/CHAF1A/CUL3/PLK1/DKC1/ORC6/PRIM2/CCNB2/ESPL1/CBX1/SRSF10/CDKN1B/SFPQ/PRMT5/CENPA/CDKN3/LIG3/NUP98/GINS2/PRPF4B/RAD21/PRC1/POLE/NEK2/TRA2B/HNRNPU/SQLE/NOLC1/INCENP/DR1/BIRC5/TACC3/DBF4/CDC20/KIF5B/NOTCH2/NASP/SMARCC1/G3BP1/CCNT1/NDC80/NUSAP1/CDC45/SRSF1/RACGAP1/FBXO5/CUL5/CCNF/X…
HALLMARK_MITOTIC_SPINDLE	HALLMARK_MITOTIC_SPINDLE	HALLMARK_MITOTIC_SPINDLE	198	-0.557570811061212	-2.95838094096819	1e-10	6.25e-10	2.23684210526316e-10	4842	tags=52%, list=21%, signal=41%	CEP57/ARHGEF3/RASAL2/CLIP1/PLK1/CEP250/DYNLL2/NET1/CCNB2/CDC42BPA/TUBGCP5/ESPL1/WASF2/BCR/MYO1E/TUBD1/WASF1/RASA1/DST/MYH9/PCGF5/RALBP1/SMC3/DYNC1H1/PRC1/FLNB/PDLIM5/DOCK4/DLG1/NEK2/RAPGEF5/LATS1/RASA2/MAPRE1/CDC42/TRIO/SOS1/INCENP/ALS2/BIRC5/CKAP5/SSH2/NEDD9/PCNT/ROCK1/ARHGEF12/FGD6/SORBS2/KIF5B/NOTCH2/RICTOR/NDC80/ARHGAP29/GEMIN4/NUSAP1/RACGAP1/FBXO5/CEP192/STK38L/ITSN1/ARFGEF1/PCM1/KIF2C/KIF3B…
HALLMARK_MTORC1_SIGNALING	HALLMARK_MTORC1_SIGNALING	HALLMARK_MTORC1_SIGNALING	194	-0.513951952674807	-2.70094879546681	1e-10	6.25e-10	2.23684210526316e-10	5715	tags=53%, list=25%, signal=40%	PNO1/STIP1/LTA4H/GCLC/SLC1A4/TUBG1/PSMD14/EIF2S2/GTF2H1/ATP6V1D/RPA1/ACTR3/FGL2/PITPNB/CALR/NMT1/MCM2/ADIPOR2/RAB1A/GPI/PLK1/HSPA5/GSK3B/LDLR/RDH11/IDI1/GLRX/SCD/PSMA4/M6PR/HPRT1/PRDX1/VLDLR/PNP/GLA/UBE2D3/ADD3/NUP205/SC5D/CYP51A1/IMMT/HSPA9/TCEA1/GMPS/PSAT1/SQLE/UNG/ME1/MTHFD2/ENO1/PSME3/PGM1/UCHL5/IDH1/ACTR2/PSMG1/ACLY/CANX/ACSL3/TBK1/ETF1/HSPA4/CCNF/HSPD1/ATP2A2/TMEM97/SYTL2/PGK1/LDHA/GBE1/SOR…
HALLMARK_MYC_TARGETS_V1	HALLMARK_MYC_TARGETS_V1	HALLMARK_MYC_TARGETS_V1	194	-0.468384069947344	-2.46147793184975	1e-10	6.25e-10	2.23684210526316e-10	5498	tags=51%, list=24%, signal=39%	PWP1/UBE2E1/MCM5/BUB3/TARDBP/PSMC6/YWHAQ/SF3A1/PA2G4/HDAC2/PRDX4/HNRNPD/RANBP1/PSMA6/RAD23B/PSMD14/EIF2S2/PCNA/UBE2L3/STARD7/SNRPB2/ORC2/CCT5/HNRNPA2B1/PSMD3/SLC25A3/MCM2/VDAC1/AP3S1/EIF3J/SRSF2/NPM1/SF3B3/SRSF3/RFC4/FAM120A/GNL3/XRCC6/PSMA4/HNRNPA3/CDK2/HPRT1/PSMB2/GOT2/NCBP1/C1QBP/DDX18/TRA2B/PTGES3/HNRNPU/VBP1/DEK/PRDX3/SSB/HNRNPR/NOLC1/PSMD1/GLO1/VDAC3/EIF1AX/TCP1/CCT2/TYMS/CDC20/XPOT/SMARCC1…
HALLMARK_MYOGENESIS	HALLMARK_MYOGENESIS	HALLMARK_MYOGENESIS	191	0.583656824489687	2.39033388679613	1e-10	6.25e-10	2.23684210526316e-10	3848	tags=44%, list=17%, signal=37%	DES/CASQ2/SPEG/SGCA/MYL3/APOD/NOS1/TAGLN/CAMK2B/PTGIS/MYH11/TPM2/ACTC1/KCNH2/CRYAB/PYGM/HSPB8/HSPB2/COX7A1/GPX3/FHL1/SGCG/FXYD1/MYL2/GNAO1/CTF1/LDB3/TNNI2/PDLIM7/TNNC1/AEBP1/TNNT3/IGFBP7/CLU/CACNA1H/MYOM1/IGF1/TNNT2/ITGA7/SPHK1/IGFBP3/GADD45B/COL6A2/TNNC2/EFS/ACTN2/CFD/KIFC3/TGFB1/CASQ1/MYLK/SORBS3/PVALB/SCHIP1/HRC/MYLPF/SPARC/MAPK12/DMPK/REEP1/COL1A1/SGCD/MYL6B/ACTA1/LAMA2/FST/LSP1/GJA5/MRAS/MAP…
HALLMARK_PROTEIN_SECRETION	HALLMARK_PROTEIN_SECRETION	HALLMARK_PROTEIN_SECRETION	95	-0.56751273356624	-2.62121214718565	1e-10	6.25e-10	2.23684210526316e-10	5403	tags=62%, list=24%, signal=48%	SNAP23/RAB2A/ABCA1/STX12/AP3S1/STAM/LAMP2/SOD1/VAMP3/ARCN1/SNX2/COG2/M6PR/DST/RAB9A/NAPG/TMED10/BNIP3/GLA/ANP32E/GALC/COPB1/IGF2R/OCRL/TSPAN8/SEC22B/RAB5A/ATP1A1/YIPF6/COPB2/MON2/ARFGAP3/VAMP7/ATP7A/DNM1L/AP3B1/MAPK1/SCAMP1/ARFGEF1/ADAM10/ZW10/TOM1L1/SGMS1/AP1G1/ARFGEF2/ARFIP1/TMX1/VPS4B/SEC24D/KIF1B/AP2B1/TMED2/RPS6KA3/CLTC/USO1/TPD52/CLCN3/GOLGA4/LMAN1
HALLMARK_ANDROGEN_RESPONSE	HALLMARK_ANDROGEN_RESPONSE	HALLMARK_ANDROGEN_RESPONSE	96	-0.473383723619281	-2.20406160861567	3.74874356176619e-08	2.08263531209233e-07	7.4536421695936e-08	5129	tags=59%, list=22%, signal=46%	PA2G4/PIAS1/CAMKK2/ARID5B/ZBTB10/INPP4B/SGK1/ITGAV/B2M/SRP19/VAPA/SLC38A2/SAT1/MAK/CDC14B/IDI1/ELL2/SCD/XRCC6/UAP1/XRCC5/HPGD/CENPN/NCOA4/PDLIM5/TNFAIP8/ELK4/UBE2J1/HERC3/APPBP2/NDRG1/ACSL3/PGM3/SPCS3/ABHD2/MAP7/GNAI3/SMS/NGLY1/SORD/STK39/DHCR24/SEC24D/ABCC4/FKBP5/RPS6KA3/GSR/NKX3-1/GPD1L/HMGCR/TMPRSS2/TPD52/SPDEF/SLC26A2/HMGCS1/LMAN1/IQGAP2
HALLMARK_GLYCOLYSIS	HALLMARK_GLYCOLYSIS	HALLMARK_GLYCOLYSIS	196	-0.359112406155681	-1.90170599757495	1.31809188237833e-07	6.59045941189165e-07	2.35869073688754e-07	5885	tags=44%, list=26%, signal=33%	MPI/PPP2CB/PAXIP1/NT5E/PHKA2/LDHC/GMPPB/GALE/PC/GCLC/PYGL/SAP30/ALDH9A1/EXT2/MED24/STMN1/GYS1/SLC25A13/FAM162A/BPNT1/HSPA5/TKTL1/MXI1/SOD1/CD44/GPC3/GLRX/PRPS1/COG2/RPE/CENPA/VLDLR/ARPP19/GOT2/BIK/NANP/KDELR3/PGAM1/ME1/QSOX1/COPB2/ENO1/ALDH7A1/DLD/GALK2/IDH1/NASP/UGP2/MET/ZNF292/CASP6/KIF20A/ALDOB/IL13RA1/PGK1/LDHA/PMM2/SRD5A3/AURKA/CDK1/ADORA2B/PLOD2/P4HA1/GPC4/DSC2/GLCE/PYGB/FUT8/HS2ST1/PDK3/HM…
HALLMARK_APICAL_JUNCTION	HALLMARK_APICAL_JUNCTION	HALLMARK_APICAL_JUNCTION	192	0.459364278037159	1.88614153101033	2.85592710298924e-07	1.29814868317693e-06	4.64600581347533e-07	6006	tags=44%, list=26%, signal=33%	SPEG/CADM3/ACTG2/CALB2/MYL9/ACTC1/GAMT/KCNH2/CLDN11/CLDN5/CERCAM/CLDN9/CLDN15/SLC30A3/LAYN/CDH4/AMIGO2/CNTN1/THY1/TSPAN4/ACTN2/MADCAM1/TRO/NRXN2/DMP1/MAPK11/SORBS3/SGCE/COL16A1/THBS3/CDSN/MDK/JAM3/COL9A1/MMP2/FLNC/EVL/CLDN6/NEGR1/ATP1A3/NEXN/ACTA1/ADRA1B/VAV2/NLGN2/ICAM5/ZYX/TMEM8B/CX3CL1/SLIT2/ADAM23/FSCN1/RRAS/AKT3/TGFBI/TRAF1/CADM2/CDH15/GNAI2/ACTN3/CDH11/PPP2R2C/NLGN3/ITGA10/MMP9/PKD1/BMP1/NR…
HALLMARK_OXIDATIVE_PHOSPHORYLATION	HALLMARK_OXIDATIVE_PHOSPHORYLATION	HALLMARK_OXIDATIVE_PHOSPHORYLATION	184	-0.331237549742133	-1.74480674158306	7.83033732669135e-06	3.26264055278806e-05	1.16768188205046e-05	5742	tags=36%, list=25%, signal=27%	NDUFV2/MFN2/DLST/BCKDHA/PHYH/ATP6V1D/HADHB/ATP6V1C1/SLC25A3/MRPS22/VDAC1/ACO2/SUPV3L1/SLC25A5/GPI/MRPS30/FXN/COX15/PDP1/UQCRC2/ETFA/RETSAT/HCCS/RHOT1/SDHD/FH/ABCB7/CS/GOT2/UQCRFS1/MRPL35/TIMM17A/COX11/OAT/CYCS/IMMT/MTRR/HSPA9/ATP1B1/PRDX3/PDHA1/NDUFS1/PDHX/DLD/VDAC3/IDH2/CPT1A/IDH1/GRPEL1/ALAS1/DLAT/DECR1/AFG3L2/COX10/OPA1/AIFM1/LDHA/NNT/IDH3A/ACAT1/CASP7/LRPPRC/ETFDH/ALDH6A1/LDHB/ACADM/ACADSB
HALLMARK_INFLAMMATORY_RESPONSE	HALLMARK_INFLAMMATORY_RESPONSE	HALLMARK_INFLAMMATORY_RESPONSE	197	-0.305801586851566	-1.62568405466453	4.42342968686517e-05	0.000170131911033276	6.08893155276986e-05	3557	tags=28%, list=16%, signal=24%	ADM/SLC11A2/IFNAR1/ROS1/P2RY2/FZD5/NMI/CCL7/SLC31A1/CYBB/TNFRSF9/TNFSF10/IL18/KCNA3/EIF2AK2/GCH1/ATP2C1/ITGB8/NFKB1/F3/TLR1/IL18RAP/MET/ATP2A2/GNAI3/IL18R1/CXCR6/AQP9/MXD1/PTGER2/MYC/NAMPT/PTGER4/ADORA2B/KIF1B/HIF1A/CXCL6/FFAR2/CXCL9/RASGRP1/ATP2B1/MEFV/LYN/TLR3/EREG/ICOSLG/KCNJ2/SGMS2/CXCL8/CXCL11/IL1A/PROK2/IL1B/SLC4A4/SLC28A2
HALLMARK_FATTY_ACID_METABOLISM	HALLMARK_FATTY_ACID_METABOLISM	HALLMARK_FATTY_ACID_METABOLISM	153	-0.346406480767083	-1.75728657327512	5.2771893557997e-05	0.000188471048421418	6.74527962771391e-05	4340	tags=42%, list=19%, signal=34%	ALDH9A1/HSDL2/HADHB/CBR1/ACSL5/ACO2/FABP1/ADIPOR2/OSTC/RDH11/IDI1/CRYZ/RETSAT/HCCS/GLUL/SDHD/FH/CPOX/HPGD/RAP1GDS1/ACAT2/ACSL1/HADH/FASN/PDHA1/ME1/DLD/CPT1A/IDH1/ACOX1/CYP1A1/PPARA/DECR1/METAP1/HSP90AA1/GPD2/HIBCH/SMS/ALDH3A2/BCKDHB/CPT2/ODC1/HSD17B4/LDHA/CA4/DHCR24/ETFDH/ECI2/ACSL4/AADAT/PTPRG/ADH1C/MAOA/NBN/UGDH/SUCLG2/EHHADH/ACSM3/HMGCS1/ACADM/VNN1/FABP2/HMGCS2/CA2
HALLMARK_KRAS_SIGNALING_DN	HALLMARK_KRAS_SIGNALING_DN	HALLMARK_KRAS_SIGNALING_DN	187	0.408259024696356	1.67157884020877	5.87385576625364e-05	0.000195795192208455	7.00740687903944e-05	4021	tags=32%, list=18%, signal=27%	NOS1/ARHGDIG/ACTC1/RGS11/GAMT/CNTFR/KCNMB1/KCNQ2/TCL1A/ITIH3/KRT13/ADRA2C/OXT/NPHS1/SMPX/COPZ2/SLC30A3/ZBTB16/TCF7L1/BMPR1B/KRT5/CCNA1/NGB/UPK3B/CALCB/EFHD1/ATP6V1B1/RYR2/EPHA5/PKP1/EDAR/KRT4/WNT16/PNMT/TLX1/COL2A1/IDUA/CD207/SNCB/KCND1/NRIP2/PDE6B/ARPP21/CCDC106/KCNN1/KLHDC8A/LFNG/SLC38A3/SLC12A3/CLSTN3/PLAG1/SLC6A3/AMBN/MYO15A/LYPD3/SYNPO/TEX15/CALML5/NUDT11/PAX3
HALLMARK_UNFOLDED_PROTEIN_RESPONSE	HALLMARK_UNFOLDED_PROTEIN_RESPONSE	HALLMARK_UNFOLDED_PROTEIN_RESPONSE	106	-0.358606599189569	-1.69214483739716	8.24377396146051e-05	0.000257617936295641	9.22001035163347e-05	6043	tags=45%, list=26%, signal=33%	ALDH18A1/SRPRB/PAIP1/LSM1/ATF6/EIF4A3/NFYA/SLC1A4/CEBPG/EXOC2/CALR/EXOSC10/HERPUD1/NPM1/CNOT2/HSPA5/DDX10/DKC1/WIPI1/PDIA5/EIF4G1/YWHAZ/TTC37/SLC30A5/HSPA9/PSAT1/KDELR3/NOLC1/MTHFD2/EXOSC9/DCP2/PDIA6/KIF5B/XPOT/GEMIN4/SPCS3/CNOT6/DCP1A/EIF2S1/DNAJC3/HYOU1/SDAD1/NOP14/SSR1/EIF2AK3/EDEM1/HSP90B1/EIF4E
HALLMARK_INTERFERON_GAMMA_RESPONSE	HALLMARK_INTERFERON_GAMMA_RESPONSE	HALLMARK_INTERFERON_GAMMA_RESPONSE	198	-0.290577839511851	-1.54175922631861	0.000111082653763557	0.000326713687539873	0.000116929109224797	5096	tags=33%, list=22%, signal=26%	RAPGEF6/B2M/XAF1/FGL2/BATF2/SOCS1/ZNFX1/RIPK2/IL2RB/IRF1/ISOC1/SAMHD1/CXCL10/HERC6/IFNAR2/GZMA/PSMB2/PNP/KLRK1/PNPT1/SOD2/USP18/STAT1/NMI/NCOA3/LYSMD2/CCL7/LAP3/PLSCR1/SPPL2A/TNFSF10/OAS3/MTHFD2/IRF8/EIF2AK2/GCH1/SLAMF7/OASL/IRF4/CASP8/NFKB1/NLRC5/PTGS2/CFB/EIF4E3/PARP14/SAMD9L/STAT3/FAS/CD274/CASP7/NAMPT/GBP4/CASP3/HIF1A/TRIM25/IL7/IDO1/CXCL9/JAK2/RNF213/CIITA/CASP1/DDX60/APOL6/CXCL11
HALLMARK_MYC_TARGETS_V2	HALLMARK_MYC_TARGETS_V2	HALLMARK_MYC_TARGETS_V2	58	-0.446253913441781	-1.91928579483846	0.000178510492762633	0.000495862479896202	0.000177466571752325	6456	tags=52%, list=28%, signal=37%	NIP7/PHB/PES1/LAS1L/SLC19A1/MCM5/GRWD1/DCTPP1/PA2G4/NOP2/MPHOSPH10/SUPV3L1/NPM1/PLK1/PRMT3/NDUFAF4/GNL3/DDX18/TFB2M/UNG/WDR43/NOLC1/HSPD1/TMEM97/SORD/MYC/MCM4/UTP20/PLK4/HK2
HALLMARK_HEME_METABOLISM	HALLMARK_HEME_METABOLISM	HALLMARK_HEME_METABOLISM	190	-0.278676790519434	-1.47760126841292	0.00126328213763117	0.00332442667797676	0.00118979481106537	4889	tags=34%, list=21%, signal=27%	ENDOD1/ANK1/FBXO34/PICALM/BNIP3L/SLC4A1/VEZF1/MFHAS1/MBOAT2/DAAM1/LAMP2/MXI1/RIOK3/SLC30A1/ELL2/RNF19A/FOXO3/KHNYN/CAT/NUDT4/CPOX/SLC11A2/NCOA4/USP15/MINPP1/TCEA1/GMPS/TRIM10/CA1/TRAK2/CAST/KLF3/TSPAN5/KAT2B/ARHGEF12/SDCBP/ATG4A/XPO7/IGSF3/BACH1/KLF1/ALDH1L1/SLC30A10/BMP2K/SYNJ1/MOCOS/NNT/TOP1/DCUN1D1/FECH/TNRC6B/XK/SLC6A8/EPB41/PDZK1IP1/GCLM/CLCN3/SLC7A11/CDC27/E2F2/ALDH6A1/TFRC/CA2/CTSE
HALLMARK_IL6_JAK_STAT3_SIGNALING	HALLMARK_IL6_JAK_STAT3_SIGNALING	HALLMARK_IL6_JAK_STAT3_SIGNALING	87	-0.352276922015359	-1.6175811444788	0.00164392437763403	0.00410981094408507	0.00147087970630413	6119	tags=47%, list=27%, signal=35%	TNFRSF1B/IL2RA/GRB2/CSF3R/CSF2RB/PTPN1/IL17RA/CSF2RA/PTPN2/HMOX1/TLR2/SOCS1/BAK1/CBL/IL6ST/TNF/IRF1/CCR1/CD44/CXCL10/ITGA4/STAM2/IFNAR1/TNFRSF21/STAT1/CCL7/IFNGR1/IL17RB/IL18R1/STAT3/IL13RA1/FAS/IL7/CXCL9/PTPN11/IL1R2/CXCL1/CXCL3/PLA2G2A/CXCL11/IL1B
HALLMARK_INTERFERON_ALPHA_RESPONSE	HALLMARK_INTERFERON_ALPHA_RESPONSE	HALLMARK_INTERFERON_ALPHA_RESPONSE	95	-0.314937514191428	-1.45462469646361	0.00412233112820273	0.00977216870263635	0.00349740774620669	5097	tags=33%, list=22%, signal=25%	GBP2/OAS1/B2M/MOV10/BATF2/RIPK2/IRF1/CXCL10/HERC6/CCRL2/TRIM5/PNPT1/USP18/NMI/LAP3/PLSCR1/PARP9/SAMD9/EIF2AK2/CD47/OASL/CASP8/PARP14/SAMD9L/NCOA7/GBP4/TRIM25/IL7/CASP1/DDX60/CXCL11
HALLMARK_PEROXISOME	HALLMARK_PEROXISOME	HALLMARK_PEROXISOME	104	-0.32206347680749	-1.53106886783766	0.00429975422915999	0.00977216870263635	0.00349740774620669	4364	tags=36%, list=19%, signal=29%	ISOC1/SLC25A17/RDH11/IDI1/SOD1/RETSAT/CAT/PRDX1/PEX11A/SOD2/ACSL1/LONP2/ESR2/PEX13/IDH2/IDH1/ACOX1/SMARCC1/CTPS1/SCP2/HSD17B4/MSH2/DIO1/TTR/VPS4B/IDE/DHCR24/ECI2/ACSL4/SLC27A2/UGT2B17/STS/EHHADH/TOP2A/BCL10/ABCD3/SERPINA6
HALLMARK_SPERMATOGENESIS	HALLMARK_SPERMATOGENESIS	HALLMARK_SPERMATOGENESIS	118	-0.297126329418957	-1.42792981211944	0.00473557046958825	0.0102947184121484	0.00368442553697942	4823	tags=42%, list=21%, signal=33%	EZH2/DCC/ZC2HC1C/RFC4/STRBP/TKTL1/ACRV1/CCNB2/TSN/ZC3H14/GMCL1/RAD17/YBX2/CDKN3/STAM2/AGFG1/RPL39L/NEK2/COIL/MEP1B/SIRT1/VDAC3/CFTR/DBF4/NF2/PSMG1/MTOR/MAP7/GRM8/TOPBP1/LPIN1/KIF2C/IL12RB2/SPATA6/PRKAR2A/DMC1/AURKA/CDK1/NCAPH/IDE/TTK/GFI1/PIAS2/BUB1/IL13RA2/SLC12A2/HSPA4L/MTNR1A/ART3
HALLMARK_PANCREAS_BETA_CELLS	HALLMARK_PANCREAS_BETA_CELLS	HALLMARK_PANCREAS_BETA_CELLS	38	0.500565557712116	1.65600763492466	0.00735477155616402	0.0153224407420084	0.00548382089713984	3598	tags=37%, list=16%, signal=31%	SST/GCK/SCGN/NEUROD1/ABCC8/PCSK2/CHGA/PKLR/PAK3/STXBP1/AKT3/PDX1/LMO2/MAFB
HALLMARK_ESTROGEN_RESPONSE_LATE	HALLMARK_ESTROGEN_RESPONSE_LATE	HALLMARK_ESTROGEN_RESPONSE_LATE	194	-0.255453568480935	-1.34247375556299	0.00837348388493962	0.0167469677698792	0.00599365162290415	2428	tags=21%, list=11%, signal=19%	SNX10/IDH2/CDC20/DYNLT3/IL17RB/RABEP1/EMP2/ABHD2/KLF4/CDH1/ALDH3A2/CKB/KIF20A/CA12/SORD/TFF1/AFF1/SLC16A1/JAK1/RBBP8/FKBP5/MYB/JAK2/CELSR2/NRIP1/SLC27A2/PAPSS2/PRLR/UGDH/SLC26A2/CYP4F11/TOP2A/FRK/PLK4/CDC6/AGR2/STIL/HMGCS2/SERPINA1/CA2/HSPA4L
HALLMARK_IL2_STAT5_SIGNALING	HALLMARK_IL2_STAT5_SIGNALING	HALLMARK_IL2_STAT5_SIGNALING	194	-0.253907344856513	-1.33434795544847	0.0093513925516891	0.0179834472147867	0.00643618110844999	4323	tags=32%, list=19%, signal=26%	TWSG1/POU2F1/SNX14/CD44/TLR7/CXCL10/UMPS/KLF6/GALM/MYO1E/CYFIP1/SWAP70/ST3GAL4/PNP/TTC39B/TNFRSF21/NCOA3/IGF2R/TNFRSF9/IFNGR1/PLSCR1/ICOS/TNFSF10/AHNAK/EOMES/AMACR/IRF8/GPR65/CCND2/ALCAM/IRF4/LCLAT1/ENPP1/NDRG1/SH3BGRL2/IKZF2/CDC42SE2/CKAP4/FAM126B/HUWE1/IL18R1/CCNE1/NFKBIZ/ODC1/MXD1/PTGER2/MYC/GBP4/CASP3/P4HA1/SMPDL3A/HIPK2/PLAGL1/CDCP1/MUC1/BMP2/IL1R2/ITGA6/CDC6/HK2/CA2/SLC39A8
HALLMARK_PI3K_AKT_MTOR_SIGNALING	HALLMARK_PI3K_AKT_MTOR_SIGNALING	HALLMARK_PI3K_AKT_MTOR_SIGNALING	103	-0.282306952440389	-1.34672678044917	0.0120322810591927	0.0222820019614679	0.00797461122831483	4106	tags=28%, list=18%, signal=23%	VAV3/CDKN1B/CDK2/UBE2D3/ITPR2/RPS6KA1/MAP2K6/PLA2G12A/UBE2N/CAB39/PIKFYVE/MAPK8/FASLG/ACTR2/TBK1/PPP2R1B/MAPK1/SMAD2/PRKAR2A/CDK1/PIK3R3/PDK1/RPS6KA3/CLTC/HSP90B1/EIF4E/PTPN11/ACACA/DAPP1
HALLMARK_TNFA_SIGNALING_VIA_NFKB	HALLMARK_TNFA_SIGNALING_VIA_NFKB	HALLMARK_TNFA_SIGNALING_VIA_NFKB	198	-0.2412192237398	-1.27987035897513	0.0137602062082083	0.0245717968003719	0.00879411674960678	4723	tags=29%, list=21%, signal=23%	NFE2L2/SAT1/IL6ST/RIPK2/TNF/IRF1/LDLR/YRDC/CD44/CXCL10/BIRC2/SERPINB8/PFKFB3/AREG/CCRL2/KLF6/B4GALT5/KYNU/NFAT5/SOD2/BTG3/PDLIM5/TNFAIP8/TIPARP/PLEK/RCAN1/TNFRSF9/RNF19B/IL18/GCH1/LITAF/CCL4/NFKB1/F3/ZC3H12A/PTGS2/ETS2/KLF4/MXD1/REL/MYC/NAMPT/PTGER4/TRIB1/CXCL6/ATP2B1/F2RL1/FUT4/ICOSLG/BMP2/CXCL1/BIRC3/CXCL3/CXCL11/IL1A/CXCL2/IL1B
HALLMARK_CHOLESTEROL_HOMEOSTASIS	HALLMARK_CHOLESTEROL_HOMEOSTASIS	HALLMARK_CHOLESTEROL_HOMEOSTASIS	73	-0.32443640594761	-1.45332269454147	0.0148339996362293	0.0255758614417747	0.0091534662002141	4910	tags=34%, list=21%, signal=27%	PPARG/ERRFI1/MAL2/ANXA13/LDLR/IDI1/CTNNB1/SCD/LSS/ACAT2/SC5D/FABP5/FDFT1/CYP51A1/GLDC/PLSCR1/FASN/SQLE/ALCAM/TMEM97/CPEB2/PDK3/HMGCR/STARD4/HMGCS1
HALLMARK_HEDGEHOG_SIGNALING	HALLMARK_HEDGEHOG_SIGNALING	HALLMARK_HEDGEHOG_SIGNALING	35	0.477015052390061	1.53733149245831	0.0194652336848658	0.032442056141443	0.0116108411453586	3486	tags=31%, list=15%, signal=27%	L1CAM/CNTFR/SCG2/THY1/SLIT1/GLI1/CRMP1/HEY2/NRP2/NRCAM/RTN1
HALLMARK_COAGULATION	HALLMARK_COAGULATION	HALLMARK_COAGULATION	134	0.349243332936305	1.37600580150073	0.0304396843291995	0.049096265047096	0.0175712948589607	5030	tags=33%, list=22%, signal=26%	COMP/LEFTY2/MMP11/F10/APOA1/CRIP2/SERPING1/CLU/C1R/TF/PROC/CFD/C3/C1S/SERPINE1/DCT/S100A13/APOC1/TIMP1/PLAT/SPARC/MMP2/RGN/S100A1/HTRA1/MMP14/APOC2/C8G/CSRP1/CTSK/GNB2/MSRB2/PDGFB/C1QA/RAPGEF3/SH2B2/A2M/MMP9/FN1/BMP1/FBN1/CFH/OLR1/MEP1A
