# Supplementary material for: Pyroptosis-related lncRNAs: A novel prognosis signature of colorectal cancer
Source: Front Oncol. 2022 Nov 30;12:983895. doi: 10.3389/fonc.2022.983895 (PMC9748486; doi:10.3389/fonc.2022.983895)
Supplement: Supplementary Table 7 — Differentially mutated genes in the high - and low-risk groups. [file DataSheet_5.csv]

Hugo_Symbol	HRisk	LRisk	pval	or	ci.up	ci.low
TP53	179	134	7.35E-05	2.08421167	3.038801195	1.435072813
GRIK4	4	20	0.001203944	0.187984881	0.572327234	0.046049834
DHRS7C	0	10	0.0017877	0	0.435328887	0
CD1E	2	15	0.002005576	0.126985734	0.554896782	0.013979011
ZNF862	4	19	0.002090686	0.198694591	0.609613309	0.048474448
EPHA3	6	22	0.002886205	0.256078031	0.665825894	0.083449044
SIK1	12	1	0.003061341	12.48779291	536.540213	1.823129268
STAC	1	12	0.003061341	0.080078202	0.548507458	0.001863793
COL15A1	4	18	0.003595251	0.21059339	0.651653489	0.051126874
ASPHD2	9	0	0.003639758	Inf	Inf	2.015424384
NBPF9	0	9	0.003639758	0	0.496173415	0
PRG3	0	9	0.003639758	0	0.496173415	0
ZNF816	0	9	0.003639758	0	0.496173415	0
LATS2	14	2	0.003656001	7.320401828	67.12220038	1.655001235
LRRC49	2	14	0.003656001	0.136604523	0.604229156	0.014898201
SIN3B	2	14	0.003656001	0.136604523	0.604229156	0.014898201
IARS2	3	16	0.003769131	0.178486654	0.634596867	0.032909697
SYCP1	3	16	0.003769131	0.178486654	0.634596867	0.032909697
AFAP1	1	11	0.005800218	0.087692535	0.611357883	0.002027051
BRD2	1	11	0.005800218	0.087692535	0.611357883	0.002027051
PRF1	11	1	0.005800218	11.40347921	493.3274165	1.635703125
TM9SF3	1	11	0.005800218	0.087692535	0.611357883	0.002027051
UGT8	1	11	0.005800218	0.087692535	0.611357883	0.002027051
CYP7B1	3	15	0.006579109	0.191155397	0.687520741	0.035066609
FAM65B	3	15	0.006579109	0.191155397	0.687520741	0.035066609
MAP3K5	3	15	0.006579109	0.191155397	0.687520741	0.035066609
MED14	13	2	0.006602949	6.770382426	62.45816981	1.509209206
USP15	2	13	0.006602949	0.147702144	0.662598662	0.016010716
SPTB	11	28	0.007020699	0.36660356	0.780550472	0.160839901
ACKR2	0	8	0.007395524	0	0.575773182	0
IGHV1OR21-1	0	8	0.007395524	0	0.575773182	0
KLB	0	8	0.007395524	0	0.575773182	0
KRTAP10-4	0	8	0.007395524	0	0.575773182	0
PADI4	8	0	0.007395524	Inf	Inf	1.736795028
SESN2	0	8	0.007395524	0	0.575773182	0
ZNF25	0	8	0.007395524	0	0.575773182	0
ZNF519	0	8	0.007395524	0	0.575773182	0
ZNF547	0	8	0.007395524	0	0.575773182	0
NLRP4	5	18	0.009011684	0.264158185	0.75334724	0.075453326
OR6K2	4	16	0.010295715	0.238788362	0.754295481	0.057318074
PHLDB2	4	16	0.010295715	0.238788362	0.754295481	0.057318074
PLK1	4	16	0.010295715	0.238788362	0.754295481	0.057318074
RLF	4	16	0.010295715	0.238788362	0.754295481	0.057318074
MCF2	7	21	0.010314989	0.315467129	0.787972317	0.111197623
CDH5	1	10	0.010902156	0.096828326	0.689528741	0.00222003
CMTR1	1	10	0.010902156	0.096828326	0.689528741	0.00222003
COX10	1	10	0.010902156	0.096828326	0.689528741	0.00222003
CYP2D6	1	10	0.010902156	0.096828326	0.689528741	0.00222003
GJC1	1	10	0.010902156	0.096828326	0.689528741	0.00222003
IL5RA	1	10	0.010902156	0.096828326	0.689528741	0.00222003
ITGA2B	1	10	0.010902156	0.096828326	0.689528741	0.00222003
LRRC17	1	10	0.010902156	0.096828326	0.689528741	0.00222003
MSH3	1	10	0.010902156	0.096828326	0.689528741	0.00222003
NLN	1	10	0.010902156	0.096828326	0.689528741	0.00222003
SMG5	1	10	0.010902156	0.096828326	0.689528741	0.00222003
CAND1	3	14	0.011357985	0.205632631	0.749380624	0.037433623
NEO1	3	14	0.011357985	0.205632631	0.749380624	0.037433623
OXR1	3	14	0.011357985	0.205632631	0.749380624	0.037433623
TBC1D8	14	3	0.011357985	4.863041405	26.71395194	1.334435356
CES5A	2	12	0.011804054	0.160648102	0.732595109	0.017314961
EEF1A2	2	12	0.011804054	0.160648102	0.732595109	0.017314961
KIAA0754	2	12	0.011804054	0.160648102	0.732595109	0.017314961
NLGN3	2	12	0.011804054	0.160648102	0.732595109	0.017314961
SRPK1	2	12	0.011804054	0.160648102	0.732595109	0.017314961
DOCK1	6	19	0.012390529	0.300204331	0.798711461	0.09644817
ATM	24	44	0.012988614	0.499689527	0.872201201	0.280514107
ABCB1	8	22	0.013235068	0.344019834	0.821513677	0.129816588
LAMA5	15	32	0.013657508	0.436768075	0.855896721	0.213833206
ALDH7A1	0	7	0.014996479	0	0.684250539	0
C10orf76	0	7	0.014996479	0	0.684250539	0
CASP14	0	7	0.014996479	0	0.684250539	0
CRY2	0	7	0.014996479	0	0.684250539	0
CYP39A1	0	7	0.014996479	0	0.684250539	0
DEDD2	7	0	0.014996479	Inf	Inf	1.461452996
EFEMP2	7	0	0.014996479	Inf	Inf	1.461452996
ENDOU	0	7	0.014996479	0	0.684250539	0
F2RL2	0	7	0.014996479	0	0.684250539	0
GALNS	7	0	0.014996479	Inf	Inf	1.461452996
GNL3L	0	7	0.014996479	0	0.684250539	0
GPR21	0	7	0.014996479	0	0.684250539	0
GSTA3	0	7	0.014996479	0	0.684250539	0
MEIS3	7	0	0.014996479	Inf	Inf	1.461452996
NCEH1	7	0	0.014996479	Inf	Inf	1.461452996
OR2AK2	0	7	0.014996479	0	0.684250539	0
RPN1	7	0	0.014996479	Inf	Inf	1.461452996
STARD10	0	7	0.014996479	0	0.684250539	0
TAAR1	0	7	0.014996479	0	0.684250539	0
TIMM50	0	7	0.014996479	0	0.684250539	0
UQCRC1	7	0	0.014996479	Inf	Inf	1.461452996
ZNF124	0	7	0.014996479	0	0.684250539	0
ATP8A2	7	20	0.016189635	0.332604241	0.837371649	0.116643091
TRANK1	7	20	0.016189635	0.332604241	0.837371649	0.116643091
ATP1A2	4	15	0.01711653	0.255739523	0.817734598	0.060961663
LGR4	4	15	0.01711653	0.255739523	0.817734598	0.060961663
LOXL2	4	15	0.01711653	0.255739523	0.817734598	0.060961663
SCN5A	12	27	0.018723811	0.418131225	0.877364272	0.188298254
SDK2	12	27	0.018723811	0.418131225	0.877364272	0.188298254
ACVR2B	3	13	0.019373058	0.222335425	0.822644329	0.040153751
CD180	3	13	0.019373058	0.222335425	0.822644329	0.040153751
LRRC66	3	13	0.019373058	0.222335425	0.822644329	0.040153751
SEC24B	3	13	0.019373058	0.222335425	0.822644329	0.040153751
TAP2	3	13	0.019373058	0.222335425	0.822644329	0.040153751
ANKRD12	6	18	0.019665828	0.318174081	0.854482694	0.101607709
TACC2	6	18	0.019665828	0.318174081	0.854482694	0.101607709
NRXN2	10	24	0.019867957	0.393916062	0.876685861	0.16442971
AGMO	1	9	0.020308275	0.108010168	0.78931368	0.002451657
ANKLE2	1	9	0.020308275	0.108010168	0.78931368	0.002451657
CAPSL	1	9	0.020308275	0.108010168	0.78931368	0.002451657
CDCA7L	1	9	0.020308275	0.108010168	0.78931368	0.002451657
CHRND	9	1	0.020308275	9.258387642	407.8874053	1.266923437
EPB41L2	1	9	0.020308275	0.108010168	0.78931368	0.002451657
JAM3	1	9	0.020308275	0.108010168	0.78931368	0.002451657
LEPREL1	1	9	0.020308275	0.108010168	0.78931368	0.002451657
NOC3L	1	9	0.020308275	0.108010168	0.78931368	0.002451657
OR4X1	1	9	0.020308275	0.108010168	0.78931368	0.002451657
TTC27	1	9	0.020308275	0.108010168	0.78931368	0.002451657
ZNF197	1	9	0.020308275	0.108010168	0.78931368	0.002451657
ZNF280A	1	9	0.020308275	0.108010168	0.78931368	0.002451657
DNAJB8	2	11	0.020864044	0.175946205	0.818169168	0.018776271
HRC	2	11	0.020864044	0.175946205	0.818169168	0.018776271
MALRD1	2	11	0.020864044	0.175946205	0.818169168	0.018776271
NEK1	2	11	0.020864044	0.175946205	0.818169168	0.018776271
PDE5A	2	11	0.020864044	0.175946205	0.818169168	0.018776271
SLC38A9	2	11	0.020864044	0.175946205	0.818169168	0.018776271
TMOD1	2	11	0.020864044	0.175946205	0.818169168	0.018776271
CTNNA2	11	25	0.02350604	0.415837707	0.899552198	0.180448702
SALL1	11	25	0.02350604	0.415837707	0.899552198	0.180448702
TTC40	11	25	0.02350604	0.415837707	0.899552198	0.180448702
TCF20	7	19	0.02509226	0.351543363	0.892806412	0.122602465
VWA8	7	19	0.02509226	0.351543363	0.892806412	0.122602465
CCDC147	4	14	0.02808405	0.275110019	0.891988182	0.06506327
GAPVD1	4	14	0.02808405	0.275110019	0.891988182	0.06506327
LUZP1	4	14	0.02808405	0.275110019	0.891988182	0.06506327
MCTP1	4	14	0.02808405	0.275110019	0.891988182	0.06506327
PCDHGB2	4	14	0.02808405	0.275110019	0.891988182	0.06506327
TGFBR1	4	14	0.02808405	0.275110019	0.891988182	0.06506327
TTC21B	4	14	0.02808405	0.275110019	0.891988182	0.06506327
GTF3C1	10	23	0.029477147	0.41275861	0.924642195	0.171530557
PCDHA11	10	23	0.029477147	0.41275861	0.924642195	0.171530557
APEX2	6	0	0.030348605	Inf	Inf	1.189970888
ARMC1	0	6	0.030348605	0	0.840356693	0
AVPI1	6	0	0.030348605	Inf	Inf	1.189970888
C11orf42	6	0	0.030348605	Inf	Inf	1.189970888
C4orf22	0	6	0.030348605	0	0.840356693	0
C7orf25	0	6	0.030348605	0	0.840356693	0
CDADC1	0	6	0.030348605	0	0.840356693	0
CDRT1	0	6	0.030348605	0	0.840356693	0
CUEDC2	6	0	0.030348605	Inf	Inf	1.189970888
DNASE1L2	6	0	0.030348605	Inf	Inf	1.189970888
ELP3	6	0	0.030348605	Inf	Inf	1.189970888
ERO1L	0	6	0.030348605	0	0.840356693	0
ERO1LB	0	6	0.030348605	0	0.840356693	0
ETF1	0	6	0.030348605	0	0.840356693	0
FAM216A	0	6	0.030348605	0	0.840356693	0
FBXW2	0	6	0.030348605	0	0.840356693	0
FOXJ1	6	0	0.030348605	Inf	Inf	1.189970888
HMCN2	0	6	0.030348605	0	0.840356693	0
IQCG	0	6	0.030348605	0	0.840356693	0
LMNA	0	6	0.030348605	0	0.840356693	0
LPCAT2	0	6	0.030348605	0	0.840356693	0
ME3	0	6	0.030348605	0	0.840356693	0
NAGS	0	6	0.030348605	0	0.840356693	0
NDNF	0	6	0.030348605	0	0.840356693	0
NOV	0	6	0.030348605	0	0.840356693	0
NXN	0	6	0.030348605	0	0.840356693	0
OC90	0	6	0.030348605	0	0.840356693	0
OR2D3	0	6	0.030348605	0	0.840356693	0
PLEKHA8	0	6	0.030348605	0	0.840356693	0
PSMC6	0	6	0.030348605	0	0.840356693	0
RAD9B	0	6	0.030348605	0	0.840356693	0
SCARA3	0	6	0.030348605	0	0.840356693	0
SH2B3	6	0	0.030348605	Inf	Inf	1.189970888
SLC25A18	0	6	0.030348605	0	0.840356693	0
SLC35D2	0	6	0.030348605	0	0.840356693	0
SLC37A3	0	6	0.030348605	0	0.840356693	0
TIMM22	0	6	0.030348605	0	0.840356693	0
TMEM30A	0	6	0.030348605	0	0.840356693	0
TOMM34	0	6	0.030348605	0	0.840356693	0
TOR1B	0	6	0.030348605	0	0.840356693	0
TSEN2	0	6	0.030348605	0	0.840356693	0
TWF2	6	0	0.030348605	Inf	Inf	1.189970888
ZBTB14	0	6	0.030348605	0	0.840356693	0
ZNF165	0	6	0.030348605	0	0.840356693	0
ZNF182	0	6	0.030348605	0	0.840356693	0
ARPP21	6	17	0.03080425	0.338255637	0.917948246	0.107375416
SOX9	23	40	0.030852483	0.534226862	0.947876968	0.295084004
KIAA1549L	8	20	0.030876247	0.381549303	0.925415756	0.142514809
C5orf42	13	27	0.031257624	0.454749772	0.938087048	0.210033703
CHD7	13	27	0.031257624	0.454749772	0.938087048	0.210033703
CDYL2	3	12	0.032608474	0.241819757	0.910714662	0.043273258
COBLL1	3	12	0.032608474	0.241819757	0.910714662	0.043273258
EXOC1	3	12	0.032608474	0.241819757	0.910714662	0.043273258
FAM171B	3	12	0.032608474	0.241819757	0.910714662	0.043273258
FGF13	3	12	0.032608474	0.241819757	0.910714662	0.043273258
FOXI1	3	12	0.032608474	0.241819757	0.910714662	0.043273258
GUCY1B3	3	12	0.032608474	0.241819757	0.910714662	0.043273258
KCNJ3	3	12	0.032608474	0.241819757	0.910714662	0.043273258
LILRB5	3	12	0.032608474	0.241819757	0.910714662	0.043273258
MICAL1	3	12	0.032608474	0.241819757	0.910714662	0.043273258
NPC1	3	12	0.032608474	0.241819757	0.910714662	0.043273258
POMT2	12	3	0.032608474	4.135311403	23.10896015	1.098038761
RAB11FIP1	3	12	0.032608474	0.241819757	0.910714662	0.043273258
VEGFC	3	12	0.032608474	0.241819757	0.910714662	0.043273258
WWOX	3	12	0.032608474	0.241819757	0.910714662	0.043273258
XKR6	3	12	0.032608474	0.241819757	0.910714662	0.043273258
ZNF442	3	12	0.032608474	0.241819757	0.910714662	0.043273258
ARID1B	11	24	0.034350327	0.43498092	0.946762989	0.187946468
UNC13C	21	37	0.03588573	0.530059525	0.96219594	0.285407249
ACSBG2	2	10	0.036411847	0.194301681	0.924942332	0.020503916
ARHGEF4	2	10	0.036411847	0.194301681	0.924942332	0.020503916
ATP1B4	2	10	0.036411847	0.194301681	0.924942332	0.020503916
CBFA2T2	2	10	0.036411847	0.194301681	0.924942332	0.020503916
CORO2B	2	10	0.036411847	0.194301681	0.924942332	0.020503916
EPX	2	10	0.036411847	0.194301681	0.924942332	0.020503916
IGSF8	2	10	0.036411847	0.194301681	0.924942332	0.020503916
KAT7	2	10	0.036411847	0.194301681	0.924942332	0.020503916
MAML1	2	10	0.036411847	0.194301681	0.924942332	0.020503916
OVGP1	2	10	0.036411847	0.194301681	0.924942332	0.020503916
PADI1	2	10	0.036411847	0.194301681	0.924942332	0.020503916
PHTF1	2	10	0.036411847	0.194301681	0.924942332	0.020503916
RFX2	2	10	0.036411847	0.194301681	0.924942332	0.020503916
SFMBT1	2	10	0.036411847	0.194301681	0.924942332	0.020503916
SLC5A9	2	10	0.036411847	0.194301681	0.924942332	0.020503916
TCHHL1	2	10	0.036411847	0.194301681	0.924942332	0.020503916
TMEFF1	2	10	0.036411847	0.194301681	0.924942332	0.020503916
ZFP2	2	10	0.036411847	0.194301681	0.924942332	0.020503916
ZNF432	2	10	0.036411847	0.194301681	0.924942332	0.020503916
ZNF586	2	10	0.036411847	0.194301681	0.924942332	0.020503916
ZNF675	2	10	0.036411847	0.194301681	0.924942332	0.020503916
ZYG11B	2	10	0.036411847	0.194301681	0.924942332	0.020503916
COL5A2	9	21	0.036931001	0.408674523	0.953405391	0.16138901
MLK4	9	21	0.036931001	0.408674523	0.953405391	0.16138901
MYH7	9	21	0.036931001	0.408674523	0.953405391	0.16138901
ADAD2	8	1	0.037441651	8.197683009	365.6530013	1.085929192
ALDH1A1	1	8	0.037441651	0.121985688	0.920870354	0.002734833
ARHGAP19	1	8	0.037441651	0.121985688	0.920870354	0.002734833
C11orf57	1	8	0.037441651	0.121985688	0.920870354	0.002734833
CAMK2D	1	8	0.037441651	0.121985688	0.920870354	0.002734833
CCDC11	1	8	0.037441651	0.121985688	0.920870354	0.002734833
CHRM5	1	8	0.037441651	0.121985688	0.920870354	0.002734833
CNOT6	1	8	0.037441651	0.121985688	0.920870354	0.002734833
CPEB3	1	8	0.037441651	0.121985688	0.920870354	0.002734833
CRX	1	8	0.037441651	0.121985688	0.920870354	0.002734833
DCLRE1A	1	8	0.037441651	0.121985688	0.920870354	0.002734833
DNA2	1	8	0.037441651	0.121985688	0.920870354	0.002734833
GLCE	1	8	0.037441651	0.121985688	0.920870354	0.002734833
HNF4A	1	8	0.037441651	0.121985688	0.920870354	0.002734833
IDH1	8	1	0.037441651	8.197683009	365.6530013	1.085929192
IFRD1	1	8	0.037441651	0.121985688	0.920870354	0.002734833
NT5C2	1	8	0.037441651	0.121985688	0.920870354	0.002734833
OR13C9	1	8	0.037441651	0.121985688	0.920870354	0.002734833
OR1J1	1	8	0.037441651	0.121985688	0.920870354	0.002734833
OR4L1	1	8	0.037441651	0.121985688	0.920870354	0.002734833
OTX2	1	8	0.037441651	0.121985688	0.920870354	0.002734833
P2RX7	1	8	0.037441651	0.121985688	0.920870354	0.002734833
PCMTD1	1	8	0.037441651	0.121985688	0.920870354	0.002734833
PHOX2B	1	8	0.037441651	0.121985688	0.920870354	0.002734833
PRMT10	1	8	0.037441651	0.121985688	0.920870354	0.002734833
RALBP1	1	8	0.037441651	0.121985688	0.920870354	0.002734833
RGMA	8	1	0.037441651	8.197683009	365.6530013	1.085929192
RNF148	1	8	0.037441651	0.121985688	0.920870354	0.002734833
RORC	8	1	0.037441651	8.197683009	365.6530013	1.085929192
ST8SIA1	1	8	0.037441651	0.121985688	0.920870354	0.002734833
STXBP2	1	8	0.037441651	0.121985688	0.920870354	0.002734833
TEC	1	8	0.037441651	0.121985688	0.920870354	0.002734833
TIGD3	1	8	0.037441651	0.121985688	0.920870354	0.002734833
TRAF5	1	8	0.037441651	0.121985688	0.920870354	0.002734833
TRIM54	8	1	0.037441651	8.197683009	365.6530013	1.085929192
TYRP1	8	1	0.037441651	8.197683009	365.6530013	1.085929192
ZNF230	1	8	0.037441651	0.121985688	0.920870354	0.002734833
ZXDB	8	1	0.037441651	8.197683009	365.6530013	1.085929192
ADAMTS4	5	15	0.037578977	0.32085984	0.946750278	0.089835141
ATP6V0A4	5	15	0.037578977	0.32085984	0.946750278	0.089835141
BLM	5	15	0.037578977	0.32085984	0.946750278	0.089835141
DGKD	5	15	0.037578977	0.32085984	0.946750278	0.089835141
KCNS2	5	15	0.037578977	0.32085984	0.946750278	0.089835141
LTBP1	5	15	0.037578977	0.32085984	0.946750278	0.089835141
OTUD4	5	15	0.037578977	0.32085984	0.946750278	0.089835141
PAXBP1	5	15	0.037578977	0.32085984	0.946750278	0.089835141
SNAP91	5	15	0.037578977	0.32085984	0.946750278	0.089835141
SPAG16	5	15	0.037578977	0.32085984	0.946750278	0.089835141
PCDH9	18	33	0.03809738	0.512161419	0.966970318	0.263541342
ELMSAN1	7	18	0.038373739	0.372584389	0.955436317	0.129176537
TMEM132D	15	29	0.039454746	0.488221044	0.969125139	0.236775286
ERBB4	16	30	0.043661045	0.503265807	0.982435288	0.249165548
CLCN2	4	13	0.045422044	0.297457535	0.980024166	0.069716497
DNM2	4	13	0.045422044	0.297457535	0.980024166	0.069716497
KCNA3	4	13	0.045422044	0.297457535	0.980024166	0.069716497
KIAA0232	4	13	0.045422044	0.297457535	0.980024166	0.069716497
PTGER3	4	13	0.045422044	0.297457535	0.980024166	0.069716497
SLC9C1	4	13	0.045422044	0.297457535	0.980024166	0.069716497
ZFP28	4	13	0.045422044	0.297457535	0.980024166	0.069716497
ZNF543	4	13	0.045422044	0.297457535	0.980024166	0.069716497
CAMTA1	8	19	0.046235996	0.40327354	0.986911673	0.149789148
CHD3	8	19	0.046235996	0.40327354	0.986911673	0.149789148
CNTN4	8	19	0.046235996	0.40327354	0.986911673	0.149789148
DCAF12L2	19	8	0.046235996	2.479706455	6.676051062	1.013261903
EIF3A	8	19	0.046235996	0.40327354	0.986911673	0.149789148
HEATR1	19	8	0.046235996	2.479706455	6.676051062	1.013261903
CLASP1	6	16	0.047574661	0.360844481	0.990794322	0.113721197
DOCK6	6	16	0.047574661	0.360844481	0.990794322	0.113721197
GFRA1	6	16	0.047574661	0.360844481	0.990794322	0.113721197
GRM8	6	16	0.047574661	0.360844481	0.990794322	0.113721197
PDS5B	6	16	0.047574661	0.360844481	0.990794322	0.113721197
RTTN	6	16	0.047574661	0.360844481	0.990794322	0.113721197
SOGA1	16	6	0.047574661	2.77127697	8.793435389	1.00929121
DNAH2	21	36	0.048579112	0.547204832	0.996554005	0.293929681
GREB1	11	23	0.049569089	0.455786717	0.998661015	0.196033661
VPS13B	22	37	0.052108675	0.557591238	1.004919061	0.303149041
APP	3	11	0.054084004	0.264782554	1.018490755	0.046887072
ASIC2	3	11	0.054084004	0.264782554	1.018490755	0.046887072
BBS2	3	11	0.054084004	0.264782554	1.018490755	0.046887072
CRTAC1	3	11	0.054084004	0.264782554	1.018490755	0.046887072
GNPTAB	3	11	0.054084004	0.264782554	1.018490755	0.046887072
KRTAP4-6	3	11	0.054084004	0.264782554	1.018490755	0.046887072
MSLNL	3	11	0.054084004	0.264782554	1.018490755	0.046887072
NACA	3	11	0.054084004	0.264782554	1.018490755	0.046887072
NEDD4L	3	11	0.054084004	0.264782554	1.018490755	0.046887072
PAH	11	3	0.054084004	3.77668387	21.32784062	0.981844946
PARP9	3	11	0.054084004	0.264782554	1.018490755	0.046887072
PLD5	11	3	0.054084004	3.77668387	21.32784062	0.981844946
PREP	3	11	0.054084004	0.264782554	1.018490755	0.046887072
PTK7	3	11	0.054084004	0.264782554	1.018490755	0.046887072
RANBP6	3	11	0.054084004	0.264782554	1.018490755	0.046887072
SATB1	3	11	0.054084004	0.264782554	1.018490755	0.046887072
SMPD1	3	11	0.054084004	0.264782554	1.018490755	0.046887072
TBC1D10C	11	3	0.054084004	3.77668387	21.32784062	0.981844946
TELO2	11	3	0.054084004	3.77668387	21.32784062	0.981844946
THOC5	3	11	0.054084004	0.264782554	1.018490755	0.046887072
ZFP90	3	11	0.054084004	0.264782554	1.018490755	0.046887072
HECW2	9	20	0.054281579	0.430871718	1.013605769	0.169189087
ZNF208	9	20	0.054281579	0.430871718	1.013605769	0.169189087
ANKRD26	7	17	0.057854704	0.39609684	1.026748065	0.136367584
ARHGEF17	7	17	0.057854704	0.39609684	1.026748065	0.136367584
C20orf26	7	17	0.057854704	0.39609684	1.026748065	0.136367584
CDK5RAP2	7	17	0.057854704	0.39609684	1.026748065	0.136367584
KIAA1755	7	17	0.057854704	0.39609684	1.026748065	0.136367584
MBD5	7	17	0.057854704	0.39609684	1.026748065	0.136367584
ADAMTS14	5	14	0.058793105	0.345148201	1.033371811	0.095821655
AGAP1	5	14	0.058793105	0.345148201	1.033371811	0.095821655
CDHR2	5	14	0.058793105	0.345148201	1.033371811	0.095821655
HIPK2	14	5	0.058793105	2.897306137	10.43605432	0.967705901
LRP5	14	5	0.058793105	2.897306137	10.43605432	0.967705901
MAP9	14	5	0.058793105	2.897306137	10.43605432	0.967705901
UGGT1	5	14	0.058793105	0.345148201	1.033371811	0.095821655
ZFYVE16	5	14	0.058793105	0.345148201	1.033371811	0.095821655
PCDH15	24	39	0.059169821	0.576719895	1.019797681	0.320500534
COL6A6	16	29	0.060194433	0.522856737	1.025428305	0.257971011
AARD	0	5	0.061294624	0	1.083162402	0
ADPRHL2	5	0	0.061294624	Inf	Inf	0.923222591
ANKRD20A4	0	5	0.061294624	0	1.083162402	0
APOA1	0	5	0.061294624	0	1.083162402	0
BCL3	5	0	0.061294624	Inf	Inf	0.923222591
C17orf75	0	5	0.061294624	0	1.083162402	0
C22orf42	5	0	0.061294624	Inf	Inf	0.923222591
CD300A	0	5	0.061294624	0	1.083162402	0
CDKN1B	0	5	0.061294624	0	1.083162402	0
CEACAM7	0	5	0.061294624	0	1.083162402	0
CENPA	0	5	0.061294624	0	1.083162402	0
CLDND1	0	5	0.061294624	0	1.083162402	0
CSN3	0	5	0.061294624	0	1.083162402	0
CTXN3	0	5	0.061294624	0	1.083162402	0
CYB5R3	5	0	0.061294624	Inf	Inf	0.923222591
CYP2U1	0	5	0.061294624	0	1.083162402	0
FAM86B1	5	0	0.061294624	Inf	Inf	0.923222591
FBXO9	0	5	0.061294624	0	1.083162402	0
FDXACB1	0	5	0.061294624	0	1.083162402	0
FGR	0	5	0.061294624	0	1.083162402	0
G6PC	0	5	0.061294624	0	1.083162402	0
GALNT1	0	5	0.061294624	0	1.083162402	0
GLT1D1	0	5	0.061294624	0	1.083162402	0
GLUD1	0	5	0.061294624	0	1.083162402	0
GNL3	0	5	0.061294624	0	1.083162402	0
GPR143	5	0	0.061294624	Inf	Inf	0.923222591
GPR82	0	5	0.061294624	0	1.083162402	0
GSTM4	0	5	0.061294624	0	1.083162402	0
HBP1	0	5	0.061294624	0	1.083162402	0
HDHD3	0	5	0.061294624	0	1.083162402	0
HNRNPC	5	0	0.061294624	Inf	Inf	0.923222591
IGFBP2	0	5	0.061294624	0	1.083162402	0
IL15RA	5	0	0.061294624	Inf	Inf	0.923222591
IL2RA	0	5	0.061294624	0	1.083162402	0
IRF5	0	5	0.061294624	0	1.083162402	0
KAT8	0	5	0.061294624	0	1.083162402	0
LACC1	0	5	0.061294624	0	1.083162402	0
LRP5L	5	0	0.061294624	Inf	Inf	0.923222591
LRRC59	0	5	0.061294624	0	1.083162402	0
LRTOMT	0	5	0.061294624	0	1.083162402	0
LYPD4	0	5	0.061294624	0	1.083162402	0
MAK16	0	5	0.061294624	0	1.083162402	0
MICU1	5	0	0.061294624	Inf	Inf	0.923222591
NDUFS7	5	0	0.061294624	Inf	Inf	0.923222591
OR7D4	0	5	0.061294624	0	1.083162402	0
OSTN	0	5	0.061294624	0	1.083162402	0
PEX16	5	0	0.061294624	Inf	Inf	0.923222591
POFUT1	0	5	0.061294624	0	1.083162402	0
POLR2M	0	5	0.061294624	0	1.083162402	0
PPIL6	0	5	0.061294624	0	1.083162402	0
PSAT1	0	5	0.061294624	0	1.083162402	0
PTCRA	0	5	0.061294624	0	1.083162402	0
RAB11B	0	5	0.061294624	0	1.083162402	0
RALY	0	5	0.061294624	0	1.083162402	0
RBM14-RBM4	5	0	0.061294624	Inf	Inf	0.923222591
RBM39	0	5	0.061294624	0	1.083162402	0
REEP4	0	5	0.061294624	0	1.083162402	0
RITA1	0	5	0.061294624	0	1.083162402	0
RPL18A	5	0	0.061294624	Inf	Inf	0.923222591
RRAS2	0	5	0.061294624	0	1.083162402	0
SLC25A41	5	0	0.061294624	Inf	Inf	0.923222591
SLC25A43	0	5	0.061294624	0	1.083162402	0
SPAG11B	0	5	0.061294624	0	1.083162402	0
SPATA19	0	5	0.061294624	0	1.083162402	0
SPDYA	0	5	0.061294624	0	1.083162402	0
STEAP2	0	5	0.061294624	0	1.083162402	0
SURF4	0	5	0.061294624	0	1.083162402	0
SYT11	5	0	0.061294624	Inf	Inf	0.923222591
TEX38	0	5	0.061294624	0	1.083162402	0
THUMPD2	0	5	0.061294624	0	1.083162402	0
TMEM171	0	5	0.061294624	0	1.083162402	0
TMEM31	0	5	0.061294624	0	1.083162402	0
TMX2	0	5	0.061294624	0	1.083162402	0
TRIM27	5	0	0.061294624	Inf	Inf	0.923222591
TSEN34	0	5	0.061294624	0	1.083162402	0
TTI2	0	5	0.061294624	0	1.083162402	0
VDAC1	0	5	0.061294624	0	1.083162402	0
WDR38	0	5	0.061294624	0	1.083162402	0
WDR43	0	5	0.061294624	0	1.083162402	0
WNT4	0	5	0.061294624	0	1.083162402	0
WTAP	0	5	0.061294624	0	1.083162402	0
WTIP	5	0	0.061294624	Inf	Inf	0.923222591
ZFP69B	0	5	0.061294624	0	1.083162402	0
ZKSCAN4	0	5	0.061294624	0	1.083162402	0
ZNF410	0	5	0.061294624	0	1.083162402	0
ZNF630	0	5	0.061294624	0	1.083162402	0
SETBP1	10	21	0.062423551	0.455820507	1.036419023	0.187545615
ACE2	2	9	0.062635809	0.216733009	1.061696269	0.022571657
ACRBP	2	9	0.062635809	0.216733009	1.061696269	0.022571657
ADRA1D	2	9	0.062635809	0.216733009	1.061696269	0.022571657
ASMTL	2	9	0.062635809	0.216733009	1.061696269	0.022571657
ATAD3B	2	9	0.062635809	0.216733009	1.061696269	0.022571657
BRDT	2	9	0.062635809	0.216733009	1.061696269	0.022571657
CIB3	2	9	0.062635809	0.216733009	1.061696269	0.022571657
CYP24A1	2	9	0.062635809	0.216733009	1.061696269	0.022571657
FAM155A	2	9	0.062635809	0.216733009	1.061696269	0.022571657
GABPA	2	9	0.062635809	0.216733009	1.061696269	0.022571657
HAO1	2	9	0.062635809	0.216733009	1.061696269	0.022571657
HCN3	2	9	0.062635809	0.216733009	1.061696269	0.022571657
HTR3E	2	9	0.062635809	0.216733009	1.061696269	0.022571657
KIAA0226L	2	9	0.062635809	0.216733009	1.061696269	0.022571657
LOXL3	2	9	0.062635809	0.216733009	1.061696269	0.022571657
LRPPRC	2	9	0.062635809	0.216733009	1.061696269	0.022571657
MAPK10	2	9	0.062635809	0.216733009	1.061696269	0.022571657
MPP4	2	9	0.062635809	0.216733009	1.061696269	0.022571657
MTO1	2	9	0.062635809	0.216733009	1.061696269	0.022571657
MYEF2	2	9	0.062635809	0.216733009	1.061696269	0.022571657
NEDD1	2	9	0.062635809	0.216733009	1.061696269	0.022571657
NOP14	2	9	0.062635809	0.216733009	1.061696269	0.022571657
OR6B2	2	9	0.062635809	0.216733009	1.061696269	0.022571657
PACRG	2	9	0.062635809	0.216733009	1.061696269	0.022571657
PANK4	2	9	0.062635809	0.216733009	1.061696269	0.022571657
PIEZO2	2	9	0.062635809	0.216733009	1.061696269	0.022571657
PPM1E	2	9	0.062635809	0.216733009	1.061696269	0.022571657
SEC16B	2	9	0.062635809	0.216733009	1.061696269	0.022571657
SERPINA11	2	9	0.062635809	0.216733009	1.061696269	0.022571657
SIX5	9	2	0.062635809	4.613971849	44.30334834	0.941888965
SLC6A12	2	9	0.062635809	0.216733009	1.061696269	0.022571657
SLCO1A2	2	9	0.062635809	0.216733009	1.061696269	0.022571657
SMARCB1	2	9	0.062635809	0.216733009	1.061696269	0.022571657
STAG2	9	2	0.062635809	4.613971849	44.30334834	0.941888965
TBCCD1	2	9	0.062635809	0.216733009	1.061696269	0.022571657
TCEB3C	2	9	0.062635809	0.216733009	1.061696269	0.022571657
TDRD9	2	9	0.062635809	0.216733009	1.061696269	0.022571657
TTC29	2	9	0.062635809	0.216733009	1.061696269	0.022571657
ZNF211	2	9	0.062635809	0.216733009	1.061696269	0.022571657
ZNF221	2	9	0.062635809	0.216733009	1.061696269	0.022571657
VCAN	17	30	0.06546105	0.53686658	1.036688517	0.269929901
OBSCN	45	63	0.065642702	0.65475107	1.026050535	0.415307475
DMD	26	41	0.066189207	0.593922686	1.032627435	0.336478521
ABTB2	1	7	0.068203163	0.139951487	1.101894398	0.003088922
ANXA11	1	7	0.068203163	0.139951487	1.101894398	0.003088922
API5	1	7	0.068203163	0.139951487	1.101894398	0.003088922
ARSA	7	1	0.068203163	7.14533316	323.7375795	0.907527983
BTBD16	1	7	0.068203163	0.139951487	1.101894398	0.003088922
BTK	1	7	0.068203163	0.139951487	1.101894398	0.003088922
C11orf80	7	1	0.068203163	7.14533316	323.7375795	0.907527983
C15orf52	1	7	0.068203163	0.139951487	1.101894398	0.003088922
CAMK4	1	7	0.068203163	0.139951487	1.101894398	0.003088922
CAMKV	1	7	0.068203163	0.139951487	1.101894398	0.003088922
CAPZB	1	7	0.068203163	0.139951487	1.101894398	0.003088922
CASP2	1	7	0.068203163	0.139951487	1.101894398	0.003088922
CCDC91	1	7	0.068203163	0.139951487	1.101894398	0.003088922
COPS3	1	7	0.068203163	0.139951487	1.101894398	0.003088922
DGKE	1	7	0.068203163	0.139951487	1.101894398	0.003088922
DHX40	1	7	0.068203163	0.139951487	1.101894398	0.003088922
EHBP1L1	1	7	0.068203163	0.139951487	1.101894398	0.003088922
ENTPD8	7	1	0.068203163	7.14533316	323.7375795	0.907527983
FASTKD5	1	7	0.068203163	0.139951487	1.101894398	0.003088922
FBXW12	1	7	0.068203163	0.139951487	1.101894398	0.003088922
FIGNL1	1	7	0.068203163	0.139951487	1.101894398	0.003088922
FLT3	1	7	0.068203163	0.139951487	1.101894398	0.003088922
GNB5	7	1	0.068203163	7.14533316	323.7375795	0.907527983
GPR171	1	7	0.068203163	0.139951487	1.101894398	0.003088922
IL12RB1	7	1	0.068203163	7.14533316	323.7375795	0.907527983
KPNA1	7	1	0.068203163	7.14533316	323.7375795	0.907527983
MAP2K2	1	7	0.068203163	0.139951487	1.101894398	0.003088922
MUC21	1	7	0.068203163	0.139951487	1.101894398	0.003088922
NXPH1	1	7	0.068203163	0.139951487	1.101894398	0.003088922
OR3A1	1	7	0.068203163	0.139951487	1.101894398	0.003088922
PAK2	7	1	0.068203163	7.14533316	323.7375795	0.907527983
PLCD3	7	1	0.068203163	7.14533316	323.7375795	0.907527983
PRAMEF17	1	7	0.068203163	0.139951487	1.101894398	0.003088922
PREPL	1	7	0.068203163	0.139951487	1.101894398	0.003088922
PRSS55	1	7	0.068203163	0.139951487	1.101894398	0.003088922
PSMD12	1	7	0.068203163	0.139951487	1.101894398	0.003088922
RAP1GAP2	1	7	0.068203163	0.139951487	1.101894398	0.003088922
RBM4B	1	7	0.068203163	0.139951487	1.101894398	0.003088922
RBM5	1	7	0.068203163	0.139951487	1.101894398	0.003088922
RELT	1	7	0.068203163	0.139951487	1.101894398	0.003088922
SAMSN1	1	7	0.068203163	0.139951487	1.101894398	0.003088922
SCFD1	1	7	0.068203163	0.139951487	1.101894398	0.003088922
SCG3	1	7	0.068203163	0.139951487	1.101894398	0.003088922
SCLT1	1	7	0.068203163	0.139951487	1.101894398	0.003088922
SESN3	1	7	0.068203163	0.139951487	1.101894398	0.003088922
SHF	1	7	0.068203163	0.139951487	1.101894398	0.003088922
SLC25A24	1	7	0.068203163	0.139951487	1.101894398	0.003088922
TASP1	1	7	0.068203163	0.139951487	1.101894398	0.003088922
TCF25	7	1	0.068203163	7.14533316	323.7375795	0.907527983
TMEM259	7	1	0.068203163	7.14533316	323.7375795	0.907527983
TRIB1	7	1	0.068203163	7.14533316	323.7375795	0.907527983
TRIM48	1	7	0.068203163	0.139951487	1.101894398	0.003088922
TTC22	7	1	0.068203163	7.14533316	323.7375795	0.907527983
WDFY2	1	7	0.068203163	0.139951487	1.101894398	0.003088922
XRCC6	1	7	0.068203163	0.139951487	1.101894398	0.003088922
ZGPAT	1	7	0.068203163	0.139951487	1.101894398	0.003088922
ZNF131	1	7	0.068203163	0.139951487	1.101894398	0.003088922
ZNF18	1	7	0.068203163	0.139951487	1.101894398	0.003088922
ZNF275	7	1	0.068203163	7.14533316	323.7375795	0.907527983
ZNF408	1	7	0.068203163	0.139951487	1.101894398	0.003088922
ZNF433	1	7	0.068203163	0.139951487	1.101894398	0.003088922
ABCA10	8	18	0.068257066	0.427408629	1.056474564	0.157714782
CYLC1	8	18	0.068257066	0.427408629	1.056474564	0.157714782
GRIA4	8	18	0.068257066	0.427408629	1.056474564	0.157714782
HFM1	8	18	0.068257066	0.427408629	1.056474564	0.157714782
ITIH2	8	18	0.068257066	0.427408629	1.056474564	0.157714782
KDM6B	8	18	0.068257066	0.427408629	1.056474564	0.157714782
KIAA0922	8	18	0.068257066	0.427408629	1.056474564	0.157714782
MCF2L2	8	18	0.068257066	0.427408629	1.056474564	0.157714782
PDGFRA	8	18	0.068257066	0.427408629	1.056474564	0.157714782
NYAP2	11	22	0.070593569	0.478481621	1.056060887	0.204771057
ABCD2	4	12	0.072314723	0.323524506	1.086051574	0.07504239
ABCG8	4	12	0.072314723	0.323524506	1.086051574	0.07504239
ADAMTS19	4	12	0.072314723	0.323524506	1.086051574	0.07504239
ALDH1A2	4	12	0.072314723	0.323524506	1.086051574	0.07504239
AXIN1	4	12	0.072314723	0.323524506	1.086051574	0.07504239
CACNG3	4	12	0.072314723	0.323524506	1.086051574	0.07504239
CEP104	4	12	0.072314723	0.323524506	1.086051574	0.07504239
ERBB2IP	4	12	0.072314723	0.323524506	1.086051574	0.07504239
GPC6	12	4	0.072314723	3.090955145	13.32580155	0.920766586
ITGA3	12	4	0.072314723	3.090955145	13.32580155	0.920766586
ITGAV	4	12	0.072314723	0.323524506	1.086051574	0.07504239
MGAT5B	4	12	0.072314723	0.323524506	1.086051574	0.07504239
MOS	12	4	0.072314723	3.090955145	13.32580155	0.920766586
PDE8B	4	12	0.072314723	0.323524506	1.086051574	0.07504239
PEX1	4	12	0.072314723	0.323524506	1.086051574	0.07504239
PLCB1	4	12	0.072314723	0.323524506	1.086051574	0.07504239
PROKR1	4	12	0.072314723	0.323524506	1.086051574	0.07504239
RAD50	4	12	0.072314723	0.323524506	1.086051574	0.07504239
SEC31A	4	12	0.072314723	0.323524506	1.086051574	0.07504239
SLC6A17	4	12	0.072314723	0.323524506	1.086051574	0.07504239
TNRC6C	4	12	0.072314723	0.323524506	1.086051574	0.07504239
WDR19	4	12	0.072314723	0.323524506	1.086051574	0.07504239
ZC3H6	4	12	0.072314723	0.323524506	1.086051574	0.07504239
ZNF366	12	4	0.072314723	3.090955145	13.32580155	0.920766586
ZNF443	4	12	0.072314723	0.323524506	1.086051574	0.07504239
ANKS1B	6	15	0.072367876	0.386441622	1.075249048	0.120812141
CPED1	6	15	0.072367876	0.386441622	1.075249048	0.120812141
DDX58	6	15	0.072367876	0.386441622	1.075249048	0.120812141
MTTP	6	15	0.072367876	0.386441622	1.075249048	0.120812141
NCOA2	6	15	0.072367876	0.386441622	1.075249048	0.120812141
PCDHGB1	6	15	0.072367876	0.386441622	1.075249048	0.120812141
RASGRP3	6	15	0.072367876	0.386441622	1.075249048	0.120812141
NBEA	23	37	0.073596356	0.585353118	1.047946973	0.321099385
DENND4B	9	19	0.078662133	0.455402581	1.08123544	0.177766561
NBEAL1	9	19	0.078662133	0.455402581	1.08123544	0.177766561
ZNF318	9	19	0.078662133	0.455402581	1.08123544	0.177766561
BMPER	7	16	0.085907028	0.422545591	1.108685259	0.144395264
CEP152	7	16	0.085907028	0.422545591	1.108685259	0.144395264
LRFN2	7	16	0.085907028	0.422545591	1.108685259	0.144395264
LRRC16A	7	16	0.085907028	0.422545591	1.108685259	0.144395264
NOVA1	16	7	0.085907028	2.366608532	6.925434901	0.901969239
SMC1B	7	16	0.085907028	0.422545591	1.108685259	0.144395264
TAF1	7	16	0.085907028	0.422545591	1.108685259	0.144395264
ABCB8	10	3	0.088237859	3.419894518	19.56069493	0.867020753
ADAD1	3	10	0.088237859	0.292406679	1.153374929	0.051122928
ANKMY1	10	3	0.088237859	3.419894518	19.56069493	0.867020753
CASS4	3	10	0.088237859	0.292406679	1.153374929	0.051122928
CCDC146	3	10	0.088237859	0.292406679	1.153374929	0.051122928
CCER1	3	10	0.088237859	0.292406679	1.153374929	0.051122928
CCSER2	10	3	0.088237859	3.419894518	19.56069493	0.867020753
CERKL	3	10	0.088237859	0.292406679	1.153374929	0.051122928
CHRNA6	3	10	0.088237859	0.292406679	1.153374929	0.051122928
CHRNB2	3	10	0.088237859	0.292406679	1.153374929	0.051122928
CPNE8	3	10	0.088237859	0.292406679	1.153374929	0.051122928
CYFIP1	3	10	0.088237859	0.292406679	1.153374929	0.051122928
DNM1	3	10	0.088237859	0.292406679	1.153374929	0.051122928
DTNA	3	10	0.088237859	0.292406679	1.153374929	0.051122928
EPC2	10	3	0.088237859	3.419894518	19.56069493	0.867020753
F13B	3	10	0.088237859	0.292406679	1.153374929	0.051122928
FAM214B	3	10	0.088237859	0.292406679	1.153374929	0.051122928
HCLS1	3	10	0.088237859	0.292406679	1.153374929	0.051122928
IBSP	3	10	0.088237859	0.292406679	1.153374929	0.051122928
INA	3	10	0.088237859	0.292406679	1.153374929	0.051122928
IPO9	3	10	0.088237859	0.292406679	1.153374929	0.051122928
IVL	10	3	0.088237859	3.419894518	19.56069493	0.867020753
KCNJ4	10	3	0.088237859	3.419894518	19.56069493	0.867020753
KIAA1524	3	10	0.088237859	0.292406679	1.153374929	0.051122928
KRT34	3	10	0.088237859	0.292406679	1.153374929	0.051122928
MYO1C	10	3	0.088237859	3.419894518	19.56069493	0.867020753
OR4K1	3	10	0.088237859	0.292406679	1.153374929	0.051122928
PIWIL2	3	10	0.088237859	0.292406679	1.153374929	0.051122928
PKP4	3	10	0.088237859	0.292406679	1.153374929	0.051122928
PPP2R2B	3	10	0.088237859	0.292406679	1.153374929	0.051122928
RALYL	3	10	0.088237859	0.292406679	1.153374929	0.051122928
ROR1	3	10	0.088237859	0.292406679	1.153374929	0.051122928
SCAP	3	10	0.088237859	0.292406679	1.153374929	0.051122928
SPATA16	3	10	0.088237859	0.292406679	1.153374929	0.051122928
TBCK	3	10	0.088237859	0.292406679	1.153374929	0.051122928
TGIF2LX	3	10	0.088237859	0.292406679	1.153374929	0.051122928
VILL	3	10	0.088237859	0.292406679	1.153374929	0.051122928
ZFP57	3	10	0.088237859	0.292406679	1.153374929	0.051122928
ZIM3	3	10	0.088237859	0.292406679	1.153374929	0.051122928
ZNF385B	10	3	0.088237859	3.419894518	19.56069493	0.867020753
ZNRF3	3	10	0.088237859	0.292406679	1.153374929	0.051122928
ATG2B	10	20	0.088982736	0.480583958	1.102081284	0.196581537
CDK12	10	20	0.088982736	0.480583958	1.102081284	0.196581537
FBXL7	10	20	0.088982736	0.480583958	1.102081284	0.196581537
PCDHB7	10	20	0.088982736	0.480583958	1.102081284	0.196581537
ACIN1	13	5	0.090500829	2.679752203	9.743737981	0.880167713
AGL	5	13	0.090500829	0.373168832	1.136147106	0.102630018
AGTPBP1	13	5	0.090500829	2.679752203	9.743737981	0.880167713
CR2	5	13	0.090500829	0.373168832	1.136147106	0.102630018
CXorf22	5	13	0.090500829	0.373168832	1.136147106	0.102630018
DENND4C	5	13	0.090500829	0.373168832	1.136147106	0.102630018
EBF1	5	13	0.090500829	0.373168832	1.136147106	0.102630018
EBF3	5	13	0.090500829	0.373168832	1.136147106	0.102630018
EPHA8	5	13	0.090500829	0.373168832	1.136147106	0.102630018
GIGYF1	5	13	0.090500829	0.373168832	1.136147106	0.102630018
GRM2	5	13	0.090500829	0.373168832	1.136147106	0.102630018
LRRC4C	5	13	0.090500829	0.373168832	1.136147106	0.102630018
MYO1G	5	13	0.090500829	0.373168832	1.136147106	0.102630018
NAALAD2	5	13	0.090500829	0.373168832	1.136147106	0.102630018
NUP133	5	13	0.090500829	0.373168832	1.136147106	0.102630018
PLEKHA5	5	13	0.090500829	0.373168832	1.136147106	0.102630018
SMG6	5	13	0.090500829	0.373168832	1.136147106	0.102630018
TBX18	5	13	0.090500829	0.373168832	1.136147106	0.102630018
TLL2	5	13	0.090500829	0.373168832	1.136147106	0.102630018
TLR7	5	13	0.090500829	0.373168832	1.136147106	0.102630018
TRIM37	5	13	0.090500829	0.373168832	1.136147106	0.102630018
TTC14	5	13	0.090500829	0.373168832	1.136147106	0.102630018
CMYA5	14	25	0.094797624	0.535496668	1.10085042	0.250793775
CSMD1	35	50	0.096332702	0.653668867	1.072848721	0.394823399
GPR98	29	43	0.098217154	0.633930451	1.080729546	0.367490687
KIAA0947	11	21	0.099156237	0.50334347	1.119780786	0.214251555
MYO16	21	11	0.099156237	1.986714956	4.667410704	0.893031933
ABCC12	8	17	0.099251756	0.45437963	1.135644922	0.166489758
AK9	8	17	0.099251756	0.45437963	1.135644922	0.166489758
BZRAP1	8	17	0.099251756	0.45437963	1.135644922	0.166489758
CHRD	8	17	0.099251756	0.45437963	1.135644922	0.166489758
EPPK1	17	8	0.099251756	2.200802885	6.006375462	0.880556925
FANCM	8	17	0.099251756	0.45437963	1.135644922	0.166489758
GREB1L	8	17	0.099251756	0.45437963	1.135644922	0.166489758
KIF13B	8	17	0.099251756	0.45437963	1.135644922	0.166489758
LPPR4	8	17	0.099251756	0.45437963	1.135644922	0.166489758
PGM5	8	17	0.099251756	0.45437963	1.135644922	0.166489758
PLCH1	17	8	0.099251756	2.200802885	6.006375462	0.880556925
COL12A1	24	37	0.101276993	0.613348209	1.091278296	0.339253902
ANKRD11	15	26	0.102656907	0.551543678	1.112247215	0.264433625
NCOR2	15	26	0.102656907	0.551543678	1.112247215	0.264433625
ACSM2B	8	2	0.105975157	4.085508996	39.86553811	0.804582346
AP1G2	2	8	0.105975157	0.244767543	1.242880862	0.025084322
BARD1	2	8	0.105975157	0.244767543	1.242880862	0.025084322
C9orf43	2	8	0.105975157	0.244767543	1.242880862	0.025084322
CACNG5	8	2	0.105975157	4.085508996	39.86553811	0.804582346
CAPN3	8	2	0.105975157	4.085508996	39.86553811	0.804582346
CAPN6	2	8	0.105975157	0.244767543	1.242880862	0.025084322
CCNL2	8	2	0.105975157	4.085508996	39.86553811	0.804582346
CHPF	2	8	0.105975157	0.244767543	1.242880862	0.025084322
CPB1	2	8	0.105975157	0.244767543	1.242880862	0.025084322
DCP2	2	8	0.105975157	0.244767543	1.242880862	0.025084322
EOGT	2	8	0.105975157	0.244767543	1.242880862	0.025084322
FAM120C	8	2	0.105975157	4.085508996	39.86553811	0.804582346
FBXW5	2	8	0.105975157	0.244767543	1.242880862	0.025084322
FMO3	2	8	0.105975157	0.244767543	1.242880862	0.025084322
FPR1	2	8	0.105975157	0.244767543	1.242880862	0.025084322
GBP7	2	8	0.105975157	0.244767543	1.242880862	0.025084322
GPD2	2	8	0.105975157	0.244767543	1.242880862	0.025084322
KCNJ1	2	8	0.105975157	0.244767543	1.242880862	0.025084322
KIF3C	2	8	0.105975157	0.244767543	1.242880862	0.025084322
KRT12	8	2	0.105975157	4.085508996	39.86553811	0.804582346
KRTAP4-3	2	8	0.105975157	0.244767543	1.242880862	0.025084322
LGI1	2	8	0.105975157	0.244767543	1.242880862	0.025084322
LMOD2	2	8	0.105975157	0.244767543	1.242880862	0.025084322
MCOLN2	2	8	0.105975157	0.244767543	1.242880862	0.025084322
NF2	2	8	0.105975157	0.244767543	1.242880862	0.025084322
NME9	8	2	0.105975157	4.085508996	39.86553811	0.804582346
OR10J1	8	2	0.105975157	4.085508996	39.86553811	0.804582346
OR10Z1	2	8	0.105975157	0.244767543	1.242880862	0.025084322
OR14C36	2	8	0.105975157	0.244767543	1.242880862	0.025084322
OXA1L	8	2	0.105975157	4.085508996	39.86553811	0.804582346
PARK2	2	8	0.105975157	0.244767543	1.242880862	0.025084322
PHKA1	2	8	0.105975157	0.244767543	1.242880862	0.025084322
PIK3C3	2	8	0.105975157	0.244767543	1.242880862	0.025084322
PINK1	2	8	0.105975157	0.244767543	1.242880862	0.025084322
PON1	2	8	0.105975157	0.244767543	1.242880862	0.025084322
PPFIA3	2	8	0.105975157	0.244767543	1.242880862	0.025084322
PTRF	2	8	0.105975157	0.244767543	1.242880862	0.025084322
RAPGEF5	2	8	0.105975157	0.244767543	1.242880862	0.025084322
RNF10	2	8	0.105975157	0.244767543	1.242880862	0.025084322
RREB1	2	8	0.105975157	0.244767543	1.242880862	0.025084322
SASS6	2	8	0.105975157	0.244767543	1.242880862	0.025084322
SIRPA	2	8	0.105975157	0.244767543	1.242880862	0.025084322
SLC22A13	2	8	0.105975157	0.244767543	1.242880862	0.025084322
SLC2A2	2	8	0.105975157	0.244767543	1.242880862	0.025084322
SLC39A5	2	8	0.105975157	0.244767543	1.242880862	0.025084322
ST8SIA5	2	8	0.105975157	0.244767543	1.242880862	0.025084322
THNSL1	2	8	0.105975157	0.244767543	1.242880862	0.025084322
TLDC1	2	8	0.105975157	0.244767543	1.242880862	0.025084322
TLR1	2	8	0.105975157	0.244767543	1.242880862	0.025084322
TMEM175	2	8	0.105975157	0.244767543	1.242880862	0.025084322
TMPRSS12	2	8	0.105975157	0.244767543	1.242880862	0.025084322
TRIM50	2	8	0.105975157	0.244767543	1.242880862	0.025084322
TTYH2	2	8	0.105975157	0.244767543	1.242880862	0.025084322
UBQLN1	2	8	0.105975157	0.244767543	1.242880862	0.025084322
USPL1	2	8	0.105975157	0.244767543	1.242880862	0.025084322
VCP	8	2	0.105975157	4.085508996	39.86553811	0.804582346
XPO7	2	8	0.105975157	0.244767543	1.242880862	0.025084322
ZC3H12B	2	8	0.105975157	0.244767543	1.242880862	0.025084322
ZFP3	2	8	0.105975157	0.244767543	1.242880862	0.025084322
ZNF157	2	8	0.105975157	0.244767543	1.242880862	0.025084322
ZNF480	2	8	0.105975157	0.244767543	1.242880862	0.025084322
ZNF678	2	8	0.105975157	0.244767543	1.242880862	0.025084322
ZNF680	2	8	0.105975157	0.244767543	1.242880862	0.025084322
ZNF792	2	8	0.105975157	0.244767543	1.242880862	0.025084322
ZNF846	2	8	0.105975157	0.244767543	1.242880862	0.025084322
ZNF860	2	8	0.105975157	0.244767543	1.242880862	0.025084322
ADAMTS7	14	6	0.108292738	2.405640273	7.76499697	0.851603018
CCDC158	6	14	0.108292738	0.415689748	1.174256055	0.128783051
CCKBR	6	14	0.108292738	0.415689748	1.174256055	0.128783051
GJA8	14	6	0.108292738	2.405640273	7.76499697	0.851603018
MSH2	6	14	0.108292738	0.415689748	1.174256055	0.128783051
NLRP12	6	14	0.108292738	0.415689748	1.174256055	0.128783051
PCDHB13	14	6	0.108292738	2.405640273	7.76499697	0.851603018
SPOCK3	14	6	0.108292738	2.405640273	7.76499697	0.851603018
TRPV5	14	6	0.108292738	2.405640273	7.76499697	0.851603018
MYH6	12	22	0.109138448	0.524016427	1.134862159	0.230853718
CDH10	16	27	0.110377121	0.566386522	1.122315288	0.277383164
DCC	27	16	0.110377121	1.765578737	3.605121469	0.891015217
PCDHB8	16	27	0.110377121	0.566386522	1.122315288	0.277383164
TEX15	16	27	0.110377121	0.566386522	1.122315288	0.277383164
COL3A1	9	18	0.112299205	0.482662504	1.157677087	0.187164167
GIGYF2	9	18	0.112299205	0.482662504	1.157677087	0.187164167
LRRIQ3	9	18	0.112299205	0.482662504	1.157677087	0.187164167
TTC28	9	18	0.112299205	0.482662504	1.157677087	0.187164167
DNAH1	21	33	0.113067371	0.604867081	1.113625527	0.322204707
ACSM4	4	11	0.113141712	0.354313917	1.215971852	0.081166893
ACTA1	11	4	0.113141712	2.822355977	12.32029425	0.822387458
ALDH1L1	11	4	0.113141712	2.822355977	12.32029425	0.822387458
ALOX5	4	11	0.113141712	0.354313917	1.215971852	0.081166893
ANO6	4	11	0.113141712	0.354313917	1.215971852	0.081166893
ASIC5	4	11	0.113141712	0.354313917	1.215971852	0.081166893
BPIFB6	4	11	0.113141712	0.354313917	1.215971852	0.081166893
CHRNB3	4	11	0.113141712	0.354313917	1.215971852	0.081166893
EPHB3	4	11	0.113141712	0.354313917	1.215971852	0.081166893
FBXO34	4	11	0.113141712	0.354313917	1.215971852	0.081166893
FNBP4	4	11	0.113141712	0.354313917	1.215971852	0.081166893
GAD1	4	11	0.113141712	0.354313917	1.215971852	0.081166893
HEATR5A	4	11	0.113141712	0.354313917	1.215971852	0.081166893
ICAM5	4	11	0.113141712	0.354313917	1.215971852	0.081166893
IQUB	4	11	0.113141712	0.354313917	1.215971852	0.081166893
KCTD19	4	11	0.113141712	0.354313917	1.215971852	0.081166893
LRCH2	4	11	0.113141712	0.354313917	1.215971852	0.081166893
NCKAP1	4	11	0.113141712	0.354313917	1.215971852	0.081166893
NRDE2	4	11	0.113141712	0.354313917	1.215971852	0.081166893
OCRL	4	11	0.113141712	0.354313917	1.215971852	0.081166893
OR4A5	4	11	0.113141712	0.354313917	1.215971852	0.081166893
PDZD8	4	11	0.113141712	0.354313917	1.215971852	0.081166893
PLD1	4	11	0.113141712	0.354313917	1.215971852	0.081166893
RECQL5	11	4	0.113141712	2.822355977	12.32029425	0.822387458
RGL3	4	11	0.113141712	0.354313917	1.215971852	0.081166893
SLCO1B7	11	4	0.113141712	2.822355977	12.32029425	0.822387458
TFR2	4	11	0.113141712	0.354313917	1.215971852	0.081166893
TMEM200A	4	11	0.113141712	0.354313917	1.215971852	0.081166893
TRPV3	4	11	0.113141712	0.354313917	1.215971852	0.081166893
UBR1	4	11	0.113141712	0.354313917	1.215971852	0.081166893
USP6	4	11	0.113141712	0.354313917	1.215971852	0.081166893
XPO6	4	11	0.113141712	0.354313917	1.215971852	0.081166893
ZNF90	4	11	0.113141712	0.354313917	1.215971852	0.081166893
DSCAML1	17	28	0.11794551	0.580154169	1.131238604	0.289634024
ALMS1	13	23	0.118899005	0.54287513	1.147819509	0.246475814
LPA	23	13	0.118899005	1.842044227	4.057193208	0.871217114
SPTA1	28	41	0.120268876	0.645044958	1.110459703	0.370235798
A1CF	1	6	0.122461363	0.163901497	1.365522076	0.00354437
AAAS	1	6	0.122461363	0.163901497	1.365522076	0.00354437
ACAT2	1	6	0.122461363	0.163901497	1.365522076	0.00354437
ACSM3	1	6	0.122461363	0.163901497	1.365522076	0.00354437
ADAT1	1	6	0.122461363	0.163901497	1.365522076	0.00354437
ANAPC4	1	6	0.122461363	0.163901497	1.365522076	0.00354437
ANGEL2	1	6	0.122461363	0.163901497	1.365522076	0.00354437
AREL1	1	6	0.122461363	0.163901497	1.365522076	0.00354437
ARMC8	6	1	0.122461363	6.101225535	282.1376045	0.73232064
ARMCX2	6	1	0.122461363	6.101225535	282.1376045	0.73232064
ARSI	1	6	0.122461363	0.163901497	1.365522076	0.00354437
ASB11	1	6	0.122461363	0.163901497	1.365522076	0.00354437
ASPSCR1	6	1	0.122461363	6.101225535	282.1376045	0.73232064
BBOX1	1	6	0.122461363	0.163901497	1.365522076	0.00354437
BTBD1	1	6	0.122461363	0.163901497	1.365522076	0.00354437
C11orf54	1	6	0.122461363	0.163901497	1.365522076	0.00354437
C12orf66	1	6	0.122461363	0.163901497	1.365522076	0.00354437
CAP1	1	6	0.122461363	0.163901497	1.365522076	0.00354437
CBS	6	1	0.122461363	6.101225535	282.1376045	0.73232064
CCDC22	6	1	0.122461363	6.101225535	282.1376045	0.73232064
CCDC34	1	6	0.122461363	0.163901497	1.365522076	0.00354437
CCDC59	1	6	0.122461363	0.163901497	1.365522076	0.00354437
CCT6A	1	6	0.122461363	0.163901497	1.365522076	0.00354437
CD200	1	6	0.122461363	0.163901497	1.365522076	0.00354437
CDC7	1	6	0.122461363	0.163901497	1.365522076	0.00354437
CNBD2	6	1	0.122461363	6.101225535	282.1376045	0.73232064
COASY	1	6	0.122461363	0.163901497	1.365522076	0.00354437
CYB5R4	1	6	0.122461363	0.163901497	1.365522076	0.00354437
CYSLTR1	1	6	0.122461363	0.163901497	1.365522076	0.00354437
DAPP1	1	6	0.122461363	0.163901497	1.365522076	0.00354437
DDX59	1	6	0.122461363	0.163901497	1.365522076	0.00354437
DIRAS2	1	6	0.122461363	0.163901497	1.365522076	0.00354437
DLL4	1	6	0.122461363	0.163901497	1.365522076	0.00354437
DUSP11	1	6	0.122461363	0.163901497	1.365522076	0.00354437
EDN3	1	6	0.122461363	0.163901497	1.365522076	0.00354437
EFCAB1	1	6	0.122461363	0.163901497	1.365522076	0.00354437
ELAC1	1	6	0.122461363	0.163901497	1.365522076	0.00354437
ENTPD2	1	6	0.122461363	0.163901497	1.365522076	0.00354437
EPN3	6	1	0.122461363	6.101225535	282.1376045	0.73232064
ETV3	1	6	0.122461363	0.163901497	1.365522076	0.00354437
EXOC3L1	1	6	0.122461363	0.163901497	1.365522076	0.00354437
FAM115C	1	6	0.122461363	0.163901497	1.365522076	0.00354437
FAM189A2	1	6	0.122461363	0.163901497	1.365522076	0.00354437
FAM98C	1	6	0.122461363	0.163901497	1.365522076	0.00354437
FCRL6	1	6	0.122461363	0.163901497	1.365522076	0.00354437
FLCN	6	1	0.122461363	6.101225535	282.1376045	0.73232064
FOXE1	6	1	0.122461363	6.101225535	282.1376045	0.73232064
G3BP2	1	6	0.122461363	0.163901497	1.365522076	0.00354437
GADL1	1	6	0.122461363	0.163901497	1.365522076	0.00354437
GPC4	6	1	0.122461363	6.101225535	282.1376045	0.73232064
GPER1	6	1	0.122461363	6.101225535	282.1376045	0.73232064
GPR63	6	1	0.122461363	6.101225535	282.1376045	0.73232064
GPS2	1	6	0.122461363	0.163901497	1.365522076	0.00354437
GSR	1	6	0.122461363	0.163901497	1.365522076	0.00354437
GZMH	6	1	0.122461363	6.101225535	282.1376045	0.73232064
HGFAC	1	6	0.122461363	0.163901497	1.365522076	0.00354437
HOXB1	1	6	0.122461363	0.163901497	1.365522076	0.00354437
HOXD3	1	6	0.122461363	0.163901497	1.365522076	0.00354437
IFI35	6	1	0.122461363	6.101225535	282.1376045	0.73232064
IFT57	1	6	0.122461363	0.163901497	1.365522076	0.00354437
IL1RN	1	6	0.122461363	0.163901497	1.365522076	0.00354437
IMPACT	1	6	0.122461363	0.163901497	1.365522076	0.00354437
INPP5K	1	6	0.122461363	0.163901497	1.365522076	0.00354437
ITGB5	1	6	0.122461363	0.163901497	1.365522076	0.00354437
KCNJ9	6	1	0.122461363	6.101225535	282.1376045	0.73232064
KLK13	1	6	0.122461363	0.163901497	1.365522076	0.00354437
KRBA2	1	6	0.122461363	0.163901497	1.365522076	0.00354437
KRT81	6	1	0.122461363	6.101225535	282.1376045	0.73232064
LARP7	1	6	0.122461363	0.163901497	1.365522076	0.00354437
LCLAT1	1	6	0.122461363	0.163901497	1.365522076	0.00354437
LGALS8	1	6	0.122461363	0.163901497	1.365522076	0.00354437
LGR6	1	6	0.122461363	0.163901497	1.365522076	0.00354437
LMAN1	1	6	0.122461363	0.163901497	1.365522076	0.00354437
LRP8	1	6	0.122461363	0.163901497	1.365522076	0.00354437
LRRC28	1	6	0.122461363	0.163901497	1.365522076	0.00354437
LRRC8A	1	6	0.122461363	0.163901497	1.365522076	0.00354437
MAP4K2	6	1	0.122461363	6.101225535	282.1376045	0.73232064
MAPRE2	1	6	0.122461363	0.163901497	1.365522076	0.00354437
METTL11B	1	6	0.122461363	0.163901497	1.365522076	0.00354437
MGAT4A	1	6	0.122461363	0.163901497	1.365522076	0.00354437
MLF2	1	6	0.122461363	0.163901497	1.365522076	0.00354437
MORN3	6	1	0.122461363	6.101225535	282.1376045	0.73232064
MOSPD2	1	6	0.122461363	0.163901497	1.365522076	0.00354437
MRPS5	1	6	0.122461363	0.163901497	1.365522076	0.00354437
MSANTD4	1	6	0.122461363	0.163901497	1.365522076	0.00354437
MSH5	6	1	0.122461363	6.101225535	282.1376045	0.73232064
NUDT18	6	1	0.122461363	6.101225535	282.1376045	0.73232064
NUFIP2	1	6	0.122461363	0.163901497	1.365522076	0.00354437
NXPE4	1	6	0.122461363	0.163901497	1.365522076	0.00354437
OIT3	1	6	0.122461363	0.163901497	1.365522076	0.00354437
OPTC	1	6	0.122461363	0.163901497	1.365522076	0.00354437
OR10Q1	1	6	0.122461363	0.163901497	1.365522076	0.00354437
OR10X1	1	6	0.122461363	0.163901497	1.365522076	0.00354437
OR13A1	1	6	0.122461363	0.163901497	1.365522076	0.00354437
OR1L3	1	6	0.122461363	0.163901497	1.365522076	0.00354437
OR2AT4	1	6	0.122461363	0.163901497	1.365522076	0.00354437
OR3A3	1	6	0.122461363	0.163901497	1.365522076	0.00354437
OR56B1	1	6	0.122461363	0.163901497	1.365522076	0.00354437
PCDHGC3	6	1	0.122461363	6.101225535	282.1376045	0.73232064
PGC	1	6	0.122461363	0.163901497	1.365522076	0.00354437
PHF7	1	6	0.122461363	0.163901497	1.365522076	0.00354437
PITPNC1	1	6	0.122461363	0.163901497	1.365522076	0.00354437
PLIN3	6	1	0.122461363	6.101225535	282.1376045	0.73232064
PORCN	6	1	0.122461363	6.101225535	282.1376045	0.73232064
PROL1	1	6	0.122461363	0.163901497	1.365522076	0.00354437
PSTK	1	6	0.122461363	0.163901497	1.365522076	0.00354437
PTPDC1	1	6	0.122461363	0.163901497	1.365522076	0.00354437
QSOX1	1	6	0.122461363	0.163901497	1.365522076	0.00354437
QTRTD1	1	6	0.122461363	0.163901497	1.365522076	0.00354437
RBPMS	1	6	0.122461363	0.163901497	1.365522076	0.00354437
RCSD1	1	6	0.122461363	0.163901497	1.365522076	0.00354437
RELB	6	1	0.122461363	6.101225535	282.1376045	0.73232064
RIC8A	1	6	0.122461363	0.163901497	1.365522076	0.00354437
RPL5	1	6	0.122461363	0.163901497	1.365522076	0.00354437
RTCB	1	6	0.122461363	0.163901497	1.365522076	0.00354437
SAMD15	1	6	0.122461363	0.163901497	1.365522076	0.00354437
SCARF2	6	1	0.122461363	6.101225535	282.1376045	0.73232064
SEL1L	1	6	0.122461363	0.163901497	1.365522076	0.00354437
14-Sep	1	6	0.122461363	0.163901497	1.365522076	0.00354437
9-Sep	6	1	0.122461363	6.101225535	282.1376045	0.73232064
SERPIND1	1	6	0.122461363	0.163901497	1.365522076	0.00354437
SGK1	1	6	0.122461363	0.163901497	1.365522076	0.00354437
SLC16A13	6	1	0.122461363	6.101225535	282.1376045	0.73232064
SLC29A3	1	6	0.122461363	0.163901497	1.365522076	0.00354437
SLC30A8	1	6	0.122461363	0.163901497	1.365522076	0.00354437
SPATS2L	1	6	0.122461363	0.163901497	1.365522076	0.00354437
STEAP1B	1	6	0.122461363	0.163901497	1.365522076	0.00354437
STK25	6	1	0.122461363	6.101225535	282.1376045	0.73232064
TBX19	1	6	0.122461363	0.163901497	1.365522076	0.00354437
TCN2	1	6	0.122461363	0.163901497	1.365522076	0.00354437
TEKT4	6	1	0.122461363	6.101225535	282.1376045	0.73232064
TMEM246	1	6	0.122461363	0.163901497	1.365522076	0.00354437
TRAF3IP1	1	6	0.122461363	0.163901497	1.365522076	0.00354437
TRIM4	1	6	0.122461363	0.163901497	1.365522076	0.00354437
TTLL1	6	1	0.122461363	6.101225535	282.1376045	0.73232064
UGDH	1	6	0.122461363	0.163901497	1.365522076	0.00354437
VAC14	1	6	0.122461363	0.163901497	1.365522076	0.00354437
VNN2	1	6	0.122461363	0.163901497	1.365522076	0.00354437
WISP3	1	6	0.122461363	0.163901497	1.365522076	0.00354437
ZNF527	1	6	0.122461363	0.163901497	1.365522076	0.00354437
ZNF710	1	6	0.122461363	0.163901497	1.365522076	0.00354437
ZNF839	6	1	0.122461363	6.101225535	282.1376045	0.73232064
BCOR	10	19	0.124985186	0.507944502	1.17583001	0.206489283
CCDC73	10	19	0.124985186	0.507944502	1.17583001	0.206489283
LRRK2	18	29	0.125353142	0.592957775	1.13909511	0.301221387
RNF43	18	29	0.125353142	0.592957775	1.13909511	0.301221387
ABCC9	7	15	0.125496194	0.452516463	1.203643744	0.153312348
ATP8B4	7	15	0.125496194	0.452516463	1.203643744	0.153312348
GOLGA3	15	7	0.125496194	2.20986435	6.522631815	0.830810616
HEATR5B	7	15	0.125496194	0.452516463	1.203643744	0.153312348
ITGA10	15	7	0.125496194	2.20986435	6.522631815	0.830810616
ITIH1	7	15	0.125496194	0.452516463	1.203643744	0.153312348
KAT6B	7	15	0.125496194	0.452516463	1.203643744	0.153312348
LRRCC1	7	15	0.125496194	0.452516463	1.203643744	0.153312348
NOTCH4	7	15	0.125496194	0.452516463	1.203643744	0.153312348
NUP214	7	15	0.125496194	0.452516463	1.203643744	0.153312348
UBR4	14	24	0.128417878	0.560146433	1.158997525	0.261145133
APC	199	183	0.134017019	1.376545674	2.083928377	0.912150051
AMER1	25	37	0.136008014	0.641579616	1.134954771	0.35760328
AATK	12	5	0.13685715	2.463971776	9.063190774	0.793596403
ASB5	5	12	0.13685715	0.405848805	1.260086357	0.110336417
BANK1	5	12	0.13685715	0.405848805	1.260086357	0.110336417
BEND3	5	12	0.13685715	0.405848805	1.260086357	0.110336417
C6orf118	5	12	0.13685715	0.405848805	1.260086357	0.110336417
DCAF12L1	5	12	0.13685715	0.405848805	1.260086357	0.110336417
DHX34	5	12	0.13685715	0.405848805	1.260086357	0.110336417
EFCAB13	5	12	0.13685715	0.405848805	1.260086357	0.110336417
EIF4G3	5	12	0.13685715	0.405848805	1.260086357	0.110336417
EML1	5	12	0.13685715	0.405848805	1.260086357	0.110336417
ERCC6L2	5	12	0.13685715	0.405848805	1.260086357	0.110336417
FASTKD3	5	12	0.13685715	0.405848805	1.260086357	0.110336417
FGD1	12	5	0.13685715	2.463971776	9.063190774	0.793596403
FOXG1	5	12	0.13685715	0.405848805	1.260086357	0.110336417
G3BP1	5	12	0.13685715	0.405848805	1.260086357	0.110336417
GABRA1	5	12	0.13685715	0.405848805	1.260086357	0.110336417
GABRB2	5	12	0.13685715	0.405848805	1.260086357	0.110336417
GPR116	5	12	0.13685715	0.405848805	1.260086357	0.110336417
GPRASP1	5	12	0.13685715	0.405848805	1.260086357	0.110336417
HERC6	5	12	0.13685715	0.405848805	1.260086357	0.110336417
INTS4	5	12	0.13685715	0.405848805	1.260086357	0.110336417
LPIN3	5	12	0.13685715	0.405848805	1.260086357	0.110336417
MED23	5	12	0.13685715	0.405848805	1.260086357	0.110336417
MEIS1	5	12	0.13685715	0.405848805	1.260086357	0.110336417
MRGPRX1	12	5	0.13685715	2.463971776	9.063190774	0.793596403
MYRIP	5	12	0.13685715	0.405848805	1.260086357	0.110336417
NAALADL2	5	12	0.13685715	0.405848805	1.260086357	0.110336417
NEXN	5	12	0.13685715	0.405848805	1.260086357	0.110336417
PODN	5	12	0.13685715	0.405848805	1.260086357	0.110336417
PUM1	5	12	0.13685715	0.405848805	1.260086357	0.110336417
RAG1	5	12	0.13685715	0.405848805	1.260086357	0.110336417
SLC12A9	12	5	0.13685715	2.463971776	9.063190774	0.793596403
SLC26A5	12	5	0.13685715	2.463971776	9.063190774	0.793596403
SNX29	5	12	0.13685715	0.405848805	1.260086357	0.110336417
SULF2	5	12	0.13685715	0.405848805	1.260086357	0.110336417
TRIM33	5	12	0.13685715	0.405848805	1.260086357	0.110336417
TRIM46	12	5	0.13685715	2.463971776	9.063190774	0.793596403
ZMYM2	5	12	0.13685715	0.405848805	1.260086357	0.110336417
ZNF626	5	12	0.13685715	0.405848805	1.260086357	0.110336417
ZNF721	5	12	0.13685715	0.405848805	1.260086357	0.110336417
ABCC1	11	20	0.137272163	0.530680699	1.190904826	0.224566421
ARHGAP21	11	20	0.137272163	0.530680699	1.190904826	0.224566421
CEP192	11	20	0.137272163	0.530680699	1.190904826	0.224566421
KIAA2022	20	11	0.137272163	1.884372283	4.453025507	0.839697664
PLXNA2	11	20	0.137272163	0.530680699	1.190904826	0.224566421
RTL1	11	20	0.137272163	0.530680699	1.190904826	0.224566421
TNRC18	11	20	0.137272163	0.530680699	1.190904826	0.224566421
TRPM6	11	20	0.137272163	0.530680699	1.190904826	0.224566421
FCGBP	20	31	0.139664882	0.616045698	1.152483751	0.322729021
ATP6V0D2	3	9	0.141307696	0.326162691	1.326604337	0.05615704
CES1	3	9	0.141307696	0.326162691	1.326604337	0.05615704
CNGA4	3	9	0.141307696	0.326162691	1.326604337	0.05615704
CSTF2T	3	9	0.141307696	0.326162691	1.326604337	0.05615704
CYP2A13	3	9	0.141307696	0.326162691	1.326604337	0.05615704
DPYSL4	9	3	0.141307696	3.065954592	17.8072065	0.753804259
EDEM1	3	9	0.141307696	0.326162691	1.326604337	0.05615704
EPHX1	3	9	0.141307696	0.326162691	1.326604337	0.05615704
EZH2	3	9	0.141307696	0.326162691	1.326604337	0.05615704
FMO2	3	9	0.141307696	0.326162691	1.326604337	0.05615704
FMO5	9	3	0.141307696	3.065954592	17.8072065	0.753804259
FZD3	3	9	0.141307696	0.326162691	1.326604337	0.05615704
GGNBP2	3	9	0.141307696	0.326162691	1.326604337	0.05615704
GLTSCR1L	3	9	0.141307696	0.326162691	1.326604337	0.05615704
GMPS	3	9	0.141307696	0.326162691	1.326604337	0.05615704
GOLGA1	9	3	0.141307696	3.065954592	17.8072065	0.753804259
GPR32	3	9	0.141307696	0.326162691	1.326604337	0.05615704
HHIPL2	3	9	0.141307696	0.326162691	1.326604337	0.05615704
IGDCC3	9	3	0.141307696	3.065954592	17.8072065	0.753804259
IRAK3	3	9	0.141307696	0.326162691	1.326604337	0.05615704
ITGA2	3	9	0.141307696	0.326162691	1.326604337	0.05615704
KIF14	3	9	0.141307696	0.326162691	1.326604337	0.05615704
KLC1	3	9	0.141307696	0.326162691	1.326604337	0.05615704
KRT9	3	9	0.141307696	0.326162691	1.326604337	0.05615704
LTF	3	9	0.141307696	0.326162691	1.326604337	0.05615704
MAB21L2	9	3	0.141307696	3.065954592	17.8072065	0.753804259
MEPE	3	9	0.141307696	0.326162691	1.326604337	0.05615704
NUF2	3	9	0.141307696	0.326162691	1.326604337	0.05615704
OR2M3	3	9	0.141307696	0.326162691	1.326604337	0.05615704
PER2	9	3	0.141307696	3.065954592	17.8072065	0.753804259
PLAT	3	9	0.141307696	0.326162691	1.326604337	0.05615704
PPP1R18	3	9	0.141307696	0.326162691	1.326604337	0.05615704
PRSS12	3	9	0.141307696	0.326162691	1.326604337	0.05615704
PUS3	3	9	0.141307696	0.326162691	1.326604337	0.05615704
QSER1	3	9	0.141307696	0.326162691	1.326604337	0.05615704
RAD17	3	9	0.141307696	0.326162691	1.326604337	0.05615704
RALGDS	9	3	0.141307696	3.065954592	17.8072065	0.753804259
REXO1	3	9	0.141307696	0.326162691	1.326604337	0.05615704
RPA1	3	9	0.141307696	0.326162691	1.326604337	0.05615704
RPS6KA4	9	3	0.141307696	3.065954592	17.8072065	0.753804259
SECISBP2L	3	9	0.141307696	0.326162691	1.326604337	0.05615704
SLC13A4	3	9	0.141307696	0.326162691	1.326604337	0.05615704
SLC4A1AP	3	9	0.141307696	0.326162691	1.326604337	0.05615704
SOBP	9	3	0.141307696	3.065954592	17.8072065	0.753804259
STARD13	3	9	0.141307696	0.326162691	1.326604337	0.05615704
STAT5A	9	3	0.141307696	3.065954592	17.8072065	0.753804259
STEAP4	3	9	0.141307696	0.326162691	1.326604337	0.05615704
SYT10	3	9	0.141307696	0.326162691	1.326604337	0.05615704
TMPRSS6	3	9	0.141307696	0.326162691	1.326604337	0.05615704
TRIP4	3	9	0.141307696	0.326162691	1.326604337	0.05615704
TSPAN10	9	3	0.141307696	3.065954592	17.8072065	0.753804259
UGT2B11	3	9	0.141307696	0.326162691	1.326604337	0.05615704
ZIC3	9	3	0.141307696	3.065954592	17.8072065	0.753804259
ZNF154	3	9	0.141307696	0.326162691	1.326604337	0.05615704
ZNF205	3	9	0.141307696	0.326162691	1.326604337	0.05615704
ZNF283	3	9	0.141307696	0.326162691	1.326604337	0.05615704
ZNF714	3	9	0.141307696	0.326162691	1.326604337	0.05615704
ZNF746	3	9	0.141307696	0.326162691	1.326604337	0.05615704
NIN	16	8	0.142011674	2.063027667	5.675415669	0.815245083
RGS12	8	16	0.142011674	0.484724474	1.226625	0.176198548
SIN3A	8	16	0.142011674	0.484724474	1.226625	0.176198548
ZNF638	8	16	0.142011674	0.484724474	1.226625	0.176198548
FAT1	21	32	0.146563796	0.626487269	1.158135664	0.332704927
ZFHX3	21	32	0.146563796	0.626487269	1.158135664	0.332704927
DNAH6	16	26	0.146687034	0.59065952	1.177107959	0.288079184
DOCK3	16	26	0.146687034	0.59065952	1.177107959	0.288079184
DNAH11	36	49	0.154269328	0.692362364	1.135012952	0.419220218
COL24A1	9	17	0.157797283	0.513119287	1.244780305	0.197520559
COL5A3	9	17	0.157797283	0.513119287	1.244780305	0.197520559
DIP2B	9	17	0.157797283	0.513119287	1.244780305	0.197520559
DOCK11	9	17	0.157797283	0.513119287	1.244780305	0.197520559
GNAS	9	17	0.157797283	0.513119287	1.244780305	0.197520559
LIFR	9	17	0.157797283	0.513119287	1.244780305	0.197520559
LTBP4	17	9	0.157797283	1.948864574	5.062764116	0.803354613
RAD51AP2	9	17	0.157797283	0.513119287	1.244780305	0.197520559
SHPRH	17	9	0.157797283	1.948864574	5.062764116	0.803354613
CCDC171	6	13	0.159200897	0.44943302	1.291845543	0.137813928
CIITA	6	13	0.159200897	0.44943302	1.291845543	0.137813928
EGR2	6	13	0.159200897	0.44943302	1.291845543	0.137813928
EHD3	6	13	0.159200897	0.44943302	1.291845543	0.137813928
FANCA	6	13	0.159200897	0.44943302	1.291845543	0.137813928
GPATCH8	13	6	0.159200897	2.225025658	7.256160646	0.774086349
KANSL1L	13	6	0.159200897	2.225025658	7.256160646	0.774086349
KIF6	6	13	0.159200897	0.44943302	1.291845543	0.137813928
MGAT4C	6	13	0.159200897	0.44943302	1.291845543	0.137813928
MKL1	6	13	0.159200897	0.44943302	1.291845543	0.137813928
MYOM1	6	13	0.159200897	0.44943302	1.291845543	0.137813928
NFATC1	6	13	0.159200897	0.44943302	1.291845543	0.137813928
NTRK2	6	13	0.159200897	0.44943302	1.291845543	0.137813928
PRAM1	6	13	0.159200897	0.44943302	1.291845543	0.137813928
PSD2	6	13	0.159200897	0.44943302	1.291845543	0.137813928
PTPRG	6	13	0.159200897	0.44943302	1.291845543	0.137813928
RAI1	6	13	0.159200897	0.44943302	1.291845543	0.137813928
RASA1	6	13	0.159200897	0.44943302	1.291845543	0.137813928
RGPD4	6	13	0.159200897	0.44943302	1.291845543	0.137813928
RPTOR	6	13	0.159200897	0.44943302	1.291845543	0.137813928
RXFP2	6	13	0.159200897	0.44943302	1.291845543	0.137813928
SAFB2	6	13	0.159200897	0.44943302	1.291845543	0.137813928
SUPT6H	6	13	0.159200897	0.44943302	1.291845543	0.137813928
TBC1D25	13	6	0.159200897	2.225025658	7.256160646	0.774086349
TIE1	6	13	0.159200897	0.44943302	1.291845543	0.137813928
TOPORS	6	13	0.159200897	0.44943302	1.291845543	0.137813928
UGT3A2	6	13	0.159200897	0.44943302	1.291845543	0.137813928
UNC5D	6	13	0.159200897	0.44943302	1.291845543	0.137813928
ZMYM6	6	13	0.159200897	0.44943302	1.291845543	0.137813928
IGSF9B	13	22	0.160584713	0.569905162	1.214019841	0.257372512
KALRN	13	22	0.160584713	0.569905162	1.214019841	0.257372512
PCDHA13	13	22	0.160584713	0.569905162	1.214019841	0.257372512
PTCHD2	22	13	0.160584713	1.754677913	3.885418808	0.823709767
PTEN	13	22	0.160584713	0.569905162	1.214019841	0.257372512
AKAP9	18	28	0.163907607	0.616759091	1.190898878	0.312151627
NBEAL2	23	14	0.171605357	1.703760549	3.672541383	0.817680976
FLNC	19	29	0.172127734	0.628438999	1.196549333	0.323252583
HCN4	10	18	0.172845934	0.53834131	1.259236096	0.217343742
NRAP	10	18	0.172845934	0.53834131	1.259236096	0.217343742
PCDHA10	10	18	0.172845934	0.53834131	1.259236096	0.217343742
PTPRU	10	18	0.172845934	0.53834131	1.259236096	0.217343742
SIGLEC1	10	18	0.172845934	0.53834131	1.259236096	0.217343742
SPTBN2	10	18	0.172845934	0.53834131	1.259236096	0.217343742
ZNF835	10	18	0.172845934	0.53834131	1.259236096	0.217343742
ANAPC1	4	10	0.173622497	0.391249553	1.378820738	0.088380098
ARNTL	4	10	0.173622497	0.391249553	1.378820738	0.088380098
AVPR1A	4	10	0.173622497	0.391249553	1.378820738	0.088380098
BBX	4	10	0.173622497	0.391249553	1.378820738	0.088380098
C1orf94	4	10	0.173622497	0.391249553	1.378820738	0.088380098
CADM2	4	10	0.173622497	0.391249553	1.378820738	0.088380098
CHST4	10	4	0.173622497	2.555913461	11.31476457	0.725257441
CLCN3	4	10	0.173622497	0.391249553	1.378820738	0.088380098
CNNM2	4	10	0.173622497	0.391249553	1.378820738	0.088380098
CSF1R	4	10	0.173622497	0.391249553	1.378820738	0.088380098
CSPP1	4	10	0.173622497	0.391249553	1.378820738	0.088380098
CYP2A7	4	10	0.173622497	0.391249553	1.378820738	0.088380098
DCAF5	4	10	0.173622497	0.391249553	1.378820738	0.088380098
FAM200B	4	10	0.173622497	0.391249553	1.378820738	0.088380098
FAM71B	4	10	0.173622497	0.391249553	1.378820738	0.088380098
GARNL3	10	4	0.173622497	2.555913461	11.31476457	0.725257441
GIT2	4	10	0.173622497	0.391249553	1.378820738	0.088380098
GLB1L3	4	10	0.173622497	0.391249553	1.378820738	0.088380098
GPR110	4	10	0.173622497	0.391249553	1.378820738	0.088380098
HTR5A	4	10	0.173622497	0.391249553	1.378820738	0.088380098
IL31RA	4	10	0.173622497	0.391249553	1.378820738	0.088380098
IL3RA	10	4	0.173622497	2.555913461	11.31476457	0.725257441
KBTBD6	4	10	0.173622497	0.391249553	1.378820738	0.088380098
KLC2	4	10	0.173622497	0.391249553	1.378820738	0.088380098
KLHL10	4	10	0.173622497	0.391249553	1.378820738	0.088380098
MAB21L1	4	10	0.173622497	0.391249553	1.378820738	0.088380098
MAP2K1	4	10	0.173622497	0.391249553	1.378820738	0.088380098
MASTL	4	10	0.173622497	0.391249553	1.378820738	0.088380098
MEGF10	10	4	0.173622497	2.555913461	11.31476457	0.725257441
MYBPC1	4	10	0.173622497	0.391249553	1.378820738	0.088380098
NOX3	4	10	0.173622497	0.391249553	1.378820738	0.088380098
OTOP1	4	10	0.173622497	0.391249553	1.378820738	0.088380098
PHEX	4	10	0.173622497	0.391249553	1.378820738	0.088380098
PHLDB1	10	4	0.173622497	2.555913461	11.31476457	0.725257441
PPFIBP2	10	4	0.173622497	2.555913461	11.31476457	0.725257441
PTPN11	10	4	0.173622497	2.555913461	11.31476457	0.725257441
RAPGEF1	4	10	0.173622497	0.391249553	1.378820738	0.088380098
RBL1	4	10	0.173622497	0.391249553	1.378820738	0.088380098
RBMXL2	4	10	0.173622497	0.391249553	1.378820738	0.088380098
SCIN	4	10	0.173622497	0.391249553	1.378820738	0.088380098
SLC30A9	4	10	0.173622497	0.391249553	1.378820738	0.088380098
SLC45A1	4	10	0.173622497	0.391249553	1.378820738	0.088380098
SPARCL1	4	10	0.173622497	0.391249553	1.378820738	0.088380098
SRMS	10	4	0.173622497	2.555913461	11.31476457	0.725257441
ST8SIA6	4	10	0.173622497	0.391249553	1.378820738	0.088380098
SYNGAP1	4	10	0.173622497	0.391249553	1.378820738	0.088380098
TATDN2	4	10	0.173622497	0.391249553	1.378820738	0.088380098
TXNRD1	10	4	0.173622497	2.555913461	11.31476457	0.725257441
UBN1	4	10	0.173622497	0.391249553	1.378820738	0.088380098
UNC5A	4	10	0.173622497	0.391249553	1.378820738	0.088380098
USP8	4	10	0.173622497	0.391249553	1.378820738	0.088380098
ZCCHC14	10	4	0.173622497	2.555913461	11.31476457	0.725257441
ZFPM1	4	10	0.173622497	0.391249553	1.378820738	0.088380098
ZNF135	4	10	0.173622497	0.391249553	1.378820738	0.088380098
ZNF19	4	10	0.173622497	0.391249553	1.378820738	0.088380098
ZNF273	4	10	0.173622497	0.391249553	1.378820738	0.088380098
ZNF345	4	10	0.173622497	0.391249553	1.378820738	0.088380098
ABAT	2	7	0.175868454	0.280743578	1.493531866	0.028198181
ABCF1	2	7	0.175868454	0.280743578	1.493531866	0.028198181
ACAP2	2	7	0.175868454	0.280743578	1.493531866	0.028198181
ACBD5	2	7	0.175868454	0.280743578	1.493531866	0.028198181
ACVR1	2	7	0.175868454	0.280743578	1.493531866	0.028198181
AMHR2	2	7	0.175868454	0.280743578	1.493531866	0.028198181
ANKRD1	2	7	0.175868454	0.280743578	1.493531866	0.028198181
ANTXR2	2	7	0.175868454	0.280743578	1.493531866	0.028198181
AP4B1	2	7	0.175868454	0.280743578	1.493531866	0.028198181
APOBEC1	2	7	0.175868454	0.280743578	1.493531866	0.028198181
ASB2	7	2	0.175868454	3.561969275	35.46327992	0.669553843
ASCC2	7	2	0.175868454	3.561969275	35.46327992	0.669553843
ASPA	2	7	0.175868454	0.280743578	1.493531866	0.028198181
AWAT2	2	7	0.175868454	0.280743578	1.493531866	0.028198181
B3GALTL	2	7	0.175868454	0.280743578	1.493531866	0.028198181
B3GNT7	2	7	0.175868454	0.280743578	1.493531866	0.028198181
BTN2A1	7	2	0.175868454	3.561969275	35.46327992	0.669553843
C6orf222	2	7	0.175868454	0.280743578	1.493531866	0.028198181
CATSPER2	2	7	0.175868454	0.280743578	1.493531866	0.028198181
CBX6	2	7	0.175868454	0.280743578	1.493531866	0.028198181
CCDC174	2	7	0.175868454	0.280743578	1.493531866	0.028198181
CCDC3	2	7	0.175868454	0.280743578	1.493531866	0.028198181
CCM2	2	7	0.175868454	0.280743578	1.493531866	0.028198181
CD84	2	7	0.175868454	0.280743578	1.493531866	0.028198181
CD96	2	7	0.175868454	0.280743578	1.493531866	0.028198181
CHPF2	7	2	0.175868454	3.561969275	35.46327992	0.669553843
CHRDL2	2	7	0.175868454	0.280743578	1.493531866	0.028198181
CHRNA2	2	7	0.175868454	0.280743578	1.493531866	0.028198181
CTAGE5	2	7	0.175868454	0.280743578	1.493531866	0.028198181
CYP2W1	7	2	0.175868454	3.561969275	35.46327992	0.669553843
DHODH	2	7	0.175868454	0.280743578	1.493531866	0.028198181
DHX35	2	7	0.175868454	0.280743578	1.493531866	0.028198181
DYX1C1	2	7	0.175868454	0.280743578	1.493531866	0.028198181
EBF4	2	7	0.175868454	0.280743578	1.493531866	0.028198181
EFCAB3	2	7	0.175868454	0.280743578	1.493531866	0.028198181
EFCAB7	2	7	0.175868454	0.280743578	1.493531866	0.028198181
ELL3	2	7	0.175868454	0.280743578	1.493531866	0.028198181
EPB41L4B	2	7	0.175868454	0.280743578	1.493531866	0.028198181
EPS8L2	2	7	0.175868454	0.280743578	1.493531866	0.028198181
ERCC3	2	7	0.175868454	0.280743578	1.493531866	0.028198181
ERVFRD-1	7	2	0.175868454	3.561969275	35.46327992	0.669553843
FAM153A	7	2	0.175868454	3.561969275	35.46327992	0.669553843
FAM160A2	2	7	0.175868454	0.280743578	1.493531866	0.028198181
FAM170A	2	7	0.175868454	0.280743578	1.493531866	0.028198181
FAM228B	2	7	0.175868454	0.280743578	1.493531866	0.028198181
FAM92B	2	7	0.175868454	0.280743578	1.493531866	0.028198181
FERMT2	2	7	0.175868454	0.280743578	1.493531866	0.028198181
FGFR1	2	7	0.175868454	0.280743578	1.493531866	0.028198181
FSCN2	2	7	0.175868454	0.280743578	1.493531866	0.028198181
GALNT10	7	2	0.175868454	3.561969275	35.46327992	0.669553843
GJA3	7	2	0.175868454	3.561969275	35.46327992	0.669553843
GPATCH1	2	7	0.175868454	0.280743578	1.493531866	0.028198181
GPR84	2	7	0.175868454	0.280743578	1.493531866	0.028198181
GRIN2D	2	7	0.175868454	0.280743578	1.493531866	0.028198181
H6PD	7	2	0.175868454	3.561969275	35.46327992	0.669553843
HABP2	2	7	0.175868454	0.280743578	1.493531866	0.028198181
HFE2	2	7	0.175868454	0.280743578	1.493531866	0.028198181
HLCS	2	7	0.175868454	0.280743578	1.493531866	0.028198181
HOMEZ	2	7	0.175868454	0.280743578	1.493531866	0.028198181
HPS5	2	7	0.175868454	0.280743578	1.493531866	0.028198181
HS3ST5	7	2	0.175868454	3.561969275	35.46327992	0.669553843
HS6ST2	2	7	0.175868454	0.280743578	1.493531866	0.028198181
HSF2	2	7	0.175868454	0.280743578	1.493531866	0.028198181
HTRA1	2	7	0.175868454	0.280743578	1.493531866	0.028198181
IFIT1B	2	7	0.175868454	0.280743578	1.493531866	0.028198181
JPH1	7	2	0.175868454	3.561969275	35.46327992	0.669553843
KCNQ1	2	7	0.175868454	0.280743578	1.493531866	0.028198181
KIAA1644	2	7	0.175868454	0.280743578	1.493531866	0.028198181
KNG1	2	7	0.175868454	0.280743578	1.493531866	0.028198181
LAD1	2	7	0.175868454	0.280743578	1.493531866	0.028198181
LAS1L	7	2	0.175868454	3.561969275	35.46327992	0.669553843
LENG1	7	2	0.175868454	3.561969275	35.46327992	0.669553843
LONRF3	2	7	0.175868454	0.280743578	1.493531866	0.028198181
LPAR1	2	7	0.175868454	0.280743578	1.493531866	0.028198181
LTK	7	2	0.175868454	3.561969275	35.46327992	0.669553843
MAN2B2	7	2	0.175868454	3.561969275	35.46327992	0.669553843
MAP3K7	7	2	0.175868454	3.561969275	35.46327992	0.669553843
MCRS1	2	7	0.175868454	0.280743578	1.493531866	0.028198181
MFSD11	2	7	0.175868454	0.280743578	1.493531866	0.028198181
MRPL39	2	7	0.175868454	0.280743578	1.493531866	0.028198181
MSH4	2	7	0.175868454	0.280743578	1.493531866	0.028198181
MTMR10	2	7	0.175868454	0.280743578	1.493531866	0.028198181
MYOC	7	2	0.175868454	3.561969275	35.46327992	0.669553843
NADK	7	2	0.175868454	3.561969275	35.46327992	0.669553843
NNT	7	2	0.175868454	3.561969275	35.46327992	0.669553843
NOLC1	7	2	0.175868454	3.561969275	35.46327992	0.669553843
NTAN1	2	7	0.175868454	0.280743578	1.493531866	0.028198181
OR10J5	2	7	0.175868454	0.280743578	1.493531866	0.028198181
OR2B6	2	7	0.175868454	0.280743578	1.493531866	0.028198181
OR51B2	2	7	0.175868454	0.280743578	1.493531866	0.028198181
OR52H1	2	7	0.175868454	0.280743578	1.493531866	0.028198181
OR5AC2	7	2	0.175868454	3.561969275	35.46327992	0.669553843
OSBPL9	2	7	0.175868454	0.280743578	1.493531866	0.028198181
PCSK2	7	2	0.175868454	3.561969275	35.46327992	0.669553843
PDZD3	7	2	0.175868454	3.561969275	35.46327992	0.669553843
PEX2	2	7	0.175868454	0.280743578	1.493531866	0.028198181
PGS1	7	2	0.175868454	3.561969275	35.46327992	0.669553843
PIAS3	2	7	0.175868454	0.280743578	1.493531866	0.028198181
POFUT2	2	7	0.175868454	0.280743578	1.493531866	0.028198181
POLH	2	7	0.175868454	0.280743578	1.493531866	0.028198181
PRODH	2	7	0.175868454	0.280743578	1.493531866	0.028198181
RAB3GAP1	2	7	0.175868454	0.280743578	1.493531866	0.028198181
RANBP3	7	2	0.175868454	3.561969275	35.46327992	0.669553843
RARS	2	7	0.175868454	0.280743578	1.493531866	0.028198181
RBM45	2	7	0.175868454	0.280743578	1.493531866	0.028198181
RGS4	7	2	0.175868454	3.561969275	35.46327992	0.669553843
RIC3	2	7	0.175868454	0.280743578	1.493531866	0.028198181
RLBP1	2	7	0.175868454	0.280743578	1.493531866	0.028198181
RPA4	2	7	0.175868454	0.280743578	1.493531866	0.028198181
RPAP2	2	7	0.175868454	0.280743578	1.493531866	0.028198181
RWDD2B	2	7	0.175868454	0.280743578	1.493531866	0.028198181
SAMD14	2	7	0.175868454	0.280743578	1.493531866	0.028198181
SC5D	2	7	0.175868454	0.280743578	1.493531866	0.028198181
SDAD1	2	7	0.175868454	0.280743578	1.493531866	0.028198181
SERPING1	2	7	0.175868454	0.280743578	1.493531866	0.028198181
SGCZ	2	7	0.175868454	0.280743578	1.493531866	0.028198181
SLC16A10	7	2	0.175868454	3.561969275	35.46327992	0.669553843
SLC27A2	2	7	0.175868454	0.280743578	1.493531866	0.028198181
SLC2A5	2	7	0.175868454	0.280743578	1.493531866	0.028198181
SLC38A11	2	7	0.175868454	0.280743578	1.493531866	0.028198181
SLC41A3	2	7	0.175868454	0.280743578	1.493531866	0.028198181
SMTNL1	2	7	0.175868454	0.280743578	1.493531866	0.028198181
SOX17	2	7	0.175868454	0.280743578	1.493531866	0.028198181
SPTLC2	2	7	0.175868454	0.280743578	1.493531866	0.028198181
SRSF6	2	7	0.175868454	0.280743578	1.493531866	0.028198181
SRSF7	2	7	0.175868454	0.280743578	1.493531866	0.028198181
STRA8	7	2	0.175868454	3.561969275	35.46327992	0.669553843
STRC	2	7	0.175868454	0.280743578	1.493531866	0.028198181
SYNDIG1	2	7	0.175868454	0.280743578	1.493531866	0.028198181
TAS2R39	2	7	0.175868454	0.280743578	1.493531866	0.028198181
TFDP1	2	7	0.175868454	0.280743578	1.493531866	0.028198181
TKTL2	2	7	0.175868454	0.280743578	1.493531866	0.028198181
TMEM130	7	2	0.175868454	3.561969275	35.46327992	0.669553843
TNK1	2	7	0.175868454	0.280743578	1.493531866	0.028198181
TRIM49C	2	7	0.175868454	0.280743578	1.493531866	0.028198181
TRIM58	7	2	0.175868454	3.561969275	35.46327992	0.669553843
TRMU	2	7	0.175868454	0.280743578	1.493531866	0.028198181
TSPYL4	2	7	0.175868454	0.280743578	1.493531866	0.028198181
TTC30B	2	7	0.175868454	0.280743578	1.493531866	0.028198181
TTC39A	2	7	0.175868454	0.280743578	1.493531866	0.028198181
TULP2	2	7	0.175868454	0.280743578	1.493531866	0.028198181
TXLNG	2	7	0.175868454	0.280743578	1.493531866	0.028198181
UBA1	7	2	0.175868454	3.561969275	35.46327992	0.669553843
USP21	2	7	0.175868454	0.280743578	1.493531866	0.028198181
WDR1	2	7	0.175868454	0.280743578	1.493531866	0.028198181
XYLT1	2	7	0.175868454	0.280743578	1.493531866	0.028198181
ZBTB39	2	7	0.175868454	0.280743578	1.493531866	0.028198181
ZNF333	2	7	0.175868454	0.280743578	1.493531866	0.028198181
ZNF773	2	7	0.175868454	0.280743578	1.493531866	0.028198181
ZNF781	2	7	0.175868454	0.280743578	1.493531866	0.028198181
ZNF8	2	7	0.175868454	0.280743578	1.493531866	0.028198181
ZNF823	7	2	0.175868454	3.561969275	35.46327992	0.669553843
ZNRF4	2	7	0.175868454	0.280743578	1.493531866	0.028198181
ZSCAN22	2	7	0.175868454	0.280743578	1.493531866	0.028198181
MACF1	20	30	0.180093465	0.639327306	1.201520288	0.333793161
BCHE	7	14	0.180142464	0.486770064	1.315046207	0.16336017
CHRM2	7	14	0.180142464	0.486770064	1.315046207	0.16336017
DIS3L	7	14	0.180142464	0.486770064	1.315046207	0.16336017
ITGAL	7	14	0.180142464	0.486770064	1.315046207	0.16336017
KIAA0368	7	14	0.180142464	0.486770064	1.315046207	0.16336017
LRGUK	7	14	0.180142464	0.486770064	1.315046207	0.16336017
LRRTM4	7	14	0.180142464	0.486770064	1.315046207	0.16336017
OGDHL	14	7	0.180142464	2.05435805	6.121443201	0.760429553
PLEKHH2	7	14	0.180142464	0.486770064	1.315046207	0.16336017
PRDM16	7	14	0.180142464	0.486770064	1.315046207	0.16336017
ROBO3	7	14	0.180142464	0.486770064	1.315046207	0.16336017
SF3B1	7	14	0.180142464	0.486770064	1.315046207	0.16336017
SMARCAD1	7	14	0.180142464	0.486770064	1.315046207	0.16336017
SOHLH2	7	14	0.180142464	0.486770064	1.315046207	0.16336017
SRGAP1	7	14	0.180142464	0.486770064	1.315046207	0.16336017
ZNF43	7	14	0.180142464	0.486770064	1.315046207	0.16336017
LAMA3	15	24	0.182210283	0.602535174	1.230527088	0.286308158
ABCA3	11	19	0.187171237	0.56089191	1.270813533	0.235830394
GRM6	11	19	0.187171237	0.56089191	1.270813533	0.235830394
LPHN2	11	19	0.187171237	0.56089191	1.270813533	0.235830394
DNAH3	32	22	0.19528587	1.517391807	2.830022608	0.82660282
CTNNA3	8	15	0.19972588	0.519104206	1.332257219	0.187046152
CTNND1	8	15	0.19972588	0.519104206	1.332257219	0.187046152
GLUD2	8	15	0.19972588	0.519104206	1.332257219	0.187046152
NRXN3	8	15	0.19972588	0.519104206	1.332257219	0.187046152
NUMA1	8	15	0.19972588	0.519104206	1.332257219	0.187046152
PCDHB15	8	15	0.19972588	0.519104206	1.332257219	0.187046152
PLCB4	8	15	0.19972588	0.519104206	1.332257219	0.187046152
PLIN4	15	8	0.19972588	1.926395487	5.346274108	0.750605803
TRIM55	8	15	0.19972588	0.519104206	1.332257219	0.187046152
ZNF512B	8	15	0.19972588	0.519104206	1.332257219	0.187046152
CDH2	12	20	0.200798704	0.581172045	1.280122885	0.253070026
NBAS	12	20	0.200798704	0.581172045	1.280122885	0.253070026
ADARB1	11	5	0.202961089	2.249857218	8.382510399	0.708148091
ALG13	5	11	0.202961089	0.44447265	1.412134005	0.119296005
ATP2C1	5	11	0.202961089	0.44447265	1.412134005	0.119296005
CNTN2	5	11	0.202961089	0.44447265	1.412134005	0.119296005
CNTROB	5	11	0.202961089	0.44447265	1.412134005	0.119296005
DKK2	5	11	0.202961089	0.44447265	1.412134005	0.119296005
DNAI1	5	11	0.202961089	0.44447265	1.412134005	0.119296005
E4F1	5	11	0.202961089	0.44447265	1.412134005	0.119296005
EFTUD1	11	5	0.202961089	2.249857218	8.382510399	0.708148091
EHMT2	5	11	0.202961089	0.44447265	1.412134005	0.119296005
ELFN1	11	5	0.202961089	2.249857218	8.382510399	0.708148091
ESCO1	5	11	0.202961089	0.44447265	1.412134005	0.119296005
EXOC6	5	11	0.202961089	0.44447265	1.412134005	0.119296005
FAM65A	5	11	0.202961089	0.44447265	1.412134005	0.119296005
GLG1	5	11	0.202961089	0.44447265	1.412134005	0.119296005
GYS2	5	11	0.202961089	0.44447265	1.412134005	0.119296005
HTR1B	5	11	0.202961089	0.44447265	1.412134005	0.119296005
IL21R	5	11	0.202961089	0.44447265	1.412134005	0.119296005
KIF18A	5	11	0.202961089	0.44447265	1.412134005	0.119296005
KLKB1	5	11	0.202961089	0.44447265	1.412134005	0.119296005
MRGPRX3	5	11	0.202961089	0.44447265	1.412134005	0.119296005
NRROS	5	11	0.202961089	0.44447265	1.412134005	0.119296005
NTM	5	11	0.202961089	0.44447265	1.412134005	0.119296005
OR2L13	5	11	0.202961089	0.44447265	1.412134005	0.119296005
OR5D14	5	11	0.202961089	0.44447265	1.412134005	0.119296005
PHC2	11	5	0.202961089	2.249857218	8.382510399	0.708148091
PHKB	5	11	0.202961089	0.44447265	1.412134005	0.119296005
RGSL1	5	11	0.202961089	0.44447265	1.412134005	0.119296005
RNF180	5	11	0.202961089	0.44447265	1.412134005	0.119296005
RPS6KC1	5	11	0.202961089	0.44447265	1.412134005	0.119296005
SLC16A7	5	11	0.202961089	0.44447265	1.412134005	0.119296005
SLC27A5	5	11	0.202961089	0.44447265	1.412134005	0.119296005
SLK	5	11	0.202961089	0.44447265	1.412134005	0.119296005
TDRD3	5	11	0.202961089	0.44447265	1.412134005	0.119296005
TDRD7	5	11	0.202961089	0.44447265	1.412134005	0.119296005
TMC3	5	11	0.202961089	0.44447265	1.412134005	0.119296005
TUBGCP5	11	5	0.202961089	2.249857218	8.382510399	0.708148091
VPS8	5	11	0.202961089	0.44447265	1.412134005	0.119296005
WASL	5	11	0.202961089	0.44447265	1.412134005	0.119296005
WDR78	5	11	0.202961089	0.44447265	1.412134005	0.119296005
ZDHHC8	5	11	0.202961089	0.44447265	1.412134005	0.119296005
ZNF180	5	11	0.202961089	0.44447265	1.412134005	0.119296005
ZNF546	5	11	0.202961089	0.44447265	1.412134005	0.119296005
ZNF559	5	11	0.202961089	0.44447265	1.412134005	0.119296005
ZNF610	5	11	0.202961089	0.44447265	1.412134005	0.119296005
ZNF676	5	11	0.202961089	0.44447265	1.412134005	0.119296005
ZNF677	5	11	0.202961089	0.44447265	1.412134005	0.119296005
ZNF814	5	11	0.202961089	0.44447265	1.412134005	0.119296005
MDN1	24	34	0.209539317	0.676359513	1.216219281	0.371105002
ASH1L	18	27	0.211652717	0.642321216	1.247025821	0.323796092
FRYL	18	27	0.211652717	0.642321216	1.247025821	0.323796092
PLXNA4	18	27	0.211652717	0.642321216	1.247025821	0.323796092
TNC	18	27	0.211652717	0.642321216	1.247025821	0.323796092
DLGAP2	13	21	0.213760264	0.599506213	1.287625318	0.269220243
HERC1	13	21	0.213760264	0.599506213	1.287625318	0.269220243
MGA	13	21	0.213760264	0.599506213	1.287625318	0.269220243
ACCSL	1	5	0.216024716	0.197423939	1.781706388	0.004151969
ADA	1	5	0.216024716	0.197423939	1.781706388	0.004151969
ADK	1	5	0.216024716	0.197423939	1.781706388	0.004151969
ADRA1B	1	5	0.216024716	0.197423939	1.781706388	0.004151969
AKAP7	1	5	0.216024716	0.197423939	1.781706388	0.004151969
ALS2CR12	1	5	0.216024716	0.197423939	1.781706388	0.004151969
AMFR	1	5	0.216024716	0.197423939	1.781706388	0.004151969
ANKRD13C	1	5	0.216024716	0.197423939	1.781706388	0.004151969
ANKRD65	1	5	0.216024716	0.197423939	1.781706388	0.004151969
ANP32B	5	1	0.216024716	5.06524185	240.8495781	0.561259704
AQP4	1	5	0.216024716	0.197423939	1.781706388	0.004151969
ARRB1	5	1	0.216024716	5.06524185	240.8495781	0.561259704
ATG4C	1	5	0.216024716	0.197423939	1.781706388	0.004151969
ATP1B3	1	5	0.216024716	0.197423939	1.781706388	0.004151969
B3GALT1	5	1	0.216024716	5.06524185	240.8495781	0.561259704
B3GALT5	1	5	0.216024716	0.197423939	1.781706388	0.004151969
BAAT	5	1	0.216024716	5.06524185	240.8495781	0.561259704
BLOC1S2	5	1	0.216024716	5.06524185	240.8495781	0.561259704
BPNT1	1	5	0.216024716	0.197423939	1.781706388	0.004151969
BRMS1	1	5	0.216024716	0.197423939	1.781706388	0.004151969
BSND	5	1	0.216024716	5.06524185	240.8495781	0.561259704
BTBD9	1	5	0.216024716	0.197423939	1.781706388	0.004151969
BTNL9	1	5	0.216024716	0.197423939	1.781706388	0.004151969
C17orf80	1	5	0.216024716	0.197423939	1.781706388	0.004151969
C22orf31	5	1	0.216024716	5.06524185	240.8495781	0.561259704
C2orf53	1	5	0.216024716	0.197423939	1.781706388	0.004151969
C4orf26	1	5	0.216024716	0.197423939	1.781706388	0.004151969
C6orf203	1	5	0.216024716	0.197423939	1.781706388	0.004151969
C6orf89	1	5	0.216024716	0.197423939	1.781706388	0.004151969
CACNG1	1	5	0.216024716	0.197423939	1.781706388	0.004151969
CASP10	5	1	0.216024716	5.06524185	240.8495781	0.561259704
CASP7	5	1	0.216024716	5.06524185	240.8495781	0.561259704
CAV3	5	1	0.216024716	5.06524185	240.8495781	0.561259704
CCDC102A	1	5	0.216024716	0.197423939	1.781706388	0.004151969
CCDC109B	5	1	0.216024716	5.06524185	240.8495781	0.561259704
CCDC114	5	1	0.216024716	5.06524185	240.8495781	0.561259704
CCDC149	1	5	0.216024716	0.197423939	1.781706388	0.004151969
CCNK	1	5	0.216024716	0.197423939	1.781706388	0.004151969
CD3G	1	5	0.216024716	0.197423939	1.781706388	0.004151969
CDK5R1	1	5	0.216024716	0.197423939	1.781706388	0.004151969
CEACAM5	1	5	0.216024716	0.197423939	1.781706388	0.004151969
CHRNE	1	5	0.216024716	0.197423939	1.781706388	0.004151969
CLEC11A	1	5	0.216024716	0.197423939	1.781706388	0.004151969
CLEC1A	1	5	0.216024716	0.197423939	1.781706388	0.004151969
CLEC4M	1	5	0.216024716	0.197423939	1.781706388	0.004151969
CLHC1	1	5	0.216024716	0.197423939	1.781706388	0.004151969
CLNS1A	1	5	0.216024716	0.197423939	1.781706388	0.004151969
CNOT8	1	5	0.216024716	0.197423939	1.781706388	0.004151969
COLEC10	5	1	0.216024716	5.06524185	240.8495781	0.561259704
CORO1A	5	1	0.216024716	5.06524185	240.8495781	0.561259704
CPT2	5	1	0.216024716	5.06524185	240.8495781	0.561259704
CREBZF	5	1	0.216024716	5.06524185	240.8495781	0.561259704
CTSS	5	1	0.216024716	5.06524185	240.8495781	0.561259704
CXCL5	1	5	0.216024716	0.197423939	1.781706388	0.004151969
CYGB	5	1	0.216024716	5.06524185	240.8495781	0.561259704
DEFB126	1	5	0.216024716	0.197423939	1.781706388	0.004151969
DEPDC4	1	5	0.216024716	0.197423939	1.781706388	0.004151969
DMRTC2	1	5	0.216024716	0.197423939	1.781706388	0.004151969
DNAJA3	1	5	0.216024716	0.197423939	1.781706388	0.004151969
DUSP12	5	1	0.216024716	5.06524185	240.8495781	0.561259704
DUSP13	5	1	0.216024716	5.06524185	240.8495781	0.561259704
ECI1	1	5	0.216024716	0.197423939	1.781706388	0.004151969
EDA	1	5	0.216024716	0.197423939	1.781706388	0.004151969
EFNB1	1	5	0.216024716	0.197423939	1.781706388	0.004151969
EMD	1	5	0.216024716	0.197423939	1.781706388	0.004151969
ENOSF1	5	1	0.216024716	5.06524185	240.8495781	0.561259704
ERP44	5	1	0.216024716	5.06524185	240.8495781	0.561259704
ETFA	1	5	0.216024716	0.197423939	1.781706388	0.004151969
FABP2	1	5	0.216024716	0.197423939	1.781706388	0.004151969
FAH	1	5	0.216024716	0.197423939	1.781706388	0.004151969
FAM118B	1	5	0.216024716	0.197423939	1.781706388	0.004151969
FAM127B	5	1	0.216024716	5.06524185	240.8495781	0.561259704
FAM133B	1	5	0.216024716	0.197423939	1.781706388	0.004151969
FAM153B	5	1	0.216024716	5.06524185	240.8495781	0.561259704
FAM187B	5	1	0.216024716	5.06524185	240.8495781	0.561259704
FAM209B	1	5	0.216024716	0.197423939	1.781706388	0.004151969
FAM20B	1	5	0.216024716	0.197423939	1.781706388	0.004151969
FAM47E	1	5	0.216024716	0.197423939	1.781706388	0.004151969
FBXO32	1	5	0.216024716	0.197423939	1.781706388	0.004151969
FGF3	1	5	0.216024716	0.197423939	1.781706388	0.004151969
FGFRL1	5	1	0.216024716	5.06524185	240.8495781	0.561259704
FKBP5	1	5	0.216024716	0.197423939	1.781706388	0.004151969
FNTA	1	5	0.216024716	0.197423939	1.781706388	0.004151969
FOXL2	5	1	0.216024716	5.06524185	240.8495781	0.561259704
FRRS1	1	5	0.216024716	0.197423939	1.781706388	0.004151969
FZD9	1	5	0.216024716	0.197423939	1.781706388	0.004151969
GABRP	1	5	0.216024716	0.197423939	1.781706388	0.004151969
GAL3ST1	5	1	0.216024716	5.06524185	240.8495781	0.561259704
GATA6	1	5	0.216024716	0.197423939	1.781706388	0.004151969
GIT1	1	5	0.216024716	0.197423939	1.781706388	0.004151969
GLRA4	5	1	0.216024716	5.06524185	240.8495781	0.561259704
GMCL1	1	5	0.216024716	0.197423939	1.781706388	0.004151969
GMPR2	5	1	0.216024716	5.06524185	240.8495781	0.561259704
GPAM	1	5	0.216024716	0.197423939	1.781706388	0.004151969
GPR56	1	5	0.216024716	0.197423939	1.781706388	0.004151969
GPRIN1	1	5	0.216024716	0.197423939	1.781706388	0.004151969
GYPB	1	5	0.216024716	0.197423939	1.781706388	0.004151969
HARS2	1	5	0.216024716	0.197423939	1.781706388	0.004151969
HHLA2	1	5	0.216024716	0.197423939	1.781706388	0.004151969
HIRIP3	1	5	0.216024716	0.197423939	1.781706388	0.004151969
HLA-DPA1	5	1	0.216024716	5.06524185	240.8495781	0.561259704
HLA-DPB1	1	5	0.216024716	0.197423939	1.781706388	0.004151969
HMGCS2	1	5	0.216024716	0.197423939	1.781706388	0.004151969
HMX3	5	1	0.216024716	5.06524185	240.8495781	0.561259704
HNRNPM	1	5	0.216024716	0.197423939	1.781706388	0.004151969
HOGA1	1	5	0.216024716	0.197423939	1.781706388	0.004151969
HOXA2	1	5	0.216024716	0.197423939	1.781706388	0.004151969
IFIT5	1	5	0.216024716	0.197423939	1.781706388	0.004151969
IFITM5	1	5	0.216024716	0.197423939	1.781706388	0.004151969
INHBC	1	5	0.216024716	0.197423939	1.781706388	0.004151969
IPMK	1	5	0.216024716	0.197423939	1.781706388	0.004151969
JADE3	1	5	0.216024716	0.197423939	1.781706388	0.004151969
JKAMP	1	5	0.216024716	0.197423939	1.781706388	0.004151969
JUNB	5	1	0.216024716	5.06524185	240.8495781	0.561259704
KCNK16	1	5	0.216024716	0.197423939	1.781706388	0.004151969
KIAA1671	1	5	0.216024716	0.197423939	1.781706388	0.004151969
KLHL42	5	1	0.216024716	5.06524185	240.8495781	0.561259704
KNSTRN	1	5	0.216024716	0.197423939	1.781706388	0.004151969
KRT23	1	5	0.216024716	0.197423939	1.781706388	0.004151969
KRT7	1	5	0.216024716	0.197423939	1.781706388	0.004151969
KRT77	1	5	0.216024716	0.197423939	1.781706388	0.004151969
LCE1A	1	5	0.216024716	0.197423939	1.781706388	0.004151969
LOXL1	5	1	0.216024716	5.06524185	240.8495781	0.561259704
LPPR1	5	1	0.216024716	5.06524185	240.8495781	0.561259704
LRFN3	5	1	0.216024716	5.06524185	240.8495781	0.561259704
LRIT3	1	5	0.216024716	0.197423939	1.781706388	0.004151969
LRR1	5	1	0.216024716	5.06524185	240.8495781	0.561259704
LRRC38	1	5	0.216024716	0.197423939	1.781706388	0.004151969
LRTM2	5	1	0.216024716	5.06524185	240.8495781	0.561259704
LUZP4	1	5	0.216024716	0.197423939	1.781706388	0.004151969
MAPKAPK2	5	1	0.216024716	5.06524185	240.8495781	0.561259704
MC1R	5	1	0.216024716	5.06524185	240.8495781	0.561259704
MC4R	1	5	0.216024716	0.197423939	1.781706388	0.004151969
MCM3	5	1	0.216024716	5.06524185	240.8495781	0.561259704
MED27	5	1	0.216024716	5.06524185	240.8495781	0.561259704
METTL14	1	5	0.216024716	0.197423939	1.781706388	0.004151969
MIA	1	5	0.216024716	0.197423939	1.781706388	0.004151969
MIER1	1	5	0.216024716	0.197423939	1.781706388	0.004151969
MKNK2	5	1	0.216024716	5.06524185	240.8495781	0.561259704
MLTK	1	5	0.216024716	0.197423939	1.781706388	0.004151969
MMP24	5	1	0.216024716	5.06524185	240.8495781	0.561259704
MRPL19	1	5	0.216024716	0.197423939	1.781706388	0.004151969
MRPL38	1	5	0.216024716	0.197423939	1.781706388	0.004151969
MTCH2	1	5	0.216024716	0.197423939	1.781706388	0.004151969
MTF1	1	5	0.216024716	0.197423939	1.781706388	0.004151969
MYLK4	1	5	0.216024716	0.197423939	1.781706388	0.004151969
MYOD1	1	5	0.216024716	0.197423939	1.781706388	0.004151969
MYOZ2	1	5	0.216024716	0.197423939	1.781706388	0.004151969
NAP1L4	1	5	0.216024716	0.197423939	1.781706388	0.004151969
NARS	1	5	0.216024716	0.197423939	1.781706388	0.004151969
NARS2	1	5	0.216024716	0.197423939	1.781706388	0.004151969
NDUFAF1	5	1	0.216024716	5.06524185	240.8495781	0.561259704
NKX3-1	5	1	0.216024716	5.06524185	240.8495781	0.561259704
NME7	1	5	0.216024716	0.197423939	1.781706388	0.004151969
NOX1	5	1	0.216024716	5.06524185	240.8495781	0.561259704
NSMF	5	1	0.216024716	5.06524185	240.8495781	0.561259704
NUDT12	5	1	0.216024716	5.06524185	240.8495781	0.561259704
NXPH3	5	1	0.216024716	5.06524185	240.8495781	0.561259704
OAT	1	5	0.216024716	0.197423939	1.781706388	0.004151969
OLFML3	1	5	0.216024716	0.197423939	1.781706388	0.004151969
OR2T5	1	5	0.216024716	0.197423939	1.781706388	0.004151969
OR4X2	1	5	0.216024716	0.197423939	1.781706388	0.004151969
OR51I1	1	5	0.216024716	0.197423939	1.781706388	0.004151969
OR52I1	1	5	0.216024716	0.197423939	1.781706388	0.004151969
OR5J2	1	5	0.216024716	0.197423939	1.781706388	0.004151969
PAFAH1B1	1	5	0.216024716	0.197423939	1.781706388	0.004151969
PALM	1	5	0.216024716	0.197423939	1.781706388	0.004151969
PAN2	5	1	0.216024716	5.06524185	240.8495781	0.561259704
PANK3	1	5	0.216024716	0.197423939	1.781706388	0.004151969
PCSK9	5	1	0.216024716	5.06524185	240.8495781	0.561259704
PDP2	1	5	0.216024716	0.197423939	1.781706388	0.004151969
PENK	5	1	0.216024716	5.06524185	240.8495781	0.561259704
PHKG1	5	1	0.216024716	5.06524185	240.8495781	0.561259704
PHYHIPL	1	5	0.216024716	0.197423939	1.781706388	0.004151969
PIAS2	5	1	0.216024716	5.06524185	240.8495781	0.561259704
PIGQ	5	1	0.216024716	5.06524185	240.8495781	0.561259704
PKIB	5	1	0.216024716	5.06524185	240.8495781	0.561259704
POU5F1B	5	1	0.216024716	5.06524185	240.8495781	0.561259704
PPP1CB	1	5	0.216024716	0.197423939	1.781706388	0.004151969
PPP1R7	1	5	0.216024716	0.197423939	1.781706388	0.004151969
PRAMEF11	1	5	0.216024716	0.197423939	1.781706388	0.004151969
PTGR2	1	5	0.216024716	0.197423939	1.781706388	0.004151969
PTPN7	1	5	0.216024716	0.197423939	1.781706388	0.004151969
PTPN9	5	1	0.216024716	5.06524185	240.8495781	0.561259704
R3HDM4	5	1	0.216024716	5.06524185	240.8495781	0.561259704
RAB3D	1	5	0.216024716	0.197423939	1.781706388	0.004151969
RABL2A	1	5	0.216024716	0.197423939	1.781706388	0.004151969
RAET1E	1	5	0.216024716	0.197423939	1.781706388	0.004151969
RASSF6	5	1	0.216024716	5.06524185	240.8495781	0.561259704
RBM22	1	5	0.216024716	0.197423939	1.781706388	0.004151969
RBMXL1	1	5	0.216024716	0.197423939	1.781706388	0.004151969
RCC1	1	5	0.216024716	0.197423939	1.781706388	0.004151969
RGPD2	1	5	0.216024716	0.197423939	1.781706388	0.004151969
RHOXF2	1	5	0.216024716	0.197423939	1.781706388	0.004151969
RNF130	1	5	0.216024716	0.197423939	1.781706388	0.004151969
RNF2	1	5	0.216024716	0.197423939	1.781706388	0.004151969
RNMTL1	5	1	0.216024716	5.06524185	240.8495781	0.561259704
RORA	5	1	0.216024716	5.06524185	240.8495781	0.561259704
RP11-1220K2.2	1	5	0.216024716	0.197423939	1.781706388	0.004151969
RRM1	1	5	0.216024716	0.197423939	1.781706388	0.004151969
RSAD1	5	1	0.216024716	5.06524185	240.8495781	0.561259704
RUFY2	5	1	0.216024716	5.06524185	240.8495781	0.561259704
SAMD3	1	5	0.216024716	0.197423939	1.781706388	0.004151969
SARNP	1	5	0.216024716	0.197423939	1.781706388	0.004151969
SCLY	5	1	0.216024716	5.06524185	240.8495781	0.561259704
SCRN3	5	1	0.216024716	5.06524185	240.8495781	0.561259704
SEC22C	5	1	0.216024716	5.06524185	240.8495781	0.561259704
SERBP1	1	5	0.216024716	0.197423939	1.781706388	0.004151969
SERINC2	5	1	0.216024716	5.06524185	240.8495781	0.561259704
SERINC4	5	1	0.216024716	5.06524185	240.8495781	0.561259704
SERPINA6	1	5	0.216024716	0.197423939	1.781706388	0.004151969
SERPINC1	1	5	0.216024716	0.197423939	1.781706388	0.004151969
SETD4	1	5	0.216024716	0.197423939	1.781706388	0.004151969
SFTPD	1	5	0.216024716	0.197423939	1.781706388	0.004151969
SH3BGR	1	5	0.216024716	0.197423939	1.781706388	0.004151969
SHBG	1	5	0.216024716	0.197423939	1.781706388	0.004151969
SIX2	5	1	0.216024716	5.06524185	240.8495781	0.561259704
SLC12A8	5	1	0.216024716	5.06524185	240.8495781	0.561259704
SLC22A17	1	5	0.216024716	0.197423939	1.781706388	0.004151969
SLC39A8	1	5	0.216024716	0.197423939	1.781706388	0.004151969
SMAP2	1	5	0.216024716	0.197423939	1.781706388	0.004151969
SMYD5	1	5	0.216024716	0.197423939	1.781706388	0.004151969
SNAPC3	1	5	0.216024716	0.197423939	1.781706388	0.004151969
SPATA2	5	1	0.216024716	5.06524185	240.8495781	0.561259704
SPDEF	5	1	0.216024716	5.06524185	240.8495781	0.561259704
SPIB	1	5	0.216024716	0.197423939	1.781706388	0.004151969
SPRY1	1	5	0.216024716	0.197423939	1.781706388	0.004151969
SSB	1	5	0.216024716	0.197423939	1.781706388	0.004151969
ST3GAL3	1	5	0.216024716	0.197423939	1.781706388	0.004151969
STAM	1	5	0.216024716	0.197423939	1.781706388	0.004151969
SULT4A1	1	5	0.216024716	0.197423939	1.781706388	0.004151969
TAS2R8	1	5	0.216024716	0.197423939	1.781706388	0.004151969
TBCC	5	1	0.216024716	5.06524185	240.8495781	0.561259704
TBL3	5	1	0.216024716	5.06524185	240.8495781	0.561259704
TCEA3	1	5	0.216024716	0.197423939	1.781706388	0.004151969
TEAD3	5	1	0.216024716	5.06524185	240.8495781	0.561259704
TEX30	1	5	0.216024716	0.197423939	1.781706388	0.004151969
TGOLN2	1	5	0.216024716	0.197423939	1.781706388	0.004151969
THOC3	1	5	0.216024716	0.197423939	1.781706388	0.004151969
TIGD4	1	5	0.216024716	0.197423939	1.781706388	0.004151969
TIGIT	1	5	0.216024716	0.197423939	1.781706388	0.004151969
TKT	1	5	0.216024716	0.197423939	1.781706388	0.004151969
TMEM217	1	5	0.216024716	0.197423939	1.781706388	0.004151969
TMEM225	1	5	0.216024716	0.197423939	1.781706388	0.004151969
TMEM240	5	1	0.216024716	5.06524185	240.8495781	0.561259704
TMEM41A	1	5	0.216024716	0.197423939	1.781706388	0.004151969
TNFRSF9	1	5	0.216024716	0.197423939	1.781706388	0.004151969
TNFSF8	1	5	0.216024716	0.197423939	1.781706388	0.004151969
TOM1L1	1	5	0.216024716	0.197423939	1.781706388	0.004151969
TOR1AIP2	5	1	0.216024716	5.06524185	240.8495781	0.561259704
TPH1	1	5	0.216024716	0.197423939	1.781706388	0.004151969
TPM4	1	5	0.216024716	0.197423939	1.781706388	0.004151969
TRABD2A	1	5	0.216024716	0.197423939	1.781706388	0.004151969
TRIM26	1	5	0.216024716	0.197423939	1.781706388	0.004151969
TRMT1	1	5	0.216024716	0.197423939	1.781706388	0.004151969
TRMT10C	5	1	0.216024716	5.06524185	240.8495781	0.561259704
TRNT1	1	5	0.216024716	0.197423939	1.781706388	0.004151969
TSSK6	5	1	0.216024716	5.06524185	240.8495781	0.561259704
TUBA1B	1	5	0.216024716	0.197423939	1.781706388	0.004151969
TUBGCP4	1	5	0.216024716	0.197423939	1.781706388	0.004151969
TYW3	5	1	0.216024716	5.06524185	240.8495781	0.561259704
VIPAS39	1	5	0.216024716	0.197423939	1.781706388	0.004151969
VPS51	5	1	0.216024716	5.06524185	240.8495781	0.561259704
WDR16	1	5	0.216024716	0.197423939	1.781706388	0.004151969
WDR34	5	1	0.216024716	5.06524185	240.8495781	0.561259704
YBX2	1	5	0.216024716	0.197423939	1.781706388	0.004151969
ZCCHC7	1	5	0.216024716	0.197423939	1.781706388	0.004151969
ZFYVE19	5	1	0.216024716	5.06524185	240.8495781	0.561259704
ZNF155	5	1	0.216024716	5.06524185	240.8495781	0.561259704
ZNF268	1	5	0.216024716	0.197423939	1.781706388	0.004151969
ZNF274	1	5	0.216024716	0.197423939	1.781706388	0.004151969
ZNF474	1	5	0.216024716	0.197423939	1.781706388	0.004151969
ZNF584	1	5	0.216024716	0.197423939	1.781706388	0.004151969
ZNF705A	1	5	0.216024716	0.197423939	1.781706388	0.004151969
ZNF764	5	1	0.216024716	5.06524185	240.8495781	0.561259704
ARHGAP20	9	16	0.218029305	0.547378386	1.344917562	0.208999267
BRINP1	9	16	0.218029305	0.547378386	1.344917562	0.208999267
CC2D2A	9	16	0.218029305	0.547378386	1.344917562	0.208999267
CTNNA1	9	16	0.218029305	0.547378386	1.344917562	0.208999267
CTR9	9	16	0.218029305	0.547378386	1.344917562	0.208999267
DOCK7	9	16	0.218029305	0.547378386	1.344917562	0.208999267
ITGAX	9	16	0.218029305	0.547378386	1.344917562	0.208999267
KCNU1	9	16	0.218029305	0.547378386	1.344917562	0.208999267
KIF26A	9	16	0.218029305	0.547378386	1.344917562	0.208999267
N4BP2	9	16	0.218029305	0.547378386	1.344917562	0.208999267
NUP210L	9	16	0.218029305	0.547378386	1.344917562	0.208999267
PCDHGA3	9	16	0.218029305	0.547378386	1.344917562	0.208999267
PCDHGB3	16	9	0.218029305	1.826889817	4.784705765	0.743539997
SYCP2	9	16	0.218029305	0.547378386	1.344917562	0.208999267
CACNA1H	19	28	0.220724714	0.653664002	1.250983106	0.334957713
LPHN3	19	28	0.220724714	0.653664002	1.250983106	0.334957713
AACS	3	8	0.221546751	0.368330177	1.556745244	0.062234991
ACSL6	8	3	0.221546751	2.714955391	16.06813114	0.642365862
ADCK3	8	3	0.221546751	2.714955391	16.06813114	0.642365862
AGAP3	8	3	0.221546751	2.714955391	16.06813114	0.642365862
AKAP8	8	3	0.221546751	2.714955391	16.06813114	0.642365862
AMER2	3	8	0.221546751	0.368330177	1.556745244	0.062234991
AOC1	8	3	0.221546751	2.714955391	16.06813114	0.642365862
APOA4	8	3	0.221546751	2.714955391	16.06813114	0.642365862
BCAP29	3	8	0.221546751	0.368330177	1.556745244	0.062234991
C1RL	8	3	0.221546751	2.714955391	16.06813114	0.642365862
C2CD2	8	3	0.221546751	2.714955391	16.06813114	0.642365862
C6orf10	3	8	0.221546751	0.368330177	1.556745244	0.062234991
CCNF	8	3	0.221546751	2.714955391	16.06813114	0.642365862
CD101	3	8	0.221546751	0.368330177	1.556745244	0.062234991
CDC23	3	8	0.221546751	0.368330177	1.556745244	0.062234991
CDC27	3	8	0.221546751	0.368330177	1.556745244	0.062234991
CDCA2	3	8	0.221546751	0.368330177	1.556745244	0.062234991
CHSY3	3	8	0.221546751	0.368330177	1.556745244	0.062234991
CLINT1	3	8	0.221546751	0.368330177	1.556745244	0.062234991
CNN2	3	8	0.221546751	0.368330177	1.556745244	0.062234991
CPSF2	3	8	0.221546751	0.368330177	1.556745244	0.062234991
CSE1L	8	3	0.221546751	2.714955391	16.06813114	0.642365862
CYP8B1	3	8	0.221546751	0.368330177	1.556745244	0.062234991
DMGDH	3	8	0.221546751	0.368330177	1.556745244	0.062234991
DOK1	8	3	0.221546751	2.714955391	16.06813114	0.642365862
DOK5	8	3	0.221546751	2.714955391	16.06813114	0.642365862
DYRK1B	3	8	0.221546751	0.368330177	1.556745244	0.062234991
ENTHD1	3	8	0.221546751	0.368330177	1.556745244	0.062234991
ESX1	8	3	0.221546751	2.714955391	16.06813114	0.642365862
FAM111B	3	8	0.221546751	0.368330177	1.556745244	0.062234991
FAM124A	3	8	0.221546751	0.368330177	1.556745244	0.062234991
FAM71E2	8	3	0.221546751	2.714955391	16.06813114	0.642365862
FANCC	3	8	0.221546751	0.368330177	1.556745244	0.062234991
FBXO21	3	8	0.221546751	0.368330177	1.556745244	0.062234991
FBXO5	8	3	0.221546751	2.714955391	16.06813114	0.642365862
FGF5	3	8	0.221546751	0.368330177	1.556745244	0.062234991
FLI1	3	8	0.221546751	0.368330177	1.556745244	0.062234991
FMO1	8	3	0.221546751	2.714955391	16.06813114	0.642365862
FMR1	3	8	0.221546751	0.368330177	1.556745244	0.062234991
FOXRED2	8	3	0.221546751	2.714955391	16.06813114	0.642365862
GFPT1	3	8	0.221546751	0.368330177	1.556745244	0.062234991
GJA1	8	3	0.221546751	2.714955391	16.06813114	0.642365862
GLP1R	8	3	0.221546751	2.714955391	16.06813114	0.642365862
GPR128	3	8	0.221546751	0.368330177	1.556745244	0.062234991
GPR162	3	8	0.221546751	0.368330177	1.556745244	0.062234991
GPR22	3	8	0.221546751	0.368330177	1.556745244	0.062234991
GPR6	3	8	0.221546751	0.368330177	1.556745244	0.062234991
GRHL2	8	3	0.221546751	2.714955391	16.06813114	0.642365862
GRK5	8	3	0.221546751	2.714955391	16.06813114	0.642365862
HELLS	3	8	0.221546751	0.368330177	1.556745244	0.062234991
HGS	8	3	0.221546751	2.714955391	16.06813114	0.642365862
HP	3	8	0.221546751	0.368330177	1.556745244	0.062234991
INPP4B	3	8	0.221546751	0.368330177	1.556745244	0.062234991
KCNJ16	3	8	0.221546751	0.368330177	1.556745244	0.062234991
KCTD7	3	8	0.221546751	0.368330177	1.556745244	0.062234991
KIAA1841	3	8	0.221546751	0.368330177	1.556745244	0.062234991
KIF11	3	8	0.221546751	0.368330177	1.556745244	0.062234991
KIF1C	3	8	0.221546751	0.368330177	1.556745244	0.062234991
KLHL3	3	8	0.221546751	0.368330177	1.556745244	0.062234991
KRTAP27-1	8	3	0.221546751	2.714955391	16.06813114	0.642365862
LARP1B	3	8	0.221546751	0.368330177	1.556745244	0.062234991
LIPT1	3	8	0.221546751	0.368330177	1.556745244	0.062234991
LIX1	3	8	0.221546751	0.368330177	1.556745244	0.062234991
LMNB1	3	8	0.221546751	0.368330177	1.556745244	0.062234991
LRRIQ4	3	8	0.221546751	0.368330177	1.556745244	0.062234991
LYAR	3	8	0.221546751	0.368330177	1.556745244	0.062234991
MACROD2	3	8	0.221546751	0.368330177	1.556745244	0.062234991
ME2	3	8	0.221546751	0.368330177	1.556745244	0.062234991
MEGF11	8	3	0.221546751	2.714955391	16.06813114	0.642365862
MEPCE	8	3	0.221546751	2.714955391	16.06813114	0.642365862
MLLT10	3	8	0.221546751	0.368330177	1.556745244	0.062234991
MPP1	3	8	0.221546751	0.368330177	1.556745244	0.062234991
MSR1	3	8	0.221546751	0.368330177	1.556745244	0.062234991
MZF1	3	8	0.221546751	0.368330177	1.556745244	0.062234991
NR2E1	3	8	0.221546751	0.368330177	1.556745244	0.062234991
NSF	8	3	0.221546751	2.714955391	16.06813114	0.642365862
OPRK1	3	8	0.221546751	0.368330177	1.556745244	0.062234991
OR4M1	3	8	0.221546751	0.368330177	1.556745244	0.062234991
OR52D1	3	8	0.221546751	0.368330177	1.556745244	0.062234991
OR5B3	3	8	0.221546751	0.368330177	1.556745244	0.062234991
OR5R1	8	3	0.221546751	2.714955391	16.06813114	0.642365862
OTOP3	3	8	0.221546751	0.368330177	1.556745244	0.062234991
PADI3	3	8	0.221546751	0.368330177	1.556745244	0.062234991
PAX7	3	8	0.221546751	0.368330177	1.556745244	0.062234991
PCDP1	3	8	0.221546751	0.368330177	1.556745244	0.062234991
PCID2	3	8	0.221546751	0.368330177	1.556745244	0.062234991
PDE1A	3	8	0.221546751	0.368330177	1.556745244	0.062234991
PHC3	3	8	0.221546751	0.368330177	1.556745244	0.062234991
POM121C	3	8	0.221546751	0.368330177	1.556745244	0.062234991
PON3	3	8	0.221546751	0.368330177	1.556745244	0.062234991
PRKAA1	3	8	0.221546751	0.368330177	1.556745244	0.062234991
PROCA1	3	8	0.221546751	0.368330177	1.556745244	0.062234991
PROSER1	3	8	0.221546751	0.368330177	1.556745244	0.062234991
PSG9	3	8	0.221546751	0.368330177	1.556745244	0.062234991
RAD18	3	8	0.221546751	0.368330177	1.556745244	0.062234991
RGS7	3	8	0.221546751	0.368330177	1.556745244	0.062234991
RIBC2	3	8	0.221546751	0.368330177	1.556745244	0.062234991
RP11-1407O15.2	3	8	0.221546751	0.368330177	1.556745244	0.062234991
RRP1B	3	8	0.221546751	0.368330177	1.556745244	0.062234991
RXFP1	3	8	0.221546751	0.368330177	1.556745244	0.062234991
SCNN1G	3	8	0.221546751	0.368330177	1.556745244	0.062234991
SETD3	3	8	0.221546751	0.368330177	1.556745244	0.062234991
SGIP1	3	8	0.221546751	0.368330177	1.556745244	0.062234991
SKIDA1	3	8	0.221546751	0.368330177	1.556745244	0.062234991
SLC16A6	3	8	0.221546751	0.368330177	1.556745244	0.062234991
SLC20A2	3	8	0.221546751	0.368330177	1.556745244	0.062234991
SLC26A11	8	3	0.221546751	2.714955391	16.06813114	0.642365862
SLC5A4	8	3	0.221546751	2.714955391	16.06813114	0.642365862
SLC6A16	3	8	0.221546751	0.368330177	1.556745244	0.062234991
SLCO1C1	3	8	0.221546751	0.368330177	1.556745244	0.062234991
SMURF1	8	3	0.221546751	2.714955391	16.06813114	0.642365862
STK39	3	8	0.221546751	0.368330177	1.556745244	0.062234991
STXBP5	3	8	0.221546751	0.368330177	1.556745244	0.062234991
SUN1	3	8	0.221546751	0.368330177	1.556745244	0.062234991
TBC1D12	3	8	0.221546751	0.368330177	1.556745244	0.062234991
TBC1D2B	3	8	0.221546751	0.368330177	1.556745244	0.062234991
TIMP3	3	8	0.221546751	0.368330177	1.556745244	0.062234991
TMEM39A	3	8	0.221546751	0.368330177	1.556745244	0.062234991
TMEM74	3	8	0.221546751	0.368330177	1.556745244	0.062234991
TRIM2	3	8	0.221546751	0.368330177	1.556745244	0.062234991
TSKS	3	8	0.221546751	0.368330177	1.556745244	0.062234991
TTLL10	8	3	0.221546751	2.714955391	16.06813114	0.642365862
TUBB3	8	3	0.221546751	2.714955391	16.06813114	0.642365862
TXK	3	8	0.221546751	0.368330177	1.556745244	0.062234991
ZBTB7B	3	8	0.221546751	0.368330177	1.556745244	0.062234991
ZCCHC8	3	8	0.221546751	0.368330177	1.556745244	0.062234991
ZFP42	3	8	0.221546751	0.368330177	1.556745244	0.062234991
ZNF300	3	8	0.221546751	0.368330177	1.556745244	0.062234991
ZNF354B	3	8	0.221546751	0.368330177	1.556745244	0.062234991
ZNF385A	3	8	0.221546751	0.368330177	1.556745244	0.062234991
ZNF564	3	8	0.221546751	0.368330177	1.556745244	0.062234991
ZNF573	3	8	0.221546751	0.368330177	1.556745244	0.062234991
ZNF577	3	8	0.221546751	0.368330177	1.556745244	0.062234991
ZNF692	3	8	0.221546751	0.368330177	1.556745244	0.062234991
ZNF775	8	3	0.221546751	2.714955391	16.06813114	0.642365862
ZNF782	3	8	0.221546751	0.368330177	1.556745244	0.062234991
ZPBP	8	3	0.221546751	2.714955391	16.06813114	0.642365862
ZUFSP	3	8	0.221546751	0.368330177	1.556745244	0.062234991
ZW10	3	8	0.221546751	0.368330177	1.556745244	0.062234991
CACNA1E	36	26	0.222913442	1.445666865	2.582070848	0.818844207
DMXL2	14	22	0.226090827	0.616159844	1.293674451	0.284318862
F8	14	22	0.226090827	0.616159844	1.293674451	0.284318862
CSMD2	27	37	0.229289634	0.698764092	1.223333718	0.394837321
COL11A1	20	29	0.22945149	0.664212495	1.254356495	0.345539715
HRNR	29	20	0.22945149	1.505542288	2.894023336	0.797221526
MXRA5	20	29	0.22945149	0.664212495	1.254356495	0.345539715
TECTA	20	29	0.22945149	0.664212495	1.254356495	0.345539715
ABCG2	6	12	0.229569793	0.488799471	1.433721483	0.148091121
ABL1	6	12	0.229569793	0.488799471	1.433721483	0.148091121
ABR	6	12	0.229569793	0.488799471	1.433721483	0.148091121
ANKRD32	6	12	0.229569793	0.488799471	1.433721483	0.148091121
ATP10B	12	6	0.229569793	2.04582873	6.752599286	0.697485538
ATP11A	12	6	0.229569793	2.04582873	6.752599286	0.697485538
BAZ1B	6	12	0.229569793	0.488799471	1.433721483	0.148091121
C1orf101	6	12	0.229569793	0.488799471	1.433721483	0.148091121
CDC42BPG	12	6	0.229569793	2.04582873	6.752599286	0.697485538
CDH22	12	6	0.229569793	2.04582873	6.752599286	0.697485538
CGN	6	12	0.229569793	0.488799471	1.433721483	0.148091121
COL9A1	6	12	0.229569793	0.488799471	1.433721483	0.148091121
COLEC12	6	12	0.229569793	0.488799471	1.433721483	0.148091121
DGKZ	12	6	0.229569793	2.04582873	6.752599286	0.697485538
DZIP1	6	12	0.229569793	0.488799471	1.433721483	0.148091121
EMR1	6	12	0.229569793	0.488799471	1.433721483	0.148091121
ENPEP	6	12	0.229569793	0.488799471	1.433721483	0.148091121
FRMD4A	6	12	0.229569793	0.488799471	1.433721483	0.148091121
INPP4A	6	12	0.229569793	0.488799471	1.433721483	0.148091121
KIAA1377	6	12	0.229569793	0.488799471	1.433721483	0.148091121
MAP3K19	6	12	0.229569793	0.488799471	1.433721483	0.148091121
MCM10	6	12	0.229569793	0.488799471	1.433721483	0.148091121
MEI1	6	12	0.229569793	0.488799471	1.433721483	0.148091121
PAPOLG	6	12	0.229569793	0.488799471	1.433721483	0.148091121
PCDHAC2	6	12	0.229569793	0.488799471	1.433721483	0.148091121
PHACTR3	6	12	0.229569793	0.488799471	1.433721483	0.148091121
PKN2	12	6	0.229569793	2.04582873	6.752599286	0.697485538
PSME4	6	12	0.229569793	0.488799471	1.433721483	0.148091121
RBM10	12	6	0.229569793	2.04582873	6.752599286	0.697485538
SFI1	6	12	0.229569793	0.488799471	1.433721483	0.148091121
SLC4A1	12	6	0.229569793	2.04582873	6.752599286	0.697485538
SLC4A10	6	12	0.229569793	0.488799471	1.433721483	0.148091121
TMF1	6	12	0.229569793	0.488799471	1.433721483	0.148091121
TRAK1	6	12	0.229569793	0.488799471	1.433721483	0.148091121
WDR49	6	12	0.229569793	0.488799471	1.433721483	0.148091121
WDR63	6	12	0.229569793	0.488799471	1.433721483	0.148091121
XYLT2	12	6	0.229569793	2.04582873	6.752599286	0.697485538
ZNF304	6	12	0.229569793	0.488799471	1.433721483	0.148091121
ZNF418	6	12	0.229569793	0.488799471	1.433721483	0.148091121
ZNF471	6	12	0.229569793	0.488799471	1.433721483	0.148091121
GRM1	17	10	0.235144014	1.74730572	4.360985639	0.738378448
MASP1	10	17	0.235144014	0.572309693	1.354319052	0.22930596
MECOM	10	17	0.235144014	0.572309693	1.354319052	0.22930596
TCERG1	10	17	0.235144014	0.572309693	1.354319052	0.22930596
TRPC3	10	17	0.235144014	0.572309693	1.354319052	0.22930596
XIRP2	28	38	0.235468469	0.705424216	1.225193873	0.402110695
COL22A1	15	23	0.237826159	0.631352164	1.298544946	0.298500245
MKI67	15	23	0.237826159	0.631352164	1.298544946	0.298500245
DNAH9	21	30	0.237848582	0.674046032	1.257229968	0.35558716
GLI3	30	21	0.237848582	1.483578202	2.812250025	0.79539943
DYSF	22	31	0.245931184	0.683233702	1.259681682	0.365133663
LRRIQ1	24	16	0.249001583	1.549748895	3.20684749	0.76772123
ADAMTS9	11	18	0.251163521	0.594455661	1.361247803	0.248175588
DAPK1	11	18	0.251163521	0.594455661	1.361247803	0.248175588
KCNH5	11	18	0.251163521	0.594455661	1.361247803	0.248175588
POLD1	18	11	0.251163521	1.68221125	4.029405176	0.734620102
SLITRK5	11	18	0.251163521	0.594455661	1.361247803	0.248175588
ABL2	7	13	0.253744621	0.526280971	1.447538158	0.174721603
ANKRD17	7	13	0.253744621	0.526280971	1.447538158	0.174721603
ANO3	7	13	0.253744621	0.526280971	1.447538158	0.174721603
ANO5	7	13	0.253744621	0.526280971	1.447538158	0.174721603
ARID4A	7	13	0.253744621	0.526280971	1.447538158	0.174721603
ATP4A	7	13	0.253744621	0.526280971	1.447538158	0.174721603
BAZ1A	7	13	0.253744621	0.526280971	1.447538158	0.174721603
CAMTA2	7	13	0.253744621	0.526280971	1.447538158	0.174721603
CCDC132	7	13	0.253744621	0.526280971	1.447538158	0.174721603
CLEC16A	7	13	0.253744621	0.526280971	1.447538158	0.174721603
DLGAP3	7	13	0.253744621	0.526280971	1.447538158	0.174721603
EXD3	13	7	0.253744621	1.900125703	5.723390697	0.690828076
FBLN2	13	7	0.253744621	1.900125703	5.723390697	0.690828076
FSHR	13	7	0.253744621	1.900125703	5.723390697	0.690828076
GPR125	7	13	0.253744621	0.526280971	1.447538158	0.174721603
HIP1R	7	13	0.253744621	0.526280971	1.447538158	0.174721603
IPO11	13	7	0.253744621	1.900125703	5.723390697	0.690828076
IRX1	13	7	0.253744621	1.900125703	5.723390697	0.690828076
LRP12	7	13	0.253744621	0.526280971	1.447538158	0.174721603
MKRN3	7	13	0.253744621	0.526280971	1.447538158	0.174721603
NEMF	7	13	0.253744621	0.526280971	1.447538158	0.174721603
NLRP11	7	13	0.253744621	0.526280971	1.447538158	0.174721603
NPAS4	7	13	0.253744621	0.526280971	1.447538158	0.174721603
PKN1	7	13	0.253744621	0.526280971	1.447538158	0.174721603
RALGAPA1	7	13	0.253744621	0.526280971	1.447538158	0.174721603
TPTE2	7	13	0.253744621	0.526280971	1.447538158	0.174721603
USP31	13	7	0.253744621	1.900125703	5.723390697	0.690828076
USP48	7	13	0.253744621	0.526280971	1.447538158	0.174721603
VWA3A	7	13	0.253744621	0.526280971	1.447538158	0.174721603
ZIC4	13	7	0.253744621	1.900125703	5.723390697	0.690828076
ZNF354C	13	7	0.253744621	1.900125703	5.723390697	0.690828076
ZFHX4	43	54	0.259987615	0.756157812	1.205870432	0.471993017
ABCB9	9	4	0.260714828	2.291503235	10.31707914	0.629574818
ADCY4	4	9	0.260714828	0.436394758	1.588373567	0.096926658
AGBL4	9	4	0.260714828	2.291503235	10.31707914	0.629574818
AGO2	9	4	0.260714828	2.291503235	10.31707914	0.629574818
AGO3	4	9	0.260714828	0.436394758	1.588373567	0.096926658
ANPEP	4	9	0.260714828	0.436394758	1.588373567	0.096926658
ATXN7	4	9	0.260714828	0.436394758	1.588373567	0.096926658
BEND5	9	4	0.260714828	2.291503235	10.31707914	0.629574818
C16orf96	4	9	0.260714828	0.436394758	1.588373567	0.096926658
CCDC67	4	9	0.260714828	0.436394758	1.588373567	0.096926658
CCNB3	4	9	0.260714828	0.436394758	1.588373567	0.096926658
CDC14A	4	9	0.260714828	0.436394758	1.588373567	0.096926658
CEP95	4	9	0.260714828	0.436394758	1.588373567	0.096926658
CLCN6	9	4	0.260714828	2.291503235	10.31707914	0.629574818
DAB2	4	9	0.260714828	0.436394758	1.588373567	0.096926658
DDX11	4	9	0.260714828	0.436394758	1.588373567	0.096926658
DDX42	4	9	0.260714828	0.436394758	1.588373567	0.096926658
DSG2	4	9	0.260714828	0.436394758	1.588373567	0.096926658
ERAP1	4	9	0.260714828	0.436394758	1.588373567	0.096926658
ERC1	4	9	0.260714828	0.436394758	1.588373567	0.096926658
ESRP1	4	9	0.260714828	0.436394758	1.588373567	0.096926658
FCHSD1	4	9	0.260714828	0.436394758	1.588373567	0.096926658
FOXN2	4	9	0.260714828	0.436394758	1.588373567	0.096926658
GAB4	9	4	0.260714828	2.291503235	10.31707914	0.629574818
GANC	4	9	0.260714828	0.436394758	1.588373567	0.096926658
GJA10	4	9	0.260714828	0.436394758	1.588373567	0.096926658
GPRASP2	4	9	0.260714828	0.436394758	1.588373567	0.096926658
GRIN2C	4	9	0.260714828	0.436394758	1.588373567	0.096926658
GUCY2D	4	9	0.260714828	0.436394758	1.588373567	0.096926658
HTATSF1	4	9	0.260714828	0.436394758	1.588373567	0.096926658
HTR7	4	9	0.260714828	0.436394758	1.588373567	0.096926658
IFFO1	4	9	0.260714828	0.436394758	1.588373567	0.096926658
IGDCC4	9	4	0.260714828	2.291503235	10.31707914	0.629574818
IRX6	9	4	0.260714828	2.291503235	10.31707914	0.629574818
ITGAE	4	9	0.260714828	0.436394758	1.588373567	0.096926658
KBTBD7	4	9	0.260714828	0.436394758	1.588373567	0.096926658
KIAA0020	4	9	0.260714828	0.436394758	1.588373567	0.096926658
KRT3	4	9	0.260714828	0.436394758	1.588373567	0.096926658
KRT74	4	9	0.260714828	0.436394758	1.588373567	0.096926658
KRT85	9	4	0.260714828	2.291503235	10.31707914	0.629574818
L3MBTL3	4	9	0.260714828	0.436394758	1.588373567	0.096926658
LIPC	9	4	0.260714828	2.291503235	10.31707914	0.629574818
[truncated: 7,317 more rows]
